# Supplementary material for: Mapping the glycosyltransferase fold landscape using interpretable deep learning
Source: Nat Commun. 2021 Sep 27;12:5656. doi: 10.1038/s41467-021-25975-9 (PMC8476585; doi:10.1038/s41467-021-25975-9)
Supplement: Supplementary file 4 — Supplementary Data 1 [file 41467_2021_25975_MOESM4_ESM.xlsx]

## Sheet: Training sequences
Fold	Family	GenBank_ID
A	GT12	AAA85496
A	GT12	AAH45131
A	GT12	AAH81799
A	GT12	AAI29324
A	GT12	AAI34225
A	GT12	AAI42195
A	GT12	AAI53894
A	GT12	AAI59176
A	GT12	AAS37146
A	GT12	AAS37153
A	GT12	AAS37154
A	GT12	AAS37155
A	GT12	AAS37156
A	GT12	AAS37162
A	GT12	ABH71215
A	GT12	ABO31119
A	GT12	ACN10502
A	GT12	ACN15637
A	GT12	ADV46958
A	GT12	AEJ22871
A	GT12	AER94887
A	GT12	AER94889
A	GT12	AFE70525
A	GT12	AFJ49289
A	GT12	AFP01074
A	GT12	AFP01609
A	GT12	AFP06454
A	GT12	AGF33390
A	GT12	AHA57453
A	GT12	AMV31622
A	GT12	AMV31623
A	GT12	AMV35354
A	GT12	AMV35355
A	GT12	ANH21179
A	GT12	AWP02940
A	GT12	AWP09672
A	GT12	BAD92697
A	GT12	BAX90094
A	GT12	CAD79076
A	GT12	CAD79176
A	GT12	CAD79177
A	GT13	AAA31493
A	GT13	AAA37698
A	GT13	AAA75523
A	GT13	AAB36846
A	GT13	AAD03022
A	GT13	AAD03023
A	GT13	AAD03024
A	GT13	AAD04130
A	GT13	AAF57454
A	GT13	AAF71270
A	GT13	AAH58297
A	GT13	AAH74010
A	GT13	AAH76770
A	GT13	AAH83641
A	GT13	AAH84747
A	GT13	AAH88510
A	GT13	AAH97123
A	GT13	AAI10943
A	GT13	AAI25910
A	GT13	AAI51368
A	GT13	AAI66303
A	GT13	AAK39361
A	GT13	AAK61870
A	GT13	AAK71390
A	GT13	AAM20689
A	GT13	AAN63822
A	GT13	AAN63825
A	GT13	AAO91707
A	GT13	AAP66244
A	GT13	AAR78755
A	GT13	AAR78756
A	GT13	AAU05544
A	GT13	AAX08670
A	GT13	AAX28510
A	GT13	ABE14411
A	GT13	ABE78432
A	GT13	ABE78434
A	GT13	ABF18427
A	GT13	ABH03465
A	GT13	ABT33168
A	GT13	ACF83572
A	GT13	ACF88074
A	GT13	ACI33639
A	GT13	ACO67399
A	GT13	ACO68957
A	GT13	ACU18645
A	GT13	ADN68540
A	GT13	ADY43065
A	GT13	ADY43092
A	GT13	ADY43980
A	GT13	ADY44500
A	GT13	ADY47070
A	GT13	AEA51150
A	GT13	AEE86904
A	GT13	AES01917
A	GT13	AES04469
A	GT13	AEX00082
A	GT13	AEY59398
A	GT13	AFE78313
A	GT13	AFJ49290
A	GT13	AFJ50723
A	GT13	AFK33869
A	GT13	AFO98552
A	GT13	AHH37207
A	GT13	AHH39863
A	GT13	AHH41746
A	GT13	ALC42527
A	GT13	ANV98023
A	GT13	ATO59714
A	GT13	AWO96095
A	GT13	AWP04987
A	GT13	AWP10460
A	GT13	BAB29863
A	GT13	BAC11616
A	GT13	BAF03221
A	GT13	BAF03222
A	GT13	BAH13690
A	GT13	BAK05259
A	GT13	BAK55694
A	GT13	BAS81776
A	GT13	BAT77424
A	GT13	CAA58809
A	GT13	CAB37564
A	GT13	CAB53347
A	GT13	CAC80698
A	GT13	CAC80699
A	GT13	CAC82507
A	GT13	CAC82508
A	GT13	CAD22107
A	GT13	CAH18478
A	GT13	CAH72469
A	GT13	CAH91047
A	GT13	CAM20672
A	GT13	CAN80632
A	GT13	CCD78850
A	GT14	AAA35919
A	GT14	AAA60948
A	GT14	AAA75448
A	GT14	AAA83244
A	GT14	AAA91241
A	GT14	AAB35697
A	GT14	AAB39621
A	GT14	AAB66233
A	GT14	AAC26306
A	GT14	AAD10824
A	GT14	AAD14462
A	GT14	AAF26009
A	GT14	AAF47625
A	GT14	AAF63156
A	GT14	AAF72001
A	GT14	AAF86534
A	GT14	AAF87858
A	GT14	AAH48021
A	GT14	AAH52262
A	GT14	AAH72294
A	GT14	AAH72357
A	GT14	AAH73559
A	GT14	AAH75950
A	GT14	AAH84257
A	GT14	AAH84672
A	GT14	AAH86270
A	GT14	AAH99796
A	GT14	AAI23787
A	GT14	AAI30525
A	GT14	AAI46071
A	GT14	AAI61138
A	GT14	AAI63258
A	GT14	AAK07999
A	GT14	AAK24824
A	GT14	AAK31555
A	GT14	AAK68509
A	GT14	AAK83637
A	GT14	AAK94757
A	GT14	AAK94759
A	GT14	AAK94760
A	GT14	AAK94761
A	GT14	AAK94762
A	GT14	AAK94766
A	GT14	AAL14395
A	GT14	AAL23733
A	GT14	AAL32504
A	GT14	AAM14996
A	GT14	AAM73864
A	GT14	AAN18276
A	GT14	AAN18277
A	GT14	AAN18278
A	GT14	AAO17353
A	GT14	AAO22160
A	GT14	AAO22161
A	GT14	AAO22162
A	GT14	AAO22164
A	GT14	AAO77976
A	GT14	AAO77977
A	GT14	AAO78483
A	GT14	AAO86064
A	GT14	AAP21301
A	GT14	AAP53936
A	GT14	AAQ52203
A	GT14	AAQ88457
A	GT14	AAR95652
A	GT14	AAR95653
A	GT14	AAS08855
A	GT14	AAS88559
A	GT14	AAT44331
A	GT14	AAT44332
A	GT14	AAT76988
A	GT14	AAU44151
A	GT14	AAV49991
A	GT14	AAV60730
A	GT14	AAV93366
A	GT14	AAV96546
A	GT14	AAX33323
A	GT14	AAY21832
A	GT14	ABB47684
A	GT14	ABB47685
A	GT14	ABD53138
A	GT14	ABD54595
A	GT14	ABE00353
A	GT14	ABE92418
A	GT14	ABF62752
A	GT14	ABF65220
A	GT14	ABF70128
A	GT14	ABJ59225
A	GT14	ABK24335
A	GT14	ABK25159
A	GT14	ABK26335
A	GT14	ABK26987
A	GT14	ABK94571
A	GT14	ABL69954
A	GT14	ABL70384
A	GT14	ABM21438
A	GT14	ABM91120
A	GT14	ABQ33257
A	GT14	ABR16364
A	GT14	ABR38759
A	GT14	ABR39405
A	GT14	ABV25060
A	GT14	ABV59010
A	GT14	ABV92424
A	GT14	ABV95313
A	GT14	ABX27657
A	GT14	ABY59155
A	GT14	ABY59157
A	GT14	ABY59167
A	GT14	ACB76528
A	GT14	ACB81288
A	GT14	ACF78546
A	GT14	ACF79641
A	GT14	ACF87198
A	GT14	ACG24171
A	GT14	ACG28051
A	GT14	ACG28518
A	GT14	ACG29648
A	GT14	ACG36009
A	GT14	ACG46021
A	GT14	ACG47208
A	GT14	ACG47735
A	GT14	ACG48118
A	GT14	ACJ53166
A	GT14	ACK12863
A	GT14	ACN25905
A	GT14	ACN26262
A	GT14	ACN31865
A	GT14	ACN36394
A	GT14	ACN40351
A	GT14	ACO87683
A	GT14	ACS22835
A	GT14	ACT91440
A	GT14	ACU04181
A	GT14	ACU18388
A	GT14	ACU20235
A	GT14	ACU23596
A	GT14	ACU24011
A	GT14	ACV56390
A	GT14	ACY92496
A	GT14	ACY96604
A	GT14	ACZ32103
A	GT14	ADB10422
A	GT14	ADB38477
A	GT14	ADB82988
A	GT14	ADE76377
A	GT14	ADE83886
A	GT14	ADE86213
A	GT14	ADG72057
A	GT14	ADJ63503
A	GT14	ADJ79551
A	GT14	ADK30571
A	GT14	ADK30572
A	GT14	ADM21179
A	GT14	ADN34223
A	GT14	ADO43771
A	GT14	ADQ61814
A	GT14	ADQ84972
A	GT14	ADU69723
A	GT14	ADV42879
A	GT14	ADY42382
A	GT14	ADY45103
A	GT14	ADY45883
A	GT14	ADZ07981
A	GT14	ADZ78510
A	GT14	AEB74638
A	GT14	AEE32891
A	GT14	AEE85347
A	GT14	AEG66933
A	GT14	AEH27523
A	GT14	AEH57418
A	GT14	AEI49767
A	GT14	AEJ84129
A	GT14	AEL98710
A	GT14	AEM41351
A	GT14	AEM71366
A	GT14	AEN77448
A	GT14	AEN78423
A	GT14	AEN99625
A	GT14	AEP11662
A	GT14	AER98985
A	GT14	AER98986
A	GT14	AER98987
A	GT14	AER98988
A	GT14	AES09886
A	GT14	AEV34326
A	GT14	AEX06747
A	GT14	AFA73344
A	GT14	AFC63463
A	GT14	AFE70108
A	GT14	AFE73853
A	GT14	AFH29488
A	GT14	AFH30015
A	GT14	AFI41914
A	GT14	AFI60289
A	GT14	AFK34034
A	GT14	AFK34160
A	GT14	AFK34902
A	GT14	AFK42628
A	GT14	AFK43708
A	GT14	AFL78021
A	GT14	AFN46707
A	GT14	AFO96132
A	GT14	AFO96329
A	GT14	AFP01995
A	GT14	AFP04742
A	GT14	AFP06249
A	GT14	AFP07101
A	GT14	AFR70144
A	GT14	AFW95848
A	GT14	AFY34771
A	GT14	AFY35649
A	GT14	AFY54578
A	GT14	AFY54580
A	GT14	AFY58141
A	GT14	AFY59925
A	GT14	AFY86253
A	GT14	AFZ22782
A	GT14	AFZ60489
A	GT14	AGB28480
A	GT14	AGB74959
A	GT14	AGE09989
A	GT14	AGI66386
A	GT14	AGI69997
A	GT14	AGI73510
A	GT14	AGI74628
A	GT14	AGM38791
A	GT14	AGN91830
A	GT14	AGO01074
A	GT14	AGQ22995
A	GT14	AGT08208
A	GT14	AGT10063
A	GT14	AHC02818
A	GT14	AHD01857
A	GT14	AHD02565
A	GT14	AHD08271
A	GT14	AHD11376
A	GT14	AHE50540
A	GT14	AHF14163
A	GT14	AHH40358
A	GT14	AHJ16933
A	GT14	AHM03432
A	GT14	AHM04786
A	GT14	AHW87987
A	GT14	AIF26868
A	GT14	AII64387
A	GT14	AII66127
A	GT14	AII88516
A	GT14	AIL05707
A	GT14	AIN94353
A	GT14	AIQ17742
A	GT14	AIQ23423
A	GT14	AIQ29267
A	GT14	AIQ41057
A	GT14	AIQ58105
A	GT14	AIQ68415
A	GT14	AIQ73860
A	GT14	AIR11252
A	GT14	AIV40409
A	GT14	AIY83433
A	GT14	AIZ16789
A	GT14	AIZ80236
A	GT14	AJA50759
A	GT14	AJA69267
A	GT14	AJE44993
A	GT14	AJE45486
A	GT14	AJQ99210
A	GT14	AJW64741
A	GT14	AJW64742
A	GT14	AJW65150
A	GT14	AJW78295
A	GT14	AJY51395
A	GT14	AJY51400
A	GT14	AJZ62764
A	GT14	AKH95638
A	GT14	AKH95639
A	GT14	AKJ42299
A	GT14	AKM51780
A	GT14	AKN65538
A	GT14	AKT94854
A	GT14	ALC43906
A	GT14	ALC97577
A	GT14	ALC97578
A	GT14	ALC97579
A	GT14	ALV21388
A	GT14	ALX35073
A	GT14	AMN32012
A	GT14	AMN39400
A	GT14	AMP97177
A	GT14	AMP97182
A	GT14	AMQ26124
A	GT14	AMQ26130
A	GT14	AMR26889
A	GT14	AMR27685
A	GT14	AMY67805
A	GT14	AMY71515
A	GT14	AND21545
A	GT14	ANE49634
A	GT14	ANF45122
A	GT14	ANH09176
A	GT14	ANH80019
A	GT14	ANJ25342
A	GT14	ANK22887
A	GT14	ANM64480
A	GT14	ANM67672
A	GT14	ANP36748
A	GT14	ANP37249
A	GT14	ANP39157
A	GT14	ANP41473
A	GT14	ANQ50230
A	GT14	ANT60134
A	GT14	ANT60586
A	GT14	ANU70936
A	GT14	ARC35893
A	GT14	ARC38534
A	GT14	ARC57764
A	GT14	ARE83368
A	GT14	ARE83749
A	GT14	ARJ58045
A	GT14	ARJ68478
A	GT14	ARJ69795
A	GT14	ARO14973
A	GT14	ARO15637
A	GT14	ARQ94393
A	GT14	ARR37429
A	GT14	ARU01989
A	GT14	ARU02772
A	GT14	ARU18696
A	GT14	ARV57619
A	GT14	ARV58414
A	GT14	ARW71729
A	GT14	ASF41736
A	GT14	ASF41737
A	GT14	ASF41738
A	GT14	ASF47881
A	GT14	ASG50449
A	GT14	ASJ21056
A	GT14	ASJ21057
A	GT14	ASJ71682
A	GT14	ASK32316
A	GT14	ASL35936
A	GT14	ASM73868
A	GT14	ASM74199
A	GT14	ASP19512
A	GT14	ASP19537
A	GT14	ATG36849
A	GT14	ATG37503
A	GT14	ATG48332
A	GT14	ATG48973
A	GT14	ATG56088
A	GT14	ATI43117
A	GT14	ATI43154
A	GT14	ATL45557
A	GT14	ATM00873
A	GT14	ATO15907
A	GT14	ATO45698
A	GT14	ATO55125
A	GT14	ATP00761
A	GT14	ATP35545
A	GT14	ATP37102
A	GT14	ATP55362
A	GT14	AUB38816
A	GT14	AUC53707
A	GT14	AUC53733
A	GT14	AUD28010
A	GT14	AUE00580
A	GT14	AUH20964
A	GT14	AUH32706
A	GT14	AUH34543
A	GT14	AUH64030
A	GT14	AUH66393
A	GT14	AUQ71704
A	GT14	AUQ76251
A	GT14	AUQ84335
A	GT14	AUT02014
A	GT14	AUX16487
A	GT14	AVF48033
A	GT14	AVF48034
A	GT14	AVH71446
A	GT14	AVL02768
A	GT14	AVM51510
A	GT14	AVM52856
A	GT14	AVM57767
A	GT14	AVO37815
A	GT14	AVO37895
A	GT14	AVV32299
A	GT14	AVV35276
A	GT14	AVW92477
A	GT14	AVW93155
A	GT14	AVZ86376
A	GT14	AWB47536
A	GT14	AWB50475
A	GT14	AWD22144
A	GT14	AWD22628
A	GT14	AWF96578
A	GT14	AWI82631
A	GT14	AWI84514
A	GT14	AWL03978
A	GT14	AWN18947
A	GT14	AWN20854
A	GT14	AWN37846
A	GT14	AWN47610
A	GT14	AWN61590
A	GT14	AWP00669
A	GT14	AWP06178
A	GT14	AWP07192
A	GT14	AWP08437
A	GT14	AWP18718
A	GT14	AWP19374
A	GT14	AWV33210
A	GT14	AWZ39154
A	GT14	AXB75650
A	GT14	AXB83691
A	GT14	AXC50496
A	GT14	AXC51025
A	GT14	AXF98073
A	GT14	AXI15737
A	GT14	AXI40676
A	GT14	AXI43873
A	GT14	AXI48354
A	GT14	AXI48677
A	GT14	AXI49641
A	GT14	AXI49900
A	GT14	AXI56384
A	GT14	AXI56539
A	GT14	AXI67133
A	GT14	BAB31918
A	GT14	BAB40033
A	GT14	BAB76022
A	GT14	BAB89851
A	GT14	BAB92216
A	GT14	BAC32265
A	GT14	BAC35697
A	GT14	BAC36889
A	GT14	BAC53607
A	GT14	BAD13199
A	GT14	BAD43851
A	GT14	BAE20545
A	GT14	BAE21278
A	GT14	BAE27354
A	GT14	BAF00085
A	GT14	BAF04235
A	GT14	BAF16588
A	GT14	BAF30410
A	GT14	BAF83884
A	GT14	BAG61818
A	GT14	BAJ33836
A	GT14	BAJ75218
A	GT14	BAJ92996
A	GT14	BAJ93424
A	GT14	BAJ97032
A	GT14	BAJ97872
A	GT14	BAK20457
A	GT14	BAK20458
A	GT14	BAK35725
A	GT14	BAK63420
A	GT14	BAP32462
A	GT14	BAQ01112
A	GT14	BAQ01688
A	GT14	BAQ29745
A	GT14	BAQ70540
A	GT14	BAS59109
A	GT14	BAS82262
A	GT14	BAS83522
A	GT14	BAS92325
A	GT14	BAS98504
A	GT14	BAT03802
A	GT14	BAT10996
A	GT14	BAT76361
A	GT14	BAT79756
A	GT14	BAT81441
A	GT14	BAT83412
A	GT14	BAT84988
A	GT14	BAT89535
A	GT14	BAT90188
A	GT14	BAT92569
A	GT14	BAT93868
A	GT14	BAT96189
A	GT14	BAT97164
A	GT14	BAT99040
A	GT14	BAU01162
A	GT14	BAU01484
A	GT14	BAU09926
A	GT14	BAY25924
A	GT14	BAY61494
A	GT14	BAY78624
A	GT14	BAY79922
A	GT14	BAY80860
A	GT14	BAY84255
A	GT14	BAY84258
A	GT14	BAZ17168
A	GT14	BAZ30447
A	GT14	BAZ48454
A	GT14	BAZ68438
A	GT14	BBC99916
A	GT14	BBD25358
A	GT14	BBF74968
A	GT14	CAA18374
A	GT14	CAA85324
A	GT14	CAB00115
A	GT14	CAB03022
A	GT14	CAB03536
A	GT14	CAB03539
A	GT14	CAB04185
A	GT14	CAB04881
A	GT14	CAB05168
A	GT14	CAB43880
A	GT14	CAB63368
A	GT14	CAC03741
A	GT14	CAC16796
A	GT14	CAC16797
A	GT14	CAC17336
A	GT14	CAC18566
A	GT14	CAC18567
A	GT14	CAE04680
A	GT14	CAH05144
A	GT14	CAH10058
A	GT14	CAH66076
A	GT14	CAH91839
A	GT14	CAI13998
A	GT14	CAI24967
A	GT14	CAI28923
A	GT14	CAI28924
A	GT14	CAI28925
A	GT14	CAI28926
A	GT14	CAI29051
A	GT14	CAI29052
A	GT14	CAI29053
A	GT14	CAI34738
A	GT14	CAI98690
A	GT14	CAJ76253
A	GT14	CAJ76254
A	GT14	CAJ76255
A	GT14	CAJ76256
A	GT14	CAJ76257
A	GT14	CAJ76258
A	GT14	CAJ76259
A	GT14	CAJ76261
A	GT14	CAJ76262
A	GT14	CAJ76263
A	GT14	CAJ82113
A	GT14	CAN13142
A	GT14	CAN64646
A	GT14	CAN65025
A	GT14	CAN75057
A	GT14	CAN77392
A	GT14	CAN80510
A	GT14	CAO77865
A	GT14	CAX59737
A	GT14	CAZ28682
A	GT14	CAZ28683
A	GT14	CAZ28838
A	GT14	CAZ33594
A	GT14	CAZ33595
A	GT14	CAZ90350
A	GT14	CBN80796
A	GT14	CBO24093
A	GT14	CCA92140
A	GT14	CCD75721
A	GT14	CCG57336
A	GT14	CCH85987
A	GT14	CEJ74929
A	GT14	CEN27319
A	GT14	CQR55205
A	GT14	CQR55376
A	GT14	CQR85254
A	GT14	CQR86601
A	GT14	NP_493165
A	GT14	NP_503359
A	GT14	SBN63867
A	GT14	SCK61379
A	GT14	SDR76080
A	GT14	SDT19605
A	GT14	SDT59557
A	GT14	SEH86794
A	GT14	SJK83793
A	GT14	SNV51334
A	GT14	SNV51338
A	GT14	SNX32120
A	GT14	SPT18073
A	GT14	SQG06165
A	GT14	SQG06166
A	GT14	SQG46396
A	GT14	ZP_02868526
A	GT15	AAO11801
A	GT15	AAS51477
A	GT15	AAS51968
A	GT15	AAS52442
A	GT15	AAS54224
A	GT15	AAT93230
A	GT15	AAV05163
A	GT15	AAW41592
A	GT15	AAX07685
A	GT15	ABD85704
A	GT15	ACB69801
A	GT15	ADF56048
A	GT15	ADJ41761
A	GT15	ADM11400
A	GT15	ADV19535
A	GT15	AET37431
A	GT15	AET38277
A	GT15	AET39965
A	GT15	AET40111
A	GT15	AET40891
A	GT15	AFM98156
A	GT15	AFN82878
A	GT15	AFR93333
A	GT15	AGE95255
A	GT15	AJP40090
A	GT15	AJP83339
A	GT15	AJP84873
A	GT15	AJP85255
A	GT15	AJR46175
A	GT15	AJR48643
A	GT15	AJR69080
A	GT15	AJT02480
A	GT15	AJT25632
A	GT15	AJT71539
A	GT15	AJT72027
A	GT15	AJU63139
A	GT15	AJU63855
A	GT15	AJU65971
A	GT15	AJU87553
A	GT15	AJU91785
A	GT15	AJV03058
A	GT15	AJV07308
A	GT15	AJV14150
A	GT15	AJV91180
A	GT15	AMD20773
A	GT15	AMD20789
A	GT15	AMD21543
A	GT15	AMD22494
A	GT15	ANH56558
A	GT15	ANH56583
A	GT15	ANH56584
A	GT15	ANH56594
A	GT15	ANH56595
A	GT15	ASL70631
A	GT15	ATZ46985
A	GT15	ATZ51119
A	GT15	ATZ51120
A	GT15	ATZ52912
A	GT15	ATZ55435
A	GT15	AVZ66205
A	GT15	AWT08587
A	GT15	AWU73554
A	GT15	AWU73578
A	GT15	AWU73735
A	GT15	AWU74648
A	GT15	AWU74676
A	GT15	AWU75061
A	GT15	AWU75877
A	GT15	AWU76050
A	GT15	AWU76051
A	GT15	AWU76057
A	GT15	AXA48281
A	GT15	AXA48282
A	GT15	AXA48726
A	GT15	BAE61447
A	GT15	BAE62924
A	GT15	BAE66318
A	GT15	BAO37972
A	GT15	BAO38361
A	GT15	BAO39644
A	GT15	BAO42275
A	GT15	BAO42428
A	GT15	BAO42536
A	GT15	BAP73670
A	GT15	BAP73815
A	GT15	CAA61538
A	GT15	CAA67930
A	GT15	CAA73985
A	GT15	CAB87243
A	GT15	CAC18268
A	GT15	CAE85598
A	GT15	CAG58069
A	GT15	CAG60052
A	GT15	CAG60376
A	GT15	CAG62561
A	GT15	CAG62576
A	GT15	CAG62618
A	GT15	CAG62645
A	GT15	CAG84758
A	GT15	CAG85368
A	GT15	CAG87338
A	GT15	CAG87339
A	GT15	CAG87366
A	GT15	CAG89062
A	GT15	CAG89472
A	GT15	CAG90295
A	GT15	CAG99427
A	GT15	CAG99663
A	GT15	CAH00076
A	GT15	CAH01651
A	GT15	CAH02366
A	GT15	CAH02845
A	GT15	CAK37862
A	GT15	CAK46627
A	GT15	CAK47289
A	GT15	CAP65329
A	GT15	CAP65730
A	GT15	CAP66715
A	GT15	CAP70932
A	GT15	CAP73552
A	GT15	CAP95625
A	GT15	CAP95932
A	GT15	CAP96782
A	GT15	CAR23549
A	GT15	CAR23567
A	GT15	CAR24010
A	GT15	CAR24945
A	GT15	CAR25062
A	GT15	CAR65476
A	GT15	CAX40075
A	GT15	CAX42698
A	GT15	CAX42700
A	GT15	CAX43696
A	GT15	CAX44632
A	GT15	CAY67198
A	GT15	CAY67881
A	GT15	CAY69822
A	GT15	CAY70212
A	GT15	CBX93825
A	GT15	CBX98824
A	GT15	CBY01684
A	GT15	CCA36307
A	GT15	CCA37906
A	GT15	CCA39958
A	GT15	CCC67412
A	GT15	CCC68305
A	GT15	CCC68311
A	GT15	CCC68325
A	GT15	CCC68701
A	GT15	CCC68767
A	GT15	CCC68899
A	GT15	CCC69220
A	GT15	CCC71259
A	GT15	CCD22267
A	GT15	CCD23042
A	GT15	CCD23381
A	GT15	CCD23450
A	GT15	CCD24187
A	GT15	CCD24201
A	GT15	CCD24207
A	GT15	CCD25116
A	GT15	CCD25850
A	GT15	CCD56949
A	GT15	CCE40355
A	GT15	CCE40689
A	GT15	CCE42668
A	GT15	CCE42677
A	GT15	CCE44091
A	GT15	CCE44092
A	GT15	CCE44556
A	GT15	CCE79191
A	GT15	CCE79215
A	GT15	CCE79216
A	GT15	CCE79317
A	GT15	CCE81341
A	GT15	CCE81366
A	GT15	CCE81367
A	GT15	CCE81616
A	GT15	CCE82548
A	GT15	CCE83419
A	GT15	CCE88602
A	GT15	CCF55552
A	GT15	CCF58449
A	GT15	CCF58462
A	GT15	CCF58469
A	GT15	CCF58793
A	GT15	CCF59096
A	GT15	CCF59732
A	GT15	CCF60195
A	GT15	CCF60259
A	GT15	CCG22221
A	GT15	CCG22549
A	GT15	CCG23164
A	GT15	CCG23173
A	GT15	CCG23498
A	GT15	CCG23499
A	GT15	CCG23948
A	GT15	CCK68051
A	GT15	CCK68058
A	GT15	CCK68075
A	GT15	CCK68199
A	GT15	CCK69233
A	GT15	CCK69373
A	GT15	CCK71605
A	GT15	CCK71750
A	GT15	CEF83785
A	GT15	CEF84066
A	GT15	CEF87799
A	GT15	CEI39494
A	GT15	CEI40363
A	GT15	CEI66649
A	GT15	CEI68827
A	GT15	EAA59741
A	GT15	EAA63186
A	GT15	EAA65264
A	GT15	EAL91532
A	GT15	EGX43427
A	GT15	EGX47129
A	GT15	EGX48037
A	GT15	EGX52648
A	GT15	EGX53433
A	GT15	SCB64477
A	GT15	SGZ50969
A	GT15	SGZ53697
A	GT15	SGZ53956
A	GT15	SGZ54137
A	GT15	SGZ56046
A	GT15	SGZ56416
A	GT15	SGZ58272
A	GT15	SGZ58666
A	GT15	SHO78595
A	GT15	XP_003713561
A	GT15	XP_325535
A	GT15	XP_326021
A	GT15	XP_326396
A	GT15	XP_362069
A	GT15	XP_362599
A	GT15	XP_368104
A	GT16	AAA86721
A	GT16	AAA86956
A	GT16	AAD29068
A	GT16	AAF56991
A	GT16	AAF71273
A	GT16	AAH68949
A	GT16	AAH74371
A	GT16	AAH75542
A	GT16	AAH76788
A	GT16	AAH93489
A	GT16	AAI34939
A	GT16	AAW25947
A	GT16	ABF70149
A	GT16	ACI34169
A	GT16	ACN25865
A	GT16	ACU19923
A	GT16	ADF28799
A	GT16	ADY41172
A	GT16	AEC05916
A	GT16	AEO33446
A	GT16	AEQ00885
A	GT16	AEQ16549
A	GT16	AES01918
A	GT16	AEX00083
A	GT16	AEY57046
A	GT16	AEY57049
A	GT16	AFE69825
A	GT16	AFJ50725
A	GT16	AFK35975
A	GT16	AFK36232
A	GT16	AFO98991
A	GT16	AFO99332
A	GT16	AFP06538
A	GT16	AGB96475
A	GT16	ALC45467
A	GT16	AWP19671
A	GT16	AWP19817
A	GT16	BAD36053
A	GT16	BAE02229
A	GT16	BAE30835
A	GT16	BAF10314
A	GT16	BAJ97425
A	GT16	BAK62163
A	GT16	BAT96209
A	GT16	CAA70732
A	GT16	CAC83074
A	GT16	CAD21427
A	GT16	CAI72505
A	GT16	CAN61074
A	GT16	CAX73667
A	GT16	CAZ36200
A	GT17	AAB71422
A	GT17	AAC53064
A	GT17	AAD20428
A	GT17	AAD31053
A	GT17	AAE54796
A	GT17	AAF01546
A	GT17	AAF16573
A	GT17	AAH75025
A	GT17	AAH95663
A	GT17	AAL93041
A	GT17	AAL93042
A	GT17	AAL93043
A	GT17	AAL93045
A	GT17	AAM20680
A	GT17	AAT09108
A	GT17	AAU95410
A	GT17	ABA99377
A	GT17	ABH80384
A	GT17	ABK94170
A	GT17	ABO83591
A	GT17	ABP00661
A	GT17	ABT15017
A	GT17	ABT21255
A	GT17	ABX14658
A	GT17	ACB43569
A	GT17	ACG24595
A	GT17	ACJ01358
A	GT17	ACN27181
A	GT17	ACN34312
A	GT17	ACR35217
A	GT17	ACU17790
A	GT17	ACU20311
A	GT17	ADG37858
A	GT17	ADL35255
A	GT17	ADU35568
A	GT17	ADV81037
A	GT17	ADZ72697
A	GT17	AEA59143
A	GT17	AEB99373
A	GT17	AEF53545
A	GT17	AEF53548
A	GT17	AEM42988
A	GT17	AEO33659
A	GT17	AEO35479
A	GT17	AEO53918
A	GT17	AEO66100
A	GT17	AEV37801
A	GT17	AEW74198
A	GT17	AFE65227
A	GT17	AFK55952
A	GT17	AFM13275
A	GT17	AFP05424
A	GT17	AFS46846
A	GT17	AFS48010
A	GT17	AFY01357
A	GT17	AGV54492
A	GT17	AHH42266
A	GT17	AHW93858
A	GT17	AHZ84210
A	GT17	AIO41634
A	GT17	AIX73115
A	GT17	AJB70896
A	GT17	AJK44938
A	GT17	AJW97486
A	GT17	AJX15023
A	GT17	AKM88044
A	GT17	AMY65595
A	GT17	ANH56575
A	GT17	ANH56577
A	GT17	ANH82280
A	GT17	ANQ50167
A	GT17	ANS04308
A	GT17	ARD58980
A	GT17	ARJ47387
A	GT17	ARJ48338
A	GT17	ASB74958
A	GT17	ASD63975
A	GT17	ASF00710
A	GT17	ASP33400
A	GT17	ATF85614
A	GT17	ATJ90964
A	GT17	ATZ47088
A	GT17	ATZ50658
A	GT17	AUT19013
A	GT17	AVE74556
A	GT17	AVV37911
A	GT17	AWJ86844
A	GT17	AWJ92085
A	GT17	AWP05216
A	GT17	AWW43989
A	GT17	AWW49135
A	GT17	BAD16823
A	GT17	BAD16825
A	GT17	BAF15001
A	GT17	BAH99952
A	GT17	BAJ89731
A	GT17	BAJ93487
A	GT17	BAJ97241
A	GT17	BAJ97661
A	GT17	BAL84356
A	GT17	BAT22053
A	GT17	BAT22435
A	GT17	BAT22486
A	GT17	BAT73427
A	GT17	BAT76327
A	GT17	BAT86550
A	GT17	BAU00944
A	GT17	BAX09104
A	GT17	CAE79544
A	GT17	CAF33485
A	GT17	CAH65165
A	GT17	CAI70376
A	GT17	CAN62998
A	GT17	CAP69317
A	GT17	CBD28605
A	GT17	CBD28619
A	GT17	CBD28620
A	GT17	CBD28621
A	GT17	CBD28623
A	GT17	CBD28625
A	GT17	CCD53210
A	GT17	CEF88474
A	GT17	CEI68537
A	GT17	CUU24697
A	GT17	EGX47403
A	GT17	EGX53179
A	GT17	SAM82150
A	GT17	SAY48400
A	GT17	SMF79982
A	GT17	SMR48122
A	GT17	SMR58745
A	GT17	SMR61744
A	GT17	SMY27959
A	GT17	SPT18766
A	GT17	XP_327741
A	GT17	XP_362071
A	GT2	AAA16936
A	GT2	AAA16937
A	GT2	AAB63812
A	GT2	AAB90635
A	GT2	AAB90912
A	GT2	AAB96007
A	GT2	AAC51209
A	GT2	AAC78670
A	GT2	AAC98401
A	GT2	AAD12946
A	GT2	AAD12967
A	GT2	AAD53071
A	GT2	AAF00200
A	GT2	AAF12271
A	GT2	AAF21951
A	GT2	AAF61573
A	GT2	AAG20217
A	GT2	AAG45941
A	GT2	AAG49219
A	GT2	AAK02596
A	GT2	AAK05016
A	GT2	AAK11666
A	GT2	AAK27848
A	GT2	AAK41536
A	GT2	AAK43334
A	GT2	AAK60457
A	GT2	AAK71273
A	GT2	AAK73178
A	GT2	AAK78771
A	GT2	AAK79581
A	GT2	AAK79582
A	GT2	AAK80302
A	GT2	AAK80304
A	GT2	AAK80307
A	GT2	AAK80359
A	GT2	AAK81009
A	GT2	AAK81240
A	GT2	AAK88833
A	GT2	AAK98940
A	GT2	AAL12840
A	GT2	AAL27332
A	GT2	AAL27337
A	GT2	AAL62796
A	GT2	AAL67559
A	GT2	AAL77363
A	GT2	AAL93807
A	GT2	AAL93944
A	GT2	AAL97505
A	GT2	AAM02093
A	GT2	AAM27547
A	GT2	AAM27629
A	GT2	AAM27783
A	GT2	AAM38441
A	GT2	AAM43221
A	GT2	AAM71688
A	GT2	AAM77992
A	GT2	AAM87512
A	GT2	AAN05172
A	GT2	AAN08019
A	GT2	AAN13280
A	GT2	AAN24068
A	GT2	AAN33317
A	GT2	AAN33736
A	GT2	AAN43637
A	GT2	AAN43638
A	GT2	AAN48834
A	GT2	AAN48865
A	GT2	AAN49289
A	GT2	AAN60460
A	GT2	AAO03622
A	GT2	AAO36740
A	GT2	AAO44130
A	GT2	AAO44133
A	GT2	AAO75157
A	GT2	AAO75580
A	GT2	AAO75586
A	GT2	AAO76753
A	GT2	AAO76755
A	GT2	AAO77974
A	GT2	AAO78471
A	GT2	AAO81899
A	GT2	AAO82207
A	GT2	AAP05894
A	GT2	AAP08568
A	GT2	AAP56922
A	GT2	AAP58610
A	GT2	AAP76678
A	GT2	AAP77577
A	GT2	AAP99610
A	GT2	AAQ58835
A	GT2	AAQ66247
A	GT2	AAR34828
A	GT2	AAR58552
A	GT2	AAS05795
A	GT2	AAS11946
A	GT2	AAS11947
A	GT2	AAS11950
A	GT2	AAS14154
A	GT2	AAS69899
A	GT2	AAS73170
A	GT2	AAS83011
A	GT2	AAS83024
A	GT2	AAS83055
A	GT2	AAS94405
A	GT2	AAS96825
A	GT2	AAS97465
A	GT2	AAS97756
A	GT2	AAS98032
A	GT2	AAT18858
A	GT2	AAT36781
A	GT2	AAT42702
A	GT2	AAT42887
A	GT2	AAT42899
A	GT2	AAT44118
A	GT2	AAT47555
A	GT2	AAT77176
A	GT2	AAT77180
A	GT2	AAT85652
A	GT2	AAT88477
A	GT2	AAU48159
A	GT2	AAU91367
A	GT2	AAU92443
A	GT2	AAV41073
A	GT2	AAV43540
A	GT2	AAV44920
A	GT2	AAV74542
A	GT2	AAV74549
A	GT2	AAV81398
A	GT2	AAV81544
A	GT2	AAV89531
A	GT2	AAV94827
A	GT2	AAW19636
A	GT2	AAW48152
A	GT2	AAW60739
A	GT2	AAW74035
A	GT2	AAW74112
A	GT2	AAW84682
A	GT2	AAW84683
A	GT2	AAW97552
A	GT2	AAX67990
A	GT2	AAY28251
A	GT2	AAY28258
A	GT2	AAY80408
A	GT2	AAY81218
A	GT2	AAY90035
A	GT2	AAY90845
A	GT2	AAY91310
A	GT2	AAY94701
A	GT2	AAZ18514
A	GT2	AAZ21373
A	GT2	AAZ21383
A	GT2	AAZ28492
A	GT2	AAZ34642
A	GT2	AAZ54204
A	GT2	AAZ56206
A	GT2	AAZ56211
A	GT2	AAZ59381
A	GT2	AAZ60106
A	GT2	AAZ62831
A	GT2	AAZ69219
A	GT2	AAZ85708
A	GT2	AAZ85723
A	GT2	AAZ96256
A	GT2	AAZ97736
A	GT2	ABA03816
A	GT2	ABA48916
A	GT2	ABA50654
A	GT2	ABA69781
A	GT2	ABA69785
A	GT2	ABA69794
A	GT2	ABA78720
A	GT2	ABA88371
A	GT2	ABA89830
A	GT2	ABB13902
A	GT2	ABB16338
A	GT2	ABB23643
A	GT2	ABB23854
A	GT2	ABB25606
A	GT2	ABB25849
A	GT2	ABB27613
A	GT2	ABB27949
A	GT2	ABB28735
A	GT2	ABB31161
A	GT2	ABB32237
A	GT2	ABB32239
A	GT2	ABB32408
A	GT2	ABB33097
A	GT2	ABB33938
A	GT2	ABB37227
A	GT2	ABB37231
A	GT2	ABB37638
A	GT2	ABB38284
A	GT2	ABB38285
A	GT2	ABB38387
A	GT2	ABB39568
A	GT2	ABB39671
A	GT2	ABB40471
A	GT2	ABB50393
A	GT2	ABB56302
A	GT2	ABC18394
A	GT2	ABC23295
A	GT2	ABC23530
A	GT2	ABC25314
A	GT2	ABC32810
A	GT2	ABC44582
A	GT2	ABC44757
A	GT2	ABC45210
A	GT2	ABC56461
A	GT2	ABC56629
A	GT2	ABC56632
A	GT2	ABC56895
A	GT2	ABC56937
A	GT2	ABC76299
A	GT2	ABC78381
A	GT2	ABC78500
A	GT2	ABC78501
A	GT2	ABC78765
A	GT2	ABC79967
A	GT2	ABD06835
A	GT2	ABD10957
A	GT2	ABD10963
A	GT2	ABD13196
A	GT2	ABD13297
A	GT2	ABD25171
A	GT2	ABD25176
A	GT2	ABD42807
A	GT2	ABD42882
A	GT2	ABD56185
A	GT2	ABD57172
A	GT2	ABD57186
A	GT2	ABD57191
A	GT2	ABD68521
A	GT2	ABD68990
A	GT2	ABD81480
A	GT2	ABD86243
A	GT2	ABD99794
A	GT2	ABE29203
A	GT2	ABE34241
A	GT2	ABE39953
A	GT2	ABE45886
A	GT2	ABE45887
A	GT2	ABE50283
A	GT2	ABE51687
A	GT2	ABE52519
A	GT2	ABE53503
A	GT2	ABE57605
A	GT2	ABE59043
A	GT2	ABE60099
A	GT2	ABE63778
A	GT2	ABE63791
A	GT2	ABE74411
A	GT2	ABF12477
A	GT2	ABF40448
A	GT2	ABF44648
A	GT2	ABF63281
A	GT2	ABF76601
A	GT2	ABF89910
A	GT2	ABF93198
A	GT2	ABG06056
A	GT2	ABG09461
A	GT2	ABG13332
A	GT2	ABG30279
A	GT2	ABG39712
A	GT2	ABG41723
A	GT2	ABG50768
A	GT2	ABG58143
A	GT2	ABG58169
A	GT2	ABG58471
A	GT2	ABG59437
A	GT2	ABG59786
A	GT2	ABG60691
A	GT2	ABG61892
A	GT2	ABG64128
A	GT2	ABG65066
A	GT2	ABG85447
A	GT2	ABI38404
A	GT2	ABI43442
A	GT2	ABI45641
A	GT2	ABI57692
A	GT2	ABI60203
A	GT2	ABI63050
A	GT2	ABI63288
A	GT2	ABI64837
A	GT2	ABI65398
A	GT2	ABI65977
A	GT2	ABI65979
A	GT2	ABI66767
A	GT2	ABI67039
A	GT2	ABI67953
A	GT2	ABI69216
A	GT2	ABI72671
A	GT2	ABI75861
A	GT2	ABI76066
A	GT2	ABI77482
A	GT2	ABI85331
A	GT2	ABJ05050
A	GT2	ABJ12379
A	GT2	ABJ14202
A	GT2	ABJ53786
A	GT2	ABJ57356
A	GT2	ABJ57358
A	GT2	ABJ57582
A	GT2	ABJ59249
A	GT2	ABJ60518
A	GT2	ABJ67233
A	GT2	ABJ81581
A	GT2	ABJ83153
A	GT2	ABJ84797
A	GT2	ABJ85304
A	GT2	ABJ85594
A	GT2	ABJ85607
A	GT2	ABJ86123
A	GT2	ABJ86553
A	GT2	ABJ87228
A	GT2	ABJ87860
A	GT2	ABJ88347
A	GT2	ABK02626
A	GT2	ABK04332
A	GT2	ABK04575
A	GT2	ABK14860
A	GT2	ABK15853
A	GT2	ABK16658
A	GT2	ABK17979
A	GT2	ABK18787
A	GT2	ABK19751
A	GT2	ABK37536
A	GT2	ABK43134
A	GT2	ABK44439
A	GT2	ABK44944
A	GT2	ABK44947
A	GT2	ABK45361
A	GT2	ABK45757
A	GT2	ABK52234
A	GT2	ABK58714
A	GT2	ABK58720
A	GT2	ABK71469
A	GT2	ABK83203
A	GT2	ABK89356
A	GT2	ABK99710
A	GT2	ABK99712
A	GT2	ABL00357
A	GT2	ABL00931
A	GT2	ABL00982
A	GT2	ABL00986
A	GT2	ABL01185
A	GT2	ABL64410
A	GT2	ABL65827
A	GT2	ABL69420
A	GT2	ABL79125
A	GT2	ABL80246
A	GT2	ABL80852
A	GT2	ABL80914
A	GT2	ABL88613
A	GT2	ABM02197
A	GT2	ABM07345
A	GT2	ABM12100
A	GT2	ABM15912
A	GT2	ABM18726
A	GT2	ABM19707
A	GT2	ABM21389
A	GT2	ABM21390
A	GT2	ABM22910
A	GT2	ABM27382
A	GT2	ABM38782
A	GT2	ABM39003
A	GT2	ABM40791
A	GT2	ABM69905
A	GT2	ABM71600
A	GT2	ABM71937
A	GT2	ABM76891
A	GT2	ABM76902
A	GT2	ABM93573
A	GT2	ABM93576
A	GT2	ABN07594
A	GT2	ABN57397
A	GT2	ABN62367
A	GT2	ABN64422
A	GT2	ABN76874
A	GT2	ABN94393
A	GT2	ABN96769
A	GT2	ABO07912
A	GT2	ABO47316
A	GT2	ABO49931
A	GT2	ABO49932
A	GT2	ABO58555
A	GT2	ABO89318
A	GT2	ABP00144
A	GT2	ABP36665
A	GT2	ABP37002
A	GT2	ABP50247
A	GT2	ABP68140
A	GT2	ABP76254
A	GT2	ABP90241
A	GT2	ABP94360
A	GT2	ABP94824
A	GT2	ABP95981
A	GT2	ABQ03379
A	GT2	ABQ05548
A	GT2	ABQ14132
A	GT2	ABQ25763
A	GT2	ABQ27225
A	GT2	ABQ27346
A	GT2	ABQ27349
A	GT2	ABQ27382
A	GT2	ABQ27385
A	GT2	ABQ27386
A	GT2	ABQ27956
A	GT2	ABQ28422
A	GT2	ABQ29611
A	GT2	ABQ30409
A	GT2	ABQ31345
A	GT2	ABQ32111
A	GT2	ABQ33265
A	GT2	ABQ33307
A	GT2	ABQ35694
A	GT2	ABQ50362
A	GT2	ABQ69028
A	GT2	ABQ70811
A	GT2	ABQ70881
A	GT2	ABQ71192
A	GT2	ABQ75637
A	GT2	ABQ83611
A	GT2	ABQ87502
A	GT2	ABQ87516
A	GT2	ABQ87750
A	GT2	ABQ87807
A	GT2	ABQ87828
A	GT2	ABQ89695
A	GT2	ABQ92037
A	GT2	ABQ92425
A	GT2	ABQ92577
A	GT2	ABQ92769
A	GT2	ABQ92937
A	GT2	ABR30928
A	GT2	ABR40054
A	GT2	ABR40593
A	GT2	ABR41576
A	GT2	ABR43055
A	GT2	ABR43057
A	GT2	ABR43169
A	GT2	ABR43403
A	GT2	ABR43576
A	GT2	ABR43942
A	GT2	ABR43945
A	GT2	ABR44525
A	GT2	ABR54312
A	GT2	ABR63587
A	GT2	ABR63803
A	GT2	ABR65405
A	GT2	ABR77923
A	GT2	ABR90940
A	GT2	ABS02056
A	GT2	ABS03307
A	GT2	ABS05133
A	GT2	ABS05329
A	GT2	ABS14932
A	GT2	ABS15446
A	GT2	ABS15462
A	GT2	ABS24927
A	GT2	ABS25447
A	GT2	ABS27324
A	GT2	ABS28626
A	GT2	ABS44780
A	GT2	ABS48594
A	GT2	ABS52068
A	GT2	ABS56265
A	GT2	ABS56285
A	GT2	ABS69032
A	GT2	ABS69452
A	GT2	ABS69953
A	GT2	ABS76862
A	GT2	ABS82818
A	GT2	ABT13740
A	GT2	ABU23735
A	GT2	ABU56272
A	GT2	ABU56274
A	GT2	ABU56594
A	GT2	ABU56878
A	GT2	ABU57444
A	GT2	ABU61134
A	GT2	ABU81997
A	GT2	ABV13995
A	GT2	ABV37598
A	GT2	ABV37599
A	GT2	ABV37613
A	GT2	ABV51068
A	GT2	ABV59009
A	GT2	ABV68049
A	GT2	ABV86737
A	GT2	ABV86738
A	GT2	ABV94124
A	GT2	ABV95309
A	GT2	ABV95856
A	GT2	ABV95858
A	GT2	ABW01181
A	GT2	ABW01460
A	GT2	ABW02041
A	GT2	ABW02292
A	GT2	ABW16514
A	GT2	ABW27796
A	GT2	ABW34432
A	GT2	ABW67672
A	GT2	ABW67774
A	GT2	ABW68267
A	GT2	ABW68271
A	GT2	ABW74881
A	GT2	ABX03051
A	GT2	ABX03052
A	GT2	ABX03468
A	GT2	ABX04236
A	GT2	ABX05327
A	GT2	ABX06946
A	GT2	ABX31653
A	GT2	ABX40684
A	GT2	ABX43167
A	GT2	ABX43245
A	GT2	ABX51890
A	GT2	ABX51893
A	GT2	ABX68181
A	GT2	ABX71734
A	GT2	ABX75687
A	GT2	ABY16658
A	GT2	ABY28915
A	GT2	ABY29002
A	GT2	ABY32071
A	GT2	ABY32081
A	GT2	ABY34696
A	GT2	ABY34855
A	GT2	ABY34856
A	GT2	ABY36739
A	GT2	ABY36831
A	GT2	ABY92836
A	GT2	ABY95272
A	GT2	ABZ06232
A	GT2	ABZ07478
A	GT2	ABZ10271
A	GT2	ABZ73932
A	GT2	ABZ76060
A	GT2	ABZ78746
A	GT2	ABZ79847
A	GT2	ABZ87486
A	GT2	ABZ87491
A	GT2	ABZ87703
A	GT2	ABZ87705
A	GT2	ABZ94441
A	GT2	ABZ94444
A	GT2	ABZ94449
A	GT2	ABZ96144
A	GT2	ACA15605
A	GT2	ACA17712
A	GT2	ACA18362
A	GT2	ACA19112
A	GT2	ACA19650
A	GT2	ACA24738
A	GT2	ACA24790
A	GT2	ACA24888
A	GT2	ACA39236
A	GT2	ACA53850
A	GT2	ACA58616
A	GT2	ACA71907
A	GT2	ACB07010
A	GT2	ACB07424
A	GT2	ACB07591
A	GT2	ACB08660
A	GT2	ACB23220
A	GT2	ACB26510
A	GT2	ACB33656
A	GT2	ACB39427
A	GT2	ACB50631
A	GT2	ACB51753
A	GT2	ACB73578
A	GT2	ACB75056
A	GT2	ACB76046
A	GT2	ACB76533
A	GT2	ACB76733
A	GT2	ACB76734
A	GT2	ACB76793
A	GT2	ACB77226
A	GT2	ACB77250
A	GT2	ACB77271
A	GT2	ACB78604
A	GT2	ACB82873
A	GT2	ACB82960
A	GT2	ACB85146
A	GT2	ACB85153
A	GT2	ACB93939
A	GT2	ACB94005
A	GT2	ACB95670
A	GT2	ACB96595
A	GT2	ACC58178
A	GT2	ACC75750
A	GT2	ACC97900
A	GT2	ACD04337
A	GT2	ACD04593
A	GT2	ACD04896
A	GT2	ACD08793
A	GT2	ACD15272
A	GT2	ACD20593
A	GT2	ACD23089
A	GT2	ACD23950
A	GT2	ACD25780
A	GT2	ACD37004
A	GT2	ACD37008
A	GT2	ACD37040
A	GT2	ACD37075
A	GT2	ACD37079
A	GT2	ACD37129
A	GT2	ACD52003
A	GT2	ACD67162
A	GT2	ACD75810
A	GT2	ACD82369
A	GT2	ACD82402
A	GT2	ACD82404
A	GT2	ACD82574
A	GT2	ACD82603
A	GT2	ACD83666
A	GT2	ACD89372
A	GT2	ACD94702
A	GT2	ACD95241
A	GT2	ACD95706
A	GT2	ACE04837
A	GT2	ACE04839
A	GT2	ACE05054
A	GT2	ACE62129
A	GT2	ACE75627
A	GT2	ACE82861
A	GT2	ACE83195
A	GT2	ACE83759
A	GT2	ACE86159
A	GT2	ACF11763
A	GT2	ACF12206
A	GT2	ACF12209
A	GT2	ACF12210
A	GT2	ACF12823
A	GT2	ACF12848
A	GT2	ACF12854
A	GT2	ACF12859
A	GT2	ACF13506
A	GT2	ACF13874
A	GT2	ACF46721
A	GT2	ACF46776
A	GT2	ACG57994
A	GT2	ACG66882
A	GT2	ACG66884
A	GT2	ACG74372
A	GT2	ACG74380
A	GT2	ACG74653
A	GT2	ACH38096
A	GT2	ACH38634
A	GT2	ACH39516
A	GT2	ACH39591
A	GT2	ACH65035
A	GT2	ACH97136
A	GT2	ACI17228
A	GT2	ACI19332
A	GT2	ACI19928
A	GT2	ACI21856
A	GT2	ACI21962
A	GT2	ACI97800
A	GT2	ACJ01335
A	GT2	ACJ26786
A	GT2	ACK51637
A	GT2	ACK51641
A	GT2	ACK52482
A	GT2	ACK66219
A	GT2	ACK67674
A	GT2	ACK81522
A	GT2	ACK81710
A	GT2	ACL07719
A	GT2	ACL09017
A	GT2	ACL09644
A	GT2	ACL16850
A	GT2	ACL17483
A	GT2	ACL17491
A	GT2	ACL19521
A	GT2	ACL22188
A	GT2	ACL23748
A	GT2	ACL24440
A	GT2	ACL24967
A	GT2	ACL28883
A	GT2	ACL28884
A	GT2	ACL29147
A	GT2	ACL40761
A	GT2	ACL40903
A	GT2	ACL44096
A	GT2	ACL44208
A	GT2	ACL45858
A	GT2	ACL46198
A	GT2	ACL48311
A	GT2	ACL48312
A	GT2	ACL48313
A	GT2	ACL50078
A	GT2	ACL59184
A	GT2	ACL61122
A	GT2	ACL61602
A	GT2	ACL64843
A	GT2	ACL66306
A	GT2	ACL67770
A	GT2	ACL73434
A	GT2	ACL76161
A	GT2	ACM00725
A	GT2	ACM01522
A	GT2	ACM05722
A	GT2	ACM15510
A	GT2	ACM19809
A	GT2	ACM19823
A	GT2	ACM19827
A	GT2	ACM21312
A	GT2	ACM21827
A	GT2	ACM22206
A	GT2	ACM24001
A	GT2	ACM29085
A	GT2	ACM29643
A	GT2	ACM35450
A	GT2	ACM36069
A	GT2	ACM36431
A	GT2	ACM36783
A	GT2	ACM37566
A	GT2	ACM54315
A	GT2	ACM58801
A	GT2	ACM59219
A	GT2	ACM59584
A	GT2	ACN13155
A	GT2	ACN16066
A	GT2	ACO04479
A	GT2	ACO32631
A	GT2	ACO33047
A	GT2	ACO33523
A	GT2	ACO33882
A	GT2	ACO34515
A	GT2	ACO62194
A	GT2	ACO68492
A	GT2	ACO70875
A	GT2	ACO73823
A	GT2	ACO75931
A	GT2	ACO79177
A	GT2	ACP33377
A	GT2	ACP49288
A	GT2	ACP49296
A	GT2	ACP49308
A	GT2	ACP49359
A	GT2	ACQ53378
A	GT2	ACQ69289
A	GT2	ACQ79266
A	GT2	ACQ79453
A	GT2	ACQ98039
A	GT2	ACR01854
A	GT2	ACR02230
A	GT2	ACR02370
A	GT2	ACR02386
A	GT2	ACR02486
A	GT2	ACR12106
A	GT2	ACR14493
A	GT2	ACR27923
A	GT2	ACR41267
A	GT2	ACR42622
A	GT2	ACR71135
A	GT2	ACR71181
A	GT2	ACR71698
A	GT2	ACR73459
A	GT2	ACR74792
A	GT2	ACR76347
A	GT2	ACR76357
A	GT2	ACR76499
A	GT2	ACR76507
A	GT2	ACR76508
A	GT2	ACR79810
A	GT2	ACS31450
A	GT2	ACS33091
A	GT2	ACS46751
A	GT2	ACS78100
A	GT2	ACS78593
A	GT2	ACS78634
A	GT2	ACS78652
A	GT2	ACS78959
A	GT2	ACS79135
A	GT2	ACS79309
A	GT2	ACS80350
A	GT2	ACS80848
A	GT2	ACS81655
A	GT2	ACS81717
A	GT2	ACS85192
A	GT2	ACS89076
A	GT2	ACS98780
A	GT2	ACS99902
A	GT2	ACT04055
A	GT2	ACT04478
A	GT2	ACT04480
A	GT2	ACT17704
A	GT2	ACT17706
A	GT2	ACT19432
A	GT2	ACT19526
A	GT2	ACT48693
A	GT2	ACT49376
A	GT2	ACT50527
A	GT2	ACT59521
A	GT2	ACT59791
A	GT2	ACT59796
A	GT2	ACT60883
A	GT2	ACT61912
A	GT2	ACT91456
A	GT2	ACT91585
A	GT2	ACT92791
A	GT2	ACT94760
A	GT2	ACT95070
A	GT2	ACT96816
A	GT2	ACU06118
A	GT2	ACU06801
A	GT2	ACU06806
A	GT2	ACU38475
A	GT2	ACU47314
A	GT2	ACU53041
A	GT2	ACU53686
A	GT2	ACU54731
A	GT2	ACU54877
A	GT2	ACU60596
A	GT2	ACU61170
A	GT2	ACU61171
A	GT2	ACU61343
A	GT2	ACU63081
A	GT2	ACU76432
A	GT2	ACU77002
A	GT2	ACU77013
A	GT2	ACU84158
A	GT2	ACU86423
A	GT2	ACU86556
A	GT2	ACU88243
A	GT2	ACU88244
A	GT2	ACU89220
A	GT2	ACU89371
A	GT2	ACU89376
A	GT2	ACU91354
A	GT2	ACU94884
A	GT2	ACU99013
A	GT2	ACV07621
A	GT2	ACV09503
A	GT2	ACV11744
A	GT2	ACV22260
A	GT2	ACV28050
A	GT2	ACV28297
A	GT2	ACV29355
A	GT2	ACV34678
A	GT2	ACV36370
A	GT2	ACV46217
A	GT2	ACV48159
A	GT2	ACV55882
A	GT2	ACV55998
A	GT2	ACV56002
A	GT2	ACV56004
A	GT2	ACV56016
A	GT2	ACV56373
A	GT2	ACV56393
A	GT2	ACV58888
A	GT2	ACV59561
[truncated: 37,714 more rows]

## Sheet: gtu sequences
GT100	u	AAD28703
GT100	u	ABB29905
GT100	u	ABB29915
GT100	u	ABQ98854
GT100	u	AFO84314
GT100	u	AKU56227
GT100	u	ANF29967
GT100	u	ANQ57360
GT100	u	AOF53836
GT100	u	AOQ20262
GT100	u	AOZ97452
GT100	u	APC80377
GT100	u	APQ78393
GT100	u	APR01827
GT100	u	APS26075
GT100	u	APZ78980
GT100	u	APZ79114
GT100	u	AQY24455
GT100	u	ARB90032
GT100	u	ARC45105
GT100	u	ARU67633
GT100	u	ASI50160
GT100	u	AUP31583
GT100	u	AVQ17412
GT100	u	AVQ18163
GT100	u	AVQ20876
GT100	u	AXL96525
GT100	u	AXT69684
GT100	u	AYN68715
GT100	u	AYV94492
GT100	u	AYZ74731
GT100	u	AZL86077
GT100	u	BBA52812
GT100	u	BBM48712
GT100	u	BBM62869
GT100	u	QDB89934
GT100	u	QEE78662
GT100	u	QEE82201
GT100	u	QEM87754
GT100	u	QEU15326
GT100	u	QFI54996
GT100	u	SIO74100
GT100	u	SQF30770
GT100	u	SQH74669
GT100	u	SQI37175
GT100	u	VTQ94782
GT101	u	AAK16995
GT101	u	AAK75842
GT101	u	AAS09480
GT101	u	AAS09482
GT101	u	ABY44566
GT101	u	ACO20141
GT101	u	AEH56330
GT101	u	AGV72764
GT101	u	AHA97801
GT101	u	AHN30761
GT101	u	AII62858
GT101	u	AJH18501
GT101	u	AJW64740
GT101	u	AKH95643
GT101	u	ALJ42292
GT101	u	ALQ40766
GT101	u	ANQ60437
GT101	u	ANY13326
GT101	u	AOP03564
GT101	u	AOR39379
GT101	u	AOS98775
GT101	u	AOZ97348
GT101	u	AOZ98544
GT101	u	APU95248
GT101	u	AQQ09295
GT101	u	AQX04950
GT101	u	ARF08727
GT101	u	AST84059
GT101	u	ASY47972
GT101	u	ATF41398
GT101	u	ATO56476
GT101	u	ATU71223
GT101	u	AUA18822
GT101	u	AUI46340
GT101	u	AVV91904
GT101	u	AWC95938
GT101	u	AWI34731
GT101	u	AWI66892
GT101	u	AWL27611
GT101	u	AWZ44720
GT101	u	AXK91971
GT101	u	AYE39025
GT101	u	AZI21195
GT101	u	AZI69916
GT101	u	AZR14904
GT101	u	BBE23084
GT101	u	BBF74966
GT101	u	BBP09304
GT101	u	CAX67357
GT101	u	CBJ22898
GT101	u	CBW22641
GT101	u	CUU22858
GT101	u	QAA65219
GT101	u	QBO58360
GT101	u	QCA04434
GT101	u	QCQ45857
GT101	u	QDJ19524
GT101	u	QDK48448
GT101	u	QDM07964
GT101	u	QDP85814
GT101	u	QDY65120
GT101	u	QEA52669
GT101	u	QEP07033
GT101	u	QFF90394
GT101	u	QFR68412
GT101	u	QFR68413
GT101	u	QFX92203
GT101	u	QGF39771
GT101	u	QGK04385
GT101	u	QGT98218
GT101	u	QGU78257
GT101	u	QHT48023
GT101	u	SCM59492
GT101	u	SDS27703
GT101	u	SNV41388
GT101	u	SNV64581
GT101	u	SQF65369
GT101	u	SQF71619
GT101	u	SQG03976
GT101	u	SQG29986
GT101	u	SQG46393
GT101	u	VEI97010
GT101	u	VFH74114
GT101	u	VFI05050
GT101	u	VFI45868
GT101	u	VGM83298
GT101	u	VTQ08300
GT101	u	VTT24782
GT102	u	ALK90226
GT102	u	AWC28581
GT102	u	AWG29466
GT102	u	AWU53089
GT102	u	AXA37994
GT102	u	AXF84743
GT102	u	AXI03392
GT102	u	AXK18227
GT102	u	AXO14662
GT102	u	AXO92998
GT102	u	AXV14439
GT102	u	AXY10124
GT102	u	AYE97955
GT102	u	AYE97956
GT102	u	AYF06248
GT102	u	AYG66562
GT102	u	AYV78299
GT102	u	AZJ20386
GT102	u	AZR77076
GT102	u	BBZ40913
GT102	u	BBZ40923
GT102	u	CAA2142111
GT102	u	QCO03824
GT102	u	QDI78049
GT102	u	QEY23772
GT102	u	QGX78733
GT102	u	QGZ54954
GT102	u	QHH88056
GT103	u	ABM05142
GT103	u	ABS15448
GT103	u	AGH39204
GT103	u	AHG74829
GT103	u	AIK43750
GT103	u	ALP40864
GT103	u	ALQ51086
GT103	u	ART50774
GT103	u	ASI70584
GT103	u	ASV84509
GT103	u	ATD64350
GT103	u	AUR51596
GT103	u	AXY61089
GT103	u	BAT19462
GT103	u	QCL75053
GT103	u	QEU06975
GT103	u	QFG76497
GT103	u	QFP62252
GT103	u	SCD22495
GT103	u	VEF00805
GT105	u	A0A060W7M5_ONCMY
GT105	u	A0A060WQU0_ONCMY
GT105	u	A0A060X013_ONCMY
GT105	u	A0A091DKS0_FUKDA
GT105	u	A0A091E7G0_CORBR
GT105	u	A0A091HMT2_CALAN
GT105	u	A0A0M3HEL6_DANRE
GT105	u	A0A0N8K0X2_SCLFO
GT105	u	A0A0N8K3B5_SCLFO
GT105	u	A0A0P7TR84_SCLFO
GT105	u	A0A0P7V5B5_SCLFO
GT105	u	A0A0P7VH85_SCLFO
GT105	u	A0A0P7VQY5_SCLFO
GT105	u	A0A1L8GQZ9_XENLA
GT105	u	A0A1S2ZAA9_ERIEU
GT105	u	A0A1S3GJI6_DIPOR
GT105	u	A0A1S3NVJ0_SALSA
GT105	u	A0A1S3W2C8_ERIEU
GT105	u	A0A1S3WKA3_ERIEU
GT105	u	A0A2D0QU85_ICTPU
GT105	u	A0A2D0T5S8_ICTPU
GT105	u	A0A2D0T657_ICTPU
GT105	u	A0A2I4C0J8_9TELE
GT105	u	A0A2K6EJ60_PROCO
GT105	u	A0A2K6FII7_PROCO
GT105	u	A0A2K6GAT8_PROCO
GT105	u	A0A2K6MHR6_RHIBE
GT105	u	A0A2Y9ECL2_TRIMA
GT105	u	A0A3B1J5X5_ASTMX
GT105	u	A0A3B3CL08_ORYME
GT105	u	A0A3B3Q6F4_9TELE
GT105	u	A0A3B3R967_9TELE
GT105	u	A0A3B3REW5_9TELE
GT105	u	A0A3B3S369_9TELE
GT105	u	A0A3B3SRQ8_9TELE
GT105	u	A0A3B3SX05_9TELE
GT105	u	A0A3B3UCE8_9TELE
GT105	u	A0A3B3ZZX1_9GOBI
GT105	u	A0A3B4AVY4_9GOBI
GT105	u	A0A3B4BWC4_PYGNA
GT105	u	A0A3B4GE95_9CICH
GT105	u	A0A3B4WZK5_SERLL
GT105	u	A0A3B4XPU8_SERLL
GT105	u	A0A3L8SH42_CHLGU
GT105	u	A0A3M0JFY8_HIRRU
GT105	u	A0A3M0K8M2_HIRRU
GT105	u	A0A3P8UT62_CYNSE
GT105	u	A0A3P8UWH1_CYNSE
GT105	u	A0A3P8V625_CYNSE
GT105	u	A0A3P8Y2T0_ESOLU
GT105	u	A0A3P8ZB64_ESOLU
GT105	u	A0A3P9PA00_POERE
GT105	u	A0A3Q0S0V0_AMPCI
GT105	u	A0A3Q2CLC0_CYPVA
GT105	u	A0A3Q2VTD1_HAPBU
GT105	u	A0A3Q3GTC8_9LABR
GT105	u	A0A3Q3VLS5_MOLML
GT105	u	A0A3Q4GFA9_NEOBR
GT105	u	A0A3Q4M235_NEOBR
GT105	u	A0A3Q4MWC1_NEOBR
GT105	u	A0A401PDF0_SCYTO
GT105	u	A0A401PN45_SCYTO
GT105	u	A0A401RSN9_CHIPU
GT105	u	A0A401RWD4_CHIPU
GT105	u	A0A401SWV4_CHIPU
GT105	u	A0A402F2U6_9SAUR
GT105	u	A0A452GET1_9SAUR
GT105	u	A0A498MQ58_LABRO
GT105	u	A0A498NPK1_LABRO
GT105	u	A0A498NPU8_LABRO
GT105	u	A0A498P2U7_LABRO
GT105	u	A0A4U5UI62_COLLU
GT105	u	A0A4U5VTZ5_COLLU
GT105	u	A0A4V6XYL1_COLLU
GT105	u	A0A4W3GIR8_CALMI
GT105	u	A0A4W3GNR9_CALMI
GT105	u	A0A4W4DYE4_ELEEL
GT105	u	A0A4W5R8I0_9TELE
GT105	u	A0A4X2LI47_VOMUR
GT105	u	AAD55431
GT105	u	AAF46676
GT105	u	AAF55179
GT105	u	AAH93852
GT105	u	AAI66274
GT105	u	AAS64621
GT105	u	ACX30004
GT105	u	ALC38049
GT105	u	ALC38086
GT105	u	ALC41109
GT105	u	ALC47490
GT105	u	AWO97891
GT105	u	AWO98090
GT105	u	AWP07866
GT105	u	AWP08804
GT105	u	AWP13422
GT105	u	AYU78296
GT105	u	AYU78713
GT105	u	B0S6W0_DANRE
GT105	u	BAC30236
GT105	u	BAC32122
GT105	u	BAC32703
GT105	u	BAC38520
GT105	u	BAE23402
GT105	u	C3Y7I3_BRAFL
GT105	u	C3ZE38_BRAFL
GT105	u	C3ZUX0_BRAFL
GT105	u	CAK04778
GT105	u	CCD68214
GT105	u	CCD68483
GT105	u	CCD81749
GT105	u	CEF69629
GT105	u	D4A2M3_RAT
GT105	u	F6UAD1_MONDO
GT105	u	F6XAQ8_CIOIN
GT105	u	G1NKX2_MELGA
GT105	u	G1TRM6_RABIT
GT105	u	G3Q6C2_GASAC
GT105	u	G5B1U7_HETGA
GT105	u	G5BLL3_HETGA
GT105	u	H0VS29_CAVPO
GT105	u	H2M640_ORYLA
GT105	u	H2U082_TAKRU
GT105	u	H2Z0G0_CIOSA
GT105	u	H2ZTZ2_LATCH
GT105	u	H3A5Y2_LATCH
GT105	u	H3ACL9_LATCH
GT105	u	H3AU97_LATCH
GT105	u	H3CJ21_TETNG
GT105	u	H3CTQ1_TETNG
GT105	u	L9KK21_TUPCH
GT105	u	L9L9E6_TUPCH
GT105	u	M3X733_FELCA
GT105	u	M3ZTS1_XIPMA
GT105	u	M7BE73_CHEMY
GT105	u	M7BK02_CHEMY
GT105	u	M7BWA6_CHEMY
GT105	u	S4RQM0_PETMA
GT105	u	S4RYG9_PETMA
GT105	u	SYZ65460
GT105	u	SYZ65844
GT105	u	VUY89865
GT105	u	VUY91761
GT105	u	VUY95451
GT105	u	W5K457_ASTMX
GT105	u	W5KSU6_ASTMX
GT105	u	W5M546_LEPOC
GT105	u	W5ND85_LEPOC
GT105	u	W5NHU9_LEPOC
GT106	u	AAP68214
GT106	u	AAT08765
GT106	u	ABK94283
GT106	u	ABK95421
GT106	u	ABR17811
GT106	u	ACD56651
GT106	u	ACF80826
GT106	u	ACF80876
GT106	u	ACF81111
GT106	u	ACF82519
GT106	u	ACF86861
GT106	u	ACG28810
GT106	u	ACG41646
GT106	u	ACG43204
GT106	u	ACG46049
GT106	u	ACJ85641
GT106	u	ACL53493
GT106	u	ACN25705
GT106	u	ACN25867
GT106	u	ACN27509
GT106	u	ACN31634
GT106	u	ACN31937
GT106	u	ACN34743
GT106	u	ACN35271
GT106	u	ACN37056
GT106	u	ACR35645
GT106	u	ACR35648
GT106	u	ACU20394
GT106	u	ADN33952
GT106	u	AEC05682
GT106	u	AEC05683
GT106	u	AEC10429
GT106	u	AED92200
GT106	u	AED97742
GT106	u	AED98060
GT106	u	AEE28824
GT106	u	AEE29099
GT106	u	AEE29985
GT106	u	AEE30244
GT106	u	AEE31058
GT106	u	AEE31802
GT106	u	AEE32693
GT106	u	AEE32831
GT106	u	AEE33954
GT106	u	AEE35817
GT106	u	AEE73784
GT106	u	AEE74617
GT106	u	AEE76474
GT106	u	AEE77631
GT106	u	AEE83780
GT106	u	AEE86922
GT106	u	AEL99213
GT106	u	AFK40388
GT106	u	AFK46212
GT106	u	AFY26903
GT106	u	AGE09594
GT106	u	AGT17137
GT106	u	AGV54211
GT106	u	AGV54827
GT106	u	AGV54860
GT106	u	ANM58355
GT106	u	ANM58678
GT106	u	ANM60043
GT106	u	ANM61935
GT106	u	ANM64574
GT106	u	AQX44112
GT106	u	AQX44166
GT106	u	AQX44237
GT106	u	ARJ31455
GT106	u	AWA44735
GT106	u	AXY97916
GT106	u	BAE71212
GT106	u	BAF07873
GT106	u	BAF25069
GT106	u	BAF29304
GT106	u	BAG87369
GT106	u	BAG90831
GT106	u	BAG92025
GT106	u	BAG93245
GT106	u	BAG97263
GT106	u	BAG98912
GT106	u	BAH01367
GT106	u	BAJ53232
GT106	u	BAJ86736
GT106	u	BAJ86860
GT106	u	BAJ88036
GT106	u	BAJ88822
GT106	u	BAJ88932
GT106	u	BAJ90326
GT106	u	BAJ90349
GT106	u	BAJ91593
GT106	u	BAJ92061
GT106	u	BAJ93371
GT106	u	BAJ93464
GT106	u	BAJ97328
GT106	u	BAJ98197
GT106	u	BAJ99135
GT106	u	BAK00215
GT106	u	BAK00855
GT106	u	BAK02502
GT106	u	BAK05951
GT106	u	BAK05991
GT106	u	BAK06651
GT106	u	BAK06980
GT106	u	BAS70595
GT106	u	BAS75248
GT106	u	BAS82508
GT106	u	BAS84008
GT106	u	BAS90382
GT106	u	BAS90491
GT106	u	BAS92126
GT106	u	BAS94330
GT106	u	BAS96814
GT106	u	BAS97932
GT106	u	BAS99202
GT106	u	BAT06459
GT106	u	BAT08314
GT106	u	BAT08600
GT106	u	BAT12917
GT106	u	BAT74483
GT106	u	BAT74902
GT106	u	BAT75842
GT106	u	BAT76873
GT106	u	BAT77349
GT106	u	BAT78454
GT106	u	BAT78498
GT106	u	BAT78912
GT106	u	BAT79233
GT106	u	BAT79827
GT106	u	BAT80449
GT106	u	BAT81151
GT106	u	BAT81875
GT106	u	BAT82076
GT106	u	BAT83200
GT106	u	BAT86555
GT106	u	BAT87204
GT106	u	BAT89167
GT106	u	BAT92985
GT106	u	BAT93032
GT106	u	BAT94158
GT106	u	BAT97346
GT106	u	BAT98567
GT106	u	BAT99061
GT106	u	BAT99457
GT106	u	BAU00438
GT106	u	BAU01418
GT106	u	BBG93349
GT106	u	BBG94035
GT106	u	BBG94272
GT106	u	BBG94365
GT106	u	BBG94557
GT106	u	BBG95668
GT106	u	BBG95784
GT106	u	BBG95785
GT106	u	BBG95786
GT106	u	BBG95996
GT106	u	BBG96303
GT106	u	BBH00176
GT106	u	BBH00704
GT106	u	BBH00994
GT106	u	BBH02807
GT106	u	BBH03690
GT106	u	BBH06912
GT106	u	BBH08216
GT106	u	BBH09901
GT106	u	BBN67921
GT106	u	BBN69065
GT106	u	BBN69437
GT106	u	BBN69959
GT106	u	BBN70270
GT106	u	CAN77011
GT106	u	CBH32520
GT106	u	CBI18521
GT106	u	CBI30704
GT106	u	CDM81497
GT106	u	QHN75529
GT106	u	QHN75673
GT106	u	QHN80064
GT106	u	QHN80639
GT106	u	QHN81562
GT106	u	QHN82440
GT106	u	QHN82819
GT106	u	QHN83994
GT106	u	QHN91656
GT106	u	QHN92710
GT106	u	QHN97207
GT106	u	QHN97734
GT106	u	QHO03377
GT106	u	QHO04853
GT106	u	QHO07315
GT106	u	QHO09406
GT106	u	QHO10503
GT106	u	QHO12252
GT106	u	QHO17351
GT106	u	QHO19803
GT106	u	QHO20775
GT106	u	QHO22114
GT106	u	QHO23882
GT106	u	QHO25092
GT106	u	QHO27393
GT106	u	QHO28331
GT106	u	QHO30118
GT106	u	QHO30160
GT106	u	QHO35669
GT106	u	QHO42364
GT106	u	QHO42365
GT106	u	QHO44375
GT106	u	QHO51064
GT106	u	QHO51495
GT106	u	QHO53989
GT106	u	QHO53992
GT106	u	QHO59579
GT106	u	VDC58911
GT106	u	VDC59662
GT106	u	VDC60415
GT106	u	VDC60417
GT106	u	VDC61100
GT106	u	VDC62102
GT106	u	VDC63929
GT106	u	VDC64486
GT106	u	VDC64850
GT106	u	VDC64903
GT106	u	VDC65596
GT106	u	VDC66221
GT106	u	VDC67415
GT106	u	VDC68582
GT106	u	VDC69728
GT106	u	VDC73434
GT106	u	VDC75022
GT106	u	VDC75490
GT106	u	VDC78838
GT106	u	VDC80120
GT106	u	VDC82885
GT106	u	VDC86441
GT106	u	VDC92291
GT106	u	VDC94972
GT106	u	VDC97138
GT106	u	VDD01049
GT106	u	VDD02237
GT106	u	VDD10948
GT106	u	VDD15290
GT106	u	VDD15400
GT106	u	VDD18052
GT106	u	VDD19452
GT106	u	VDD21452
GT106	u	VDD23271
GT106	u	VDD25713
GT106	u	VDD27492
GT106	u	VDD27924
GT106	u	VDD29566
GT106	u	VDD30650
GT106	u	VDD34861
GT106	u	VDD36581
GT106	u	VDD38180
GT106	u	VDD40296
GT106	u	VDD41541
GT106	u	VDD42319
GT106	u	VDD42376
GT106	u	VDD42501
GT106	u	VDD43973
GT106	u	VDD45435
GT106	u	VDD46273
GT106	u	VDD47052
GT106	u	VDD49523
GT106	u	VDD51865
GT106	u	VDD53526
GT106	u	VDD55157
GT106	u	VDD56042
GT106	u	VDD59504
GT106	u	VDD60436
GT106	u	VDD60803
GT106	u	VDD61019
GT106	u	VUW50155
GT106	u	VUW52166
GT106	u	VUW72355
GT106	u	VUW72667
GT106	u	VUW73711
GT107	u	ABB07456
GT107	u	ABF75198
GT107	u	ABM49925
GT107	u	ACH84813
GT107	u	ACM30244
GT107	u	ADC61178
GT107	u	ADL02069
GT107	u	AEA59384
GT107	u	AEB49575
GT107	u	AFK64260
GT107	u	AFQ49145
GT107	u	AFS38829
GT107	u	AFT70035
GT107	u	AFU19937
GT107	u	AGK48627
GT107	u	AGQ94571
GT107	u	AGZ21793
GT107	u	AHG65820
GT107	u	AHG82645
GT107	u	AHI64692
GT107	u	AHK74629
GT107	u	AHK77361
GT107	u	AHV35628
GT107	u	AIA54894
GT107	u	AIL32293
GT107	u	AIO23653
GT107	u	AIO47167
GT107	u	AJC87309
GT107	u	AJK45170
GT107	u	AJW97133
GT107	u	AJX30636
GT107	u	AKM00402
GT107	u	ALH94685
GT107	u	ALJ10178
GT107	u	ALV57685
GT107	u	ALX12884
GT107	u	AMD49973
GT107	u	AME22902
GT107	u	ANE35935
GT107	u	ANY18166
GT107	u	AOI77799
GT107	u	AOI98852
GT107	u	AOJ01038
GT107	u	AOJ67818
GT107	u	AOJ79904
GT107	u	AOK46128
GT107	u	AOY03532
GT107	u	APA52081
GT107	u	APA59251
GT107	u	APW66485
GT107	u	APW67013
GT107	u	APX78721
GT107	u	AQQ19231
GT107	u	AQQ27426
GT107	u	AQQ36851
GT107	u	AQR63385
GT107	u	AQS63444
GT107	u	ARE79817
GT107	u	ARJ57037
GT107	u	ARP94063
GT107	u	ARP94069
GT107	u	ARW82622
GT107	u	ASL48463
GT107	u	ASP20900
GT107	u	ASQ31014
GT107	u	ASV68222
GT107	u	ASV68229
GT107	u	ASV70033
GT107	u	ATL91942
GT107	u	ATM00396
GT107	u	ATO19236
GT107	u	AUA60042
GT107	u	AUL15450
GT107	u	AVJ28006
GT107	u	AWB35556
GT107	u	AWG31204
GT107	u	AWI50545
GT107	u	AWU98153
GT107	u	AWX15663
GT107	u	AXK64593
GT107	u	AXL29310
GT107	u	AXL34309
GT107	u	AXL47510
GT107	u	AXP09022
GT107	u	AYY96408
GT107	u	AZI14698
GT107	u	AZR96276
GT107	u	BAG42586
GT107	u	BAL22581
GT107	u	BAP88385
GT107	u	BAT28212
GT107	u	BBA41199
GT107	u	BBC71551
GT107	u	BBU31769
GT107	u	CAP42643
GT107	u	CAP42651
GT107	u	CAR53571
GT107	u	CDG56953
GT107	u	CDN59149
GT107	u	CUU53118
GT107	u	QAT16208
GT107	u	QBQ50062
GT107	u	QBX39012
GT107	u	QCO21640
GT107	u	QCR00163
GT107	u	QCS65913
GT107	u	QCT94715
GT107	u	QDJ37470
GT107	u	QDJ42012
GT107	u	QDJ42020
GT107	u	QDJ46582
GT107	u	QDJ50963
GT107	u	QEO17390
GT107	u	QFG79635
GT107	u	QGQ48164
GT107	u	QGT75055
GT107	u	QHA37889
GT107	u	QHA37890
GT107	u	QHE09978
GT107	u	QHI95141
GT107	u	QHQ51823
GT107	u	SAI66952
GT107	u	SQF65496
GT107	u	VBB11620
GT107	u	VDZ75106
GT107	u	VDZ75107
GT107	u	VEH25607
GT108	u	ABO68548
GT108	u	ABX87508
GT108	u	ACS25836
GT108	u	ACS25873
GT108	u	ACT02824
GT108	u	ACT04023
GT108	u	ACX62878
GT108	u	ACX79912
GT108	u	ADK13669
GT108	u	ADW75806
GT108	u	AEJ42369
GT108	u	AEO25161
GT108	u	AEX54082
GT108	u	AGA59368
GT108	u	AGB78326
GT108	u	AGC67070
GT108	u	AHI55362
GT108	u	AIN96187
GT108	u	AIN96190
GT108	u	AIN96191
GT108	u	AIQ15550
GT108	u	AIQ25408
GT108	u	AIQ27101
GT108	u	AIQ28189
GT108	u	AIQ37121
GT108	u	AIQ38923
GT108	u	AIQ43217
GT108	u	AIQ43225
GT108	u	AIQ55825
GT108	u	AIQ64529
GT108	u	AIQ66553
GT108	u	AIQ68848
GT108	u	AIQ72068
GT108	u	AIY81846
GT108	u	AJR09470
GT108	u	AJS61215
GT108	u	AKG72004
GT108	u	AKK31186
GT108	u	AKK31194
GT108	u	ALF09282
GT108	u	ALS29888
GT108	u	AMX85134
GT108	u	ANB55963
GT108	u	AND84184
GT108	u	ANE46920
GT108	u	ANS75673
GT108	u	ANX13870
GT108	u	ANY73219
GT108	u	APB30667
GT108	u	AQY50880
GT108	u	ARI76288
GT108	u	ARP44245
GT108	u	ASA25248
GT108	u	ASA26648
GT108	u	ASS66916
GT108	u	ASS88944
GT108	u	AUB54371
GT108	u	AVV60081
GT108	u	AWB46893
GT108	u	AYB42834
GT108	u	AYF99944
GT108	u	AYN28796
GT108	u	AYQ74947
GT108	u	AYQ75372
GT108	u	AYU76760
GT108	u	AYU76763
GT108	u	AYU76766
GT108	u	AYY08784
GT108	u	AZR73250
GT108	u	AZS17002
GT108	u	BBI35692
GT108	u	BBN97993
GT108	u	CAC96088
GT108	u	CAJ03072
GT108	u	CAJ03073
GT108	u	CAJ03084
GT108	u	CAJ03088
GT108	u	CAJ03093
GT108	u	CAJ03098
GT108	u	CAK20274
GT108	u	CAM37340
GT108	u	CAM37341
GT108	u	CAM37344
GT108	u	CAM37345
GT108	u	CBH26915
GT108	u	CBZ24446
GT108	u	CBZ24449
GT108	u	CBZ24450
GT108	u	CBZ24451
GT108	u	CBZ24452
GT108	u	CCQ20259
GT108	u	QEY33831
GT108	u	QGG57815
GT108	u	QGQ98186
GT108	u	QGQ98640
GT108	u	QHQ60160
GT108	u	SMF87881
GT108	u	SMF90359
GT108	u	VEU82419
GT109	u	AAH06115
GT109	u	ACZ54500
GT109	u	ADA57116
GT109	u	AEO53481
GT109	u	AEO67452
GT109	u	AFP08214
GT109	u	ANH56524
GT109	u	ATY61131
GT109	u	ATY63381
GT109	u	ATZ57289
GT109	u	AWP05192
GT109	u	BAE60339
GT109	u	CAA90244
GT109	u	CAK41155
GT109	u	CAK43755
GT109	u	CAK46547
GT109	u	CAK49131
GT109	u	CAP68499
GT109	u	CAP93941
GT109	u	CAP97044
GT109	u	CAP99360
GT109	u	CAP99362
GT109	u	CBY02468
GT109	u	CCT66945
GT109	u	CCT69574
GT109	u	CEF74403
GT109	u	CEF77547
GT109	u	CEF88725
GT109	u	QGA19659
GT109	u	QGA22029
GT109	u	QGI68384
GT109	u	SMQ53999
GT109	u	SMR61807
GT11	u	AAA27932
GT11	u	AAB66030
GT11	u	AAC16988
GT11	u	AAC17760
GT11	u	AAC25844
GT11	u	AAC25845
GT11	u	AAC45235
GT11	u	AAC46589
GT11	u	AAC99764
GT11	u	AAD40713
GT11	u	AAF03411
GT11	u	AAG26470
GT11	u	AAI34579
GT11	u	AAL67556
GT11	u	AAN60500
GT11	u	AAO43063
GT11	u	AAO43065
GT11	u	AAO43084
GT11	u	AAP76669
GT11	u	AAV60736
GT11	u	AAV80759
GT11	u	AAV96618
GT11	u	AAZ28414
GT11	u	ABB31563
GT11	u	ABB39672
GT11	u	ABC78495
GT11	u	ABE98421
GT11	u	ABF84161
GT11	u	ABI47692
GT11	u	ABK20307
GT11	u	ABK47620
GT11	u	ABM21404
GT11	u	ABM69677
GT11	u	ABM71599
GT11	u	ABO61750
GT11	u	ABP35014
GT11	u	ABP36644
GT11	u	ABQ03349
GT11	u	ABQ25874
GT11	u	ABR40839
GT11	u	ABR41072
GT11	u	ABR65407
GT11	u	ABX75657
GT11	u	ACA98425
GT11	u	ACD04967
GT11	u	ACD47556
GT11	u	ACD96461
GT11	u	ACE04838
GT11	u	ACI49162
GT11	u	ACL09638
GT11	u	ACL17490
GT11	u	ACN85140
GT11	u	ACT47940
GT11	u	ACT91449
GT11	u	ACU02372
GT11	u	ACU04179
GT11	u	ACU90629
GT11	u	ACZ12789
GT11	u	ACZ12794
GT11	u	ACZ12802
GT11	u	ADE13114
GT11	u	ADE81260
GT11	u	ADJ61318
GT11	u	ADK31221
GT11	u	ADK31224
GT11	u	ADK32269
GT11	u	ADK96170
GT11	u	ADK97461
GT11	u	ADL33130
GT11	u	ADL33151
GT11	u	ADL33161
GT11	u	ADL33244
GT11	u	ADL35250
GT11	u	ADL35258
GT11	u	ADL35260
GT11	u	ADN79234
GT11	u	ADR19058
GT11	u	ADU40506
GT11	u	ADW12450
GT11	u	ADY36304
GT11	u	ADY45428
GT11	u	ADY53338
GT11	u	ADY61744
GT11	u	AEC01101
GT11	u	AEF53549
GT11	u	AEF53553
GT11	u	AEF83667
GT11	u	AEF98667
GT11	u	AEI51435
GT11	u	AEM22092
GT11	u	AEN97523
GT11	u	AEP25476
GT11	u	AEP25493
GT11	u	AEU39437
GT11	u	AEU41584
GT11	u	AEV24483
GT11	u	AEV36092
GT11	u	AEX85630
GT11	u	AEY61561
GT11	u	AFH02807
GT11	u	AFK06870
GT11	u	AFK59578
GT11	u	AFR70568
GT11	u	AFW04720
GT11	u	AFW04804
GT11	u	AFY33078
GT11	u	AFY54964
GT11	u	AFZ06364
GT11	u	AFZ15045
GT11	u	AGA66976
GT11	u	AGA66978
GT11	u	AGB08742
GT11	u	AGV09757
GT11	u	AGX86622
GT11	u	AGY81956
GT11	u	AGY81957
GT11	u	AHA87798
GT11	u	AHB87954
GT11	u	AHC34413
GT11	u	AHE61805
GT11	u	AIB14373
GT11	u	AIB16113
GT11	u	AIF50646
GT11	u	AIG56938
GT11	u	AII63082
GT11	u	AII63350
GT11	u	AII69353
GT11	u	AII86590
GT11	u	AIQ49002
GT11	u	AIT08976
GT11	u	AIZ63606
GT11	u	AJC49319
GT11	u	AJD02289
GT11	u	AJI74371
GT11	u	AJR19381
GT11	u	AKB45106
GT11	u	AKC81571
GT11	u	AKD55968
GT11	u	AKD57880
GT11	u	AKE50846
GT11	u	AKE50851
GT11	u	AKF24141
GT11	u	AKI02418
GT11	u	AKM77821
GT11	u	AKV07576
GT11	u	ALB40574
GT11	u	ALG75523
GT11	u	ALJ04587
GT11	u	ALJ45763
GT11	u	ALJ46020
GT11	u	ALJ48118
GT11	u	ALJ49494
GT11	u	ALK85598
GT11	u	ALK86002
GT11	u	ALO49616
GT11	u	ALV26684
GT11	u	AMK78698
GT11	u	AML51156
GT11	u	AMQ00833
GT11	u	AMR31826
GT11	u	AMR31835
GT11	u	AMS43423
GT11	u	AMV31085
GT11	u	AMV31835
GT11	u	ANE50055
GT11	u	ANI98857
GT11	u	ANP36939
GT11	u	ANR73593
GT11	u	ANU52835
GT11	u	ANU59452
GT11	u	ANU63125
GT11	u	ANV97779
GT11	u	ANV98061
GT11	u	AOC95288
GT11	u	AOO80390
GT11	u	AOS43388
GT11	u	AOS45750
GT11	u	AOW18876
GT11	u	AOX04238
GT11	u	AOZ51591
GT11	u	AOZ97415
GT11	u	AOZ97423
GT11	u	AOZ97425
GT11	u	APC05322
GT11	u	APE44824
GT11	u	APG48574
GT11	u	APK11295
GT11	u	APL42278
GT11	u	APW36993
GT11	u	APW39840
GT11	u	APZ35041
GT11	u	APZ46772
GT11	u	AQG80779
GT11	u	AQQ58896
GT11	u	AQS93523
GT11	u	AQX83648
GT11	u	ARB86057
GT11	u	ARN64710
GT11	u	ARS38472
GT11	u	ARS38479
GT11	u	ARS40443
GT11	u	ARV05207
GT11	u	ARV13797
GT11	u	ASG75394
GT11	u	ASM66993
GT11	u	ASM67116
GT11	u	ASM73717
GT11	u	ASQ89949
GT11	u	ASQ90333
GT11	u	AST53073
GT11	u	ASU36795
GT11	u	ASU36804
GT11	u	ASU36816
GT11	u	ASY09843
GT11	u	ASY12798
GT11	u	ASY15377
GT11	u	ASY53476
GT11	u	ASZ53378
GT11	u	ATA70438
GT11	u	ATA86207
GT11	u	ATD02059
GT11	u	ATE66185
GT11	u	ATG41145
GT11	u	ATP58492
GT11	u	AUD00507
GT11	u	AUG54567
GT11	u	AUJ65723
GT11	u	AUQ60107
GT11	u	AUR51583
GT11	u	AVG15865
GT11	u	AVG15871
GT11	u	AVG83124
GT11	u	AVJ37303
GT11	u	AVK50117
GT11	u	AVM76362
GT11	u	AVO37781
GT11	u	AVP99881
GT11	u	AVV53219
GT11	u	AWA29770
GT11	u	AWA29786
GT11	u	AWB08027
GT11	u	AWB08059
GT11	u	AWB95909
GT11	u	AWI54388
GT11	u	AWK02975
GT11	u	AWN52727
GT11	u	AWU66685
GT11	u	AWU97866
GT11	u	AWU97905
GT11	u	AWU98020
GT11	u	AWW44041
GT11	u	AWW45641
GT11	u	AXA97342
GT11	u	AXB85430
GT11	u	AXE16328
GT11	u	AXH35221
GT11	u	AXI44133
GT11	u	AXI53208
GT11	u	AXL96481
GT11	u	AXS40629
GT11	u	AXV14387
GT11	u	AXX95887
GT11	u	AXX95893
GT11	u	AXY11804
GT11	u	AXY13442
GT11	u	AXY13487
GT11	u	AXY13527
GT11	u	AXY67616
GT11	u	AYH06446
GT11	u	AYJ79899
GT11	u	AYJ79911
GT11	u	AYL52214
GT11	u	AYQ33690
GT11	u	AYQ44606
GT11	u	AYR22730
GT11	u	AYR27105
GT11	u	AYR34836
GT11	u	AZB31070
GT11	u	AZI25854
GT11	u	AZI87025
GT11	u	AZQ66755
GT11	u	AZV79829
GT11	u	AZZ36566
GT11	u	BAA33632
GT11	u	BAC08546
GT11	u	BAD49323
GT11	u	BAJ59215
GT11	u	BAR53966
GT11	u	BAV10231
GT11	u	BAW38865
GT11	u	BAY83658
GT11	u	BAZ82399
GT11	u	BAZ83348
GT11	u	BBA28972
GT11	u	BBA30007
GT11	u	BBB20846
GT11	u	BBB90085
GT11	u	BBC24666
GT11	u	BBE49695
GT11	u	BBK37309
GT11	u	BBK86625
GT11	u	BBK93602
GT11	u	BBM62239
GT11	u	CAA21488
GT11	u	CAA67931
GT11	u	CAB04377
GT11	u	CAD76156
GT11	u	CAE18812
GT11	u	CAH09369
GT11	u	CAI39173
GT11	u	CAI46608
GT11	u	CAL65542
GT11	u	CAN86918
GT11	u	CAN99658
GT11	u	CBG40460
GT11	u	CBK67720
GT11	u	CBK69212
GT11	u	CBL12617
GT11	u	CBW22399
GT11	u	CCB86326
GT11	u	CCG55484
GT11	u	CCG98456
GT11	u	CDN51206
GT11	u	QCP91214
GT11	u	QCQ36150
GT11	u	QCQ36553
GT11	u	QCQ45439
GT11	u	QCQ48787
GT11	u	QCQ55547
GT11	u	QDC79075
GT11	u	QDC97807
GT11	u	QDC97812
GT11	u	QDC97835
GT11	u	QDD01800
GT11	u	QDD07067
GT11	u	QDD08414
GT11	u	QDH79800
GT11	u	QDK77226
GT11	u	QDK79731
GT11	u	QDM12133
GT11	u	QDO70515
GT11	u	QDO81998
GT11	u	QDS87746
GT11	u	QDS92118
GT11	u	QDV28089
GT11	u	QDV67637
GT11	u	QDW25514
GT11	u	QDW26959
GT11	u	QDY55419
GT11	u	QDZ28633
GT11	u	QDZ29677
GT11	u	QEA12482
GT11	u	QEA48568
GT11	u	QEC54757
GT11	u	QEC62562
GT11	u	QEC69069
GT11	u	QEC77929
GT11	u	QED37765
GT11	u	QEH42097
GT11	u	QEI43123
GT11	u	QEL00978
GT11	u	QEL00982
GT11	u	QEM11412
GT11	u	QEQ00180
GT11	u	QEQ70601
GT11	u	QEQ70809
GT11	u	QEW29103
GT11	u	QFC18260
GT11	u	QFR95447
GT11	u	QFS96707
GT11	u	QFT58537
GT11	u	QFT79456
GT11	u	QFT94633
GT11	u	QGK76885
GT11	u	QGP56139
GT11	u	QGR36899
GT11	u	QGT71092
GT11	u	QGW29716
GT11	u	QGX99523
GT11	u	QGZ35351
GT11	u	QHE78142
GT11	u	QHE95149
GT11	u	QHI68087
GT11	u	SDR81377
GT11	u	SDS01831
GT11	u	SDS34720
GT11	u	SDT01726
GT11	u	SNX52916
GT11	u	SNY90487
GT11	u	SNY92603
GT11	u	SQI72494
GT11	u	VCU62087
GT11	u	VEA60471
GT11	u	VEA76346
GT11	u	VEE22711
GT11	u	VEE29050
GT11	u	VEH14326
GT11	u	VEI38019
GT11	u	VTR40037
GT11	u	VTU40114
GT11	u	VVM11859
GT110	u	AAH02596
GT110	u	AAH20100
GT110	u	AAH77860
GT110	u	AAH97355
GT110	u	AAI24286
GT110	u	AAI61225
GT110	u	ACN11459
GT110	u	AEB61153
GT110	u	AFP09828
GT110	u	AWP08784
GT110	u	CAF98279
GT110	u	RDD47218
GT110	u	RLW06515
GT110	u	RWS02162
GT110	u	RWS26556
GT110	u	RXG55933
GT110	u	RZF46122
GT110	u	TDH09277
GT110	u	TFK07993
GT110	u	TKC51573
GT110	u	XP_001622230
GT110	u	XP_001927015
GT110	u	XP_002130888
GT110	u	XP_002401041
GT110	u	XP_002711284
GT110	u	XP_002740319
GT110	u	XP_003405625
GT110	u	XP_003741494
GT110	u	XP_003798574
GT110	u	XP_004347843
GT110	u	XP_004381612
GT110	u	XP_004465103
GT110	u	XP_004583048
GT110	u	XP_004632178
GT110	u	XP_004700540
GT110	u	XP_004766656
GT110	u	XP_004990611
GT110	u	XP_005090411
GT110	u	XP_005371836
GT110	u	XP_005480612
GT110	u	XP_005988737
GT110	u	XP_006046716
GT110	u	XP_006154213
GT110	u	XP_006205874
GT110	u	XP_006795817
GT110	u	XP_006859575
GT110	u	XP_006886111
GT110	u	XP_007179878
GT110	u	XP_007251020
GT110	u	XP_007431556
GT110	u	XP_007516928
GT110	u	XP_008310597
GT110	u	XP_008409870
GT110	u	XP_008502692
GT110	u	XP_009018272
GT110	u	XP_009057908
GT110	u	XP_009462067
GT110	u	XP_009904345
GT110	u	XP_009996078
GT110	u	XP_010150608
GT110	u	XP_010643122
GT110	u	XP_010706849
GT110	u	XP_010735187
GT110	u	XP_010773904
GT110	u	XP_010881646
GT110	u	XP_011420931
GT110	u	XP_011605641
GT110	u	XP_011662351
GT110	u	XP_012300377
GT110	u	XP_012517010
GT110	u	XP_012565809
GT110	u	XP_012637829
GT110	u	XP_012688565
GT110	u	XP_012715837
GT110	u	XP_012791559
GT110	u	XP_012878642
GT110	u	XP_013095874
GT110	u	XP_013376462
GT110	u	XP_013401373
GT110	u	XP_013794648
GT110	u	XP_013872007
GT110	u	XP_014272994
GT110	u	XP_014272997
GT110	u	XP_014451331
GT110	u	XP_014675367
GT110	u	XP_014716408
GT110	u	XP_014744080
GT110	u	XP_014777696
GT110	u	XP_014818684
GT110	u	XP_015282131
GT110	u	XP_015677959
GT110	u	XP_015781964
GT110	u	XP_015785732
GT110	u	XP_015820447
GT110	u	XP_015928548
GT110	u	XP_015995378
GT110	u	XP_016099263
GT110	u	XP_016336494
GT110	u	XP_017493280
GT110	u	XP_017677683
GT110	u	XP_018418892
GT110	u	XP_018519579
GT110	u	XP_018610511
GT110	u	XP_018910514
GT110	u	XP_018978760
GT110	u	XP_019310525
GT110	u	XP_019496049
GT110	u	XP_019619540
GT110	u	XP_019749880
GT110	u	XP_019962065
GT110	u	XP_020022818
GT110	u	XP_020382907
GT110	u	XP_020382908
GT110	u	XP_020495439
GT110	u	XP_020559950
GT110	u	XP_020631406
GT110	u	XP_020641658
GT110	u	XP_020914076
GT110	u	XP_021060799
GT110	u	XP_021097149
GT110	u	XP_021240734
GT110	u	XP_021343984
GT110	u	XP_021534311
GT110	u	XP_021571432
GT110	u	XP_021922540
GT110	u	XP_022057957
GT110	u	XP_022081603
GT110	u	XP_022201765
GT110	u	XP_022378052
GT110	u	XP_022659656
GT110	u	XP_022783175
GT110	u	XP_023235939
GT110	u	XP_023361200
GT110	u	XP_023376271
GT110	u	XP_023700916
GT110	u	XP_023712313
GT110	u	XP_023963834
GT110	u	XP_024082190
GT110	u	XP_024137643
GT110	u	XP_024279632
GT110	u	XP_024432227
GT110	u	XP_025106415
GT110	u	XP_025857574
GT110	u	XP_025946378
GT110	u	XP_026167363
GT110	u	XP_026222239
GT110	u	XP_026248748
GT110	u	XP_026285608
GT110	u	XP_026555999
GT110	u	XP_026691377
GT110	u	XP_026782767
GT110	u	XP_026865499
GT110	u	XP_027017009
GT110	u	XP_027051747
GT110	u	XP_027200522
GT110	u	XP_027209534
GT110	u	XP_027248092
GT110	u	XP_027312230
GT110	u	XP_027451557
GT110	u	XP_027709993
GT110	u	XP_028263952
GT110	u	XP_028305286
GT110	u	XP_028362071
GT110	u	XP_028389148
GT110	u	XP_028403900
GT110	u	XP_028602723
GT110	u	XP_028642382
GT110	u	XP_028666324
GT110	u	XP_028725425
GT110	u	XP_028814418
GT110	u	XP_028903736
GT110	u	XP_028903754
GT26	u	AAU17663
GT26	u	AAU20247
GT26	u	AAU25262
GT26	u	ABC79999
GT26	u	ABC82539
GT26	u	ABC84047
GT26	u	ABK03995
GT26	u	ABR50220
GT26	u	ABS24118
GT26	u	ABS27237
GT26	u	ABW19802
GT26	u	ABW25369
GT26	u	ABW26868
GT26	u	ABW27684
GT26	u	ABW30705
GT26	u	ABW31320
GT26	u	ABW32370
GT26	u	ACG74085
GT26	u	ACK90775
GT26	u	ACK94976
GT26	u	ACL63603
GT26	u	ACL66290
GT26	u	ACM25502
GT26	u	ACM35553
GT26	u	ACO31995
GT26	u	ACO32995
GT26	u	ACO33415
GT26	u	ACV59579
GT26	u	ACX51277
GT26	u	ADB47156
GT26	u	ADC49221
GT26	u	ADE57119
GT26	u	ADE68152
GT26	u	ADI00545
GT26	u	ADL11830
GT26	u	ADM39546
GT26	u	ADU12108
GT26	u	ADV94380
GT26	u	ADX45025
GT26	u	ADY65269
GT26	u	AEF03780
GT26	u	AEQ22385
GT26	u	AEV81058
GT26	u	AEV81802
GT26	u	AFL80693
GT26	u	AFM21447
GT26	u	AFR29219
GT26	u	AFR29650
GT26	u	AFR30192
GT26	u	AFU20111
GT26	u	AFV85170
GT26	u	AFW94283
GT26	u	AFW95835
GT26	u	AFZ58178
GT26	u	AGL13558
GT26	u	AGL14571
GT26	u	AGP81532
GT26	u	AGP81550
GT26	u	AGX06514
GT26	u	AGZ38340
GT26	u	AGZ39322
GT26	u	AHL73043
GT26	u	AIB15821
GT26	u	AIE81854
GT26	u	AIK35969
GT26	u	AIK39510
GT26	u	AIM16244
GT26	u	AIY73031
GT26	u	AIY74177
GT26	u	AIZ79921
GT26	u	AJG59541
GT26	u	AJH72749
GT26	u	AJH79956
GT26	u	AJO24201
GT26	u	AKC67570
GT26	u	AKI99028
GT26	u	AKJ04882
GT26	u	AKL86561
GT26	u	AKO94754
GT26	u	AKP48730
GT26	u	AKS39568
GT26	u	AKT50539
GT26	u	AKU10731
GT26	u	ALB43479
GT26	u	ALC82534
GT26	u	ALC88775
GT26	u	ALG73274
GT26	u	ALN72237
GT26	u	ALN73037
GT26	u	ALU12102
GT26	u	AMA71688
GT26	u	AMD61548
GT26	u	AME07213
GT26	u	AMG38028
GT26	u	AMJ42172
GT26	u	AMM95107
GT26	u	AMQ57519
GT26	u	AMS44124
GT26	u	AMW26865
GT26	u	AMW28491
GT26	u	ANB56536
GT26	u	ANP84068
GT26	u	ANQ85397
GT26	u	ANU07152
GT26	u	ANU62099
GT26	u	AOG11909
GT26	u	AOH53625
GT26	u	AOH57128
GT26	u	AOS47085
GT26	u	AOS65896
GT26	u	AOY70643
GT26	u	APD89615
GT26	u	APU17749
GT26	u	APX02893
GT26	u	APX03433
GT26	u	AQQ65929
GT26	u	AQS61013
GT26	u	AQS85219
GT26	u	AQX53202
GT26	u	ARC30489
GT26	u	ARU40739
GT26	u	ARU42656
GT26	u	ARW08511
GT26	u	ASA96983
GT26	u	ASB39579
GT26	u	ASB49420
GT26	u	ASB87147
GT26	u	ASI78259
GT26	u	ASI80658
GT26	u	ASN20866
GT26	u	ASO04880
GT26	u	ASO07979
GT26	u	ASO22909
GT26	u	ASP19584
GT26	u	ASS90103
GT26	u	ASS94830
GT26	u	AST06086
GT26	u	AST06107
GT26	u	AST93418
GT26	u	ASV68246
GT26	u	ATH93470
GT26	u	AUI51861
GT26	u	AUN95718
GT26	u	AUS79037
GT26	u	AUZ35213
GT26	u	AVS76282
GT26	u	AVS86595
GT26	u	AWB07771
GT26	u	AWB92544
GT26	u	AWB94025
GT26	u	AWC25319
GT26	u	AWI54438
GT26	u	AWI81670
GT26	u	AWJ88145
GT26	u	AWJ92206
GT26	u	AWJ92898
GT26	u	AWJ93124
GT26	u	AWJ94171
GT26	u	AWK85826
GT26	u	AWK88562
GT26	u	AWK88852
GT26	u	AWU95395
GT26	u	AWV98040
GT26	u	AXB46713
GT26	u	AXC10133
GT26	u	AXC11268
GT26	u	AXC11848
GT26	u	AXC14751
GT26	u	AXC15210
GT26	u	AXI31973
GT26	u	AXJ11376
GT26	u	AXK21813
GT26	u	AXN38773
GT26	u	AXT51971
GT26	u	AXT85320
GT26	u	AXT86896
GT26	u	AXX29124
GT26	u	AYA78079
GT26	u	AYH42761
GT26	u	AYM06257
GT26	u	AYM58078
GT26	u	AYV37962
GT26	u	AYV73720
GT26	u	AZQ47467
GT26	u	AZR72198
GT26	u	AZU63985
GT26	u	AZV45288
GT26	u	BAF90419
GT26	u	BAI74198
GT26	u	BAI92062
GT26	u	BAJ64486
GT26	u	BAJ80909
GT26	u	BAL23283
GT26	u	BAL45979
GT26	u	BAL85260
GT26	u	BAL85950
GT26	u	BAM48152
GT26	u	BAQ09952
GT26	u	BAS09688
GT26	u	BAS10590
GT26	u	BAT28363
GT26	u	BAU26497
GT26	u	BAY15216
GT26	u	BAY17459
GT26	u	BAY18117
GT26	u	BAZ73012
GT26	u	BAZ73916
GT26	u	BAZ75227
GT26	u	BBC70956
GT26	u	BBF80961
GT26	u	BBH65489
GT26	u	BBH66124
GT26	u	BBU63621
GT26	u	CBA71848
GT26	u	CBH22226
GT26	u	CBS88804
GT26	u	QCJ44136
GT26	u	QCL90541
GT26	u	QCM11792
GT26	u	QCN97405
GT26	u	QCO99087
GT26	u	QCU10746
GT26	u	QDF29509
GT26	u	QDF97603
GT26	u	QDG38187
GT26	u	QDK67005
GT26	u	QDP41595
GT26	u	QDQ06371
GT26	u	QEC52144
GT26	u	QEC73904
GT26	u	QEH39230
GT26	u	QEO15042
GT26	u	QEO16378
GT26	u	QEP33858
GT26	u	QFG24737
GT26	u	QFI55499
GT26	u	QFQ12866
GT26	u	QFR32726
GT26	u	QFT90691
GT26	u	QFU94122
GT26	u	QFY75865
GT26	u	QFY86428
GT26	u	QFZ10720
GT26	u	QFZ14671
GT26	u	QFZ15222
GT26	u	QGG41693
GT26	u	QGG42360
GT26	u	QGY38133
GT26	u	QHA37922
GT26	u	QHI71266
GT26	u	QHI71302
GT26	u	QHK00480
GT26	u	QHQ80525
GT26	u	QHS23518
GT26	u	QHT48057
GT26	u	QHV62842
GT26	u	QHV64365
GT26	u	SDN56744
GT26	u	SDO77203
GT26	u	SDR91438
GT26	u	SDR97573
GT26	u	SDS36840
GT26	u	SDT70740
GT26	u	SDT73487
GT26	u	SEH89927
GT26	u	SMD44630
GT26	u	SMZ64519
GT26	u	SQI62962
GT26	u	VDZ75529
GT26	u	VEB27117
GT26	u	VEF49631
GT26	u	VEG29547
GT29	u	AAA31125
GT29	u	AAA41196
GT29	u	AAA42146
GT29	u	AAB87642
GT29	u	AAC14163
GT29	u	AAC17874
GT29	u	AAC28888
GT29	u	AAC42086
GT29	u	AAE68028
GT29	u	AAE68029
GT29	u	AAE68030
GT29	u	AAF17104
GT29	u	AAF18019
GT29	u	AAF18241
GT29	u	AAF28871
GT29	u	AAF60973
GT29	u	AAF66147
GT29	u	AAF99778
GT29	u	AAH08680
GT29	u	AAH22462
GT29	u	AAH27866
GT29	u	AAH31476
GT29	u	AAH36985
GT29	u	AAH40455
GT29	u	AAH50483
GT29	u	AAH50773
GT29	u	AAH53179
GT29	u	AAH55737
GT29	u	AAH60932
GT29	u	AAH65936
GT29	u	AAH66064
GT29	u	AAH68760
GT29	u	AAH92560
GT29	u	AAH97611
GT29	u	AAH98613
GT29	u	AAH99812
GT29	u	AAI05253
GT29	u	AAI12481
GT29	u	AAI15913
GT29	u	AAI18159
GT29	u	AAI20321
GT29	u	AAI21365
GT29	u	AAI21421
GT29	u	AAI21864
GT29	u	AAI22200
GT29	u	AAI24751
GT29	u	AAI33295
GT29	u	AAI34229
GT29	u	AAI35143
GT29	u	AAI35191
GT29	u	AAI35194
GT29	u	AAI37103
GT29	u	AAI40642
GT29	u	AAI51577
GT29	u	AAI52018
GT29	u	AAI52297
GT29	u	AAI53765
GT29	u	AAI54484
GT29	u	AAI63895
GT29	u	AAI69739
GT29	u	AAI70804
GT29	u	AAL85966
GT29	u	AAM18873
GT29	u	AAM22800
GT29	u	AAM66431
GT29	u	AAO13861
GT29	u	AAO13863
GT29	u	AAO13867
GT29	u	AAO13872
GT29	u	AAO38807
GT29	u	AAO38808
GT29	u	AAO38809
GT29	u	AAO38810
GT29	u	AAO38811
GT29	u	AAP22942
GT29	u	AAQ16162
GT29	u	AAQ16163
GT29	u	AAY26387
GT29	u	ABC74874
GT29	u	ABC86303
GT29	u	ABD51489
GT29	u	ABK58605
GT29	u	ABK96807
GT29	u	ABO37163
GT29	u	ABO37164
GT29	u	ABO37165
GT29	u	ABO37166
GT29	u	ABO37167
GT29	u	ABO38848
GT29	u	ABO38849
GT29	u	ABO38851
GT29	u	ABO40438
GT29	u	ABO40439
GT29	u	ABO40440
GT29	u	ABO40441
GT29	u	ABO40442
GT29	u	ABO40443
GT29	u	ABO40444
GT29	u	ABO43690
GT29	u	ABO43691
GT29	u	ABO43692
GT29	u	ABO43693
GT29	u	ABO43694
GT29	u	ABO43695
GT29	u	ABO43696
GT29	u	ABO43697
GT29	u	ABQ12919
GT29	u	ABR16532
GT29	u	ABR17214
GT29	u	ABX60166
GT29	u	ACF80036
GT29	u	ACF84769
GT29	u	ACF84848
GT29	u	ACG37363
GT29	u	ACG40703
GT29	u	ACG44732
GT29	u	ACG46171
GT29	u	ACH33352
GT29	u	ACI33495
GT29	u	ACI33752
GT29	u	ACL93273
GT29	u	ACM82503
GT29	u	ACN30607
GT29	u	ACU19810
GT29	u	ADI75407
GT29	u	ADO17789
GT29	u	ADO28996
GT29	u	ADR32072
GT29	u	AEE28329
GT29	u	AEH58261
GT29	u	AEH58694
GT29	u	AEN03737
GT29	u	AEP16457
GT29	u	AEP16458
GT29	u	AEP16459
GT29	u	AEQ17925
GT29	u	AES07459
GT29	u	AES07462
GT29	u	AES07463
GT29	u	AES07465
GT29	u	AES07466
GT29	u	AFE66355
GT29	u	AFI34178
GT29	u	AFJ51457
GT29	u	AFJ70779
GT29	u	AFK35664
GT29	u	AFM87242
GT29	u	AFN40450
GT29	u	AFN40451
GT29	u	AFN40453
GT29	u	AFN40455
GT29	u	AFN40456
GT29	u	AFO97454
GT29	u	AFO99234
GT29	u	AFO99487
GT29	u	AFO99994
GT29	u	AFP00210
GT29	u	AFP03434
GT29	u	AFP04691
GT29	u	AFP05354
GT29	u	AFP07563
GT29	u	AFP08213
GT29	u	AFP08891
GT29	u	AFP10077
GT29	u	AFP10091
GT29	u	AFP10473
GT29	u	AFP11140
GT29	u	AFP12623
GT29	u	AFP12725
GT29	u	AFU77570
GT29	u	AGI60279
GT29	u	AGI85280
GT29	u	AGR44670
GT29	u	AGY46252
GT29	u	AHA54554
GT29	u	AHH37676
GT29	u	AHH37986
GT29	u	AHH38248
GT29	u	AHH39684
GT29	u	AHH40000
GT29	u	AHH40132
GT29	u	AHH40167
GT29	u	AHH40334
GT29	u	AHH42788
GT29	u	AII99815
GT29	u	ALC42009
GT29	u	ALQ33906
GT29	u	ALQ34076
GT29	u	ALR88573
GT29	u	ALR88574
GT29	u	ALR88575
GT29	u	ALR88576
GT29	u	ALR88577
GT29	u	ALR88578
GT29	u	ALR88579
GT29	u	ALR88589
GT29	u	ANB25046
GT29	u	ANG61222
GT29	u	ANQ85479
GT29	u	ANZ79617
GT29	u	AST09356
GT29	u	AST09556
GT29	u	AWI79540
GT29	u	AWM24984
GT29	u	AWO98084
GT29	u	AWO99396
GT29	u	AWO99580
GT29	u	AWP02332
GT29	u	AWP03706
GT29	u	AWP03707
GT29	u	AWP04317
GT29	u	AWP07471
GT29	u	AWP08490
GT29	u	AWP08891
GT29	u	AWP11000
GT29	u	AWP12515
GT29	u	AWP13316
GT29	u	AWP14011
GT29	u	AWP14892
GT29	u	AWP15464
GT29	u	AWP15500
GT29	u	AWP15501
GT29	u	AWP18162
GT29	u	AWP19332
GT29	u	AYC44800
GT29	u	AZB49107
GT29	u	AZB49179
GT29	u	BAA33492
GT29	u	BAA87036
GT29	u	BAA89292
GT29	u	BAB13940
GT29	u	BAB47506
GT29	u	BAB63715
GT29	u	BAB79494
GT29	u	BAC37290
GT29	u	BAC37354
GT29	u	BAC77411
GT29	u	BAC77520
GT29	u	BAC87752
GT29	u	BAD07616
GT29	u	BAE26116
GT29	u	BAE87253
GT29	u	BAF15173
GT29	u	BAF28488
GT29	u	BAF29189
GT29	u	BAF37192
GT29	u	BAF37193
GT29	u	BAF44529
GT29	u	BAF44530
GT29	u	BAF64432
GT29	u	BAG50993
GT29	u	BAG52854
GT29	u	BAG58078
GT29	u	BAG59776
GT29	u	BAG59810
GT29	u	BAI77453
GT29	u	BAI77454
GT29	u	BAI77455
GT29	u	BAJ10551
GT29	u	BAK05762
GT29	u	BAK09206
GT29	u	BAM36888
GT29	u	BAS76685
GT29	u	BAT84723
GT29	u	BAT90425
GT29	u	BBH00578
GT29	u	CAA53235
GT29	u	CAA66642
GT29	u	CAA66644
GT29	u	CAA72137
GT29	u	CAB43514
GT29	u	CAB87910
GT29	u	CAD45371
GT29	u	CAE48299
GT29	u	CAE51385
GT29	u	CAE51386
GT29	u	CAE51387
GT29	u	CAE51390
GT29	u	CAE51391
GT29	u	CAF04061
GT29	u	CAF05848
GT29	u	CAF05849
GT29	u	CAF05850
GT29	u	CAF05851
GT29	u	CAF05852
GT29	u	CAF06585
GT29	u	CAF06586
GT29	u	CAF22058
GT29	u	CAF25172
[truncated: 2,072 more rows]
