# Supplementary material for: Mapping the glycosyltransferase fold landscape using interpretable deep learning
Source: Nat Commun. 2021 Sep 27;12:5656. doi: 10.1038/s41467-021-25975-9 (PMC8476585; doi:10.1038/s41467-021-25975-9)
Supplement: Supplementary file 6 — Source Data [file 41467_2021_25975_MOESM6_ESM.xlsx]

## Sheet: Figure 2
Fold	Family	UMAP component 1	UMAP component 2
A	GT12-A	-5.43979	-1.84779
A	GT12-A	-5.31766	-2.05903
A	GT12-A	-5.56424	-1.60498
A	GT12-A	-5.72856	-1.35648
A	GT12-A	-5.48957	-1.82544
A	GT12-A	-5.29465	-1.92148
A	GT12-A	-5.11737	-2.00315
A	GT12-A	-5.3986	-1.90401
A	GT12-A	-4.89768	-2.23563
A	GT12-A	-5.51007	-1.72735
A	GT12-A	-5.54669	-1.77017
A	GT12-A	-5.28342	-2.21479
A	GT12-A	-5.36879	-2.24813
A	GT12-A	-5.29412	-2.27077
A	GT12-A	-5.44887	-1.79992
A	GT12-A	-5.1726	-2.20854
A	GT12-A	-5.21845	-2.19451
A	GT12-A	-5.07152	-2.37512
A	GT12-A	-5.54762	-1.81319
A	GT12-A	-5.35959	-2.01912
A	GT12-A	-5.29962	-2.28507
A	GT12-A	-4.74861	-0.403358
A	GT12-A	-5.53467	-1.86845
A	GT12-A	-5.40203	-1.75516
A	GT12-A	-5.52256	-1.75131
A	GT12-A	-5.31251	-1.97657
A	GT12-A	-5.4061	-1.92843
A	GT12-A	-5.30939	-2.07497
A	GT12-A	-5.67463	-1.48995
A	GT12-A	-5.3838	-1.86421
A	GT12-A	-5.28617	-1.83974
A	GT12-A	-5.25807	-2.06019
A	GT12-A	-5.55105	-1.60186
A	GT12-A	-5.4744	-1.65544
A	GT12-A	-5.54571	-1.44122
A	GT12-A	-5.62358	-1.54114
A	GT12-A	-5.36304	-1.57047
A	GT12-A	-5.50908	-1.80286
A	GT12-A	-5.38779	-1.96625
A	GT12-A	-5.35868	-1.84733
A	GT12-A	-5.34291	-2.19296
A	GT13-A	-3.34495	1.51431
A	GT13-A	-3.35296	1.54479
A	GT13-A	-3.3882	1.59142
A	GT13-A	-3.30254	1.49271
A	GT13-A	-3.3973	1.50724
A	GT13-A	-3.53507	1.28265
A	GT13-A	-3.34672	1.67051
A	GT13-A	-3.8709	1.11096
A	GT13-A	-3.3282	1.57879
A	GT13-A	-3.97797	1.26657
A	GT13-A	-3.42484	1.45239
A	GT13-A	-3.32159	1.5225
A	GT13-A	-3.39475	1.46112
A	GT13-A	-3.42431	1.56224
A	GT13-A	-3.53465	1.55748
A	GT13-A	-3.4295	1.42538
A	GT13-A	-3.55022	1.33318
A	GT13-A	-4.13567	1.25302
A	GT13-A	-3.4086	1.49847
A	GT13-A	-3.42735	1.58695
A	GT13-A	-3.32645	1.56285
A	GT13-A	-3.51402	1.46403
A	GT13-A	-3.38849	1.50488
A	GT13-A	-3.33469	1.54302
A	GT13-A	-3.58674	1.50779
A	GT13-A	-3.32113	1.51306
A	GT13-A	-3.26439	1.60152
A	GT13-A	-3.38205	1.55174
A	GT13-A	-3.43643	1.40134
A	GT13-A	-3.32626	1.53698
A	GT13-A	-3.34055	1.58604
A	GT13-A	-3.39466	1.49351
A	GT13-A	-3.34283	1.50412
A	GT13-A	-2.72534	-2.93283
A	GT13-A	-3.37883	1.567
A	GT13-A	-3.41066	1.54481
A	GT13-A	-3.60621	1.47539
A	GT13-A	-3.33708	1.51461
A	GT13-A	-3.41816	1.41988
A	GT13-A	-3.36625	1.5245
A	GT13-A	-3.33408	1.5591
A	GT13-A	-3.58711	1.34553
A	GT13-A	-3.42836	1.44969
A	GT13-A	-3.5197	1.41163
A	GT13-A	-3.36856	1.31747
A	GT13-A	-3.37834	1.53274
A	GT13-A	-3.71573	1.60302
A	GT13-A	-3.32549	1.5319
A	GT13-A	-3.34429	1.39792
A	GT13-A	-3.36909	1.6037
A	GT13-A	-3.45109	1.42673
A	GT13-A	-3.46849	1.45977
A	GT13-A	-3.48858	1.54231
A	GT13-A	-3.5212	1.46393
A	GT13-A	-2.27372	-1.47025
A	GT13-A	-3.31359	1.57395
A	GT13-A	-3.36861	1.496
A	GT13-A	-3.5285	1.57553
A	GT13-A	-3.48391	1.41184
A	GT13-A	-3.51785	1.5337
A	GT13-A	-3.53865	1.53375
A	GT13-A	-3.53573	1.51057
A	GT13-A	-3.37041	1.54383
A	GT13-A	-3.29808	1.52778
A	GT13-A	-3.41419	1.47792
A	GT13-A	-6.93875	0.934761
A	GT13-A	-3.40334	1.50521
A	GT13-A	-3.26543	1.3934
A	GT13-A	-3.37174	1.48828
A	GT13-A	-3.43737	1.51584
A	GT13-A	-3.47464	1.56057
A	GT13-A	-3.40343	1.45666
A	GT13-A	-3.54625	1.1355
A	GT13-A	-3.35485	1.42562
A	GT13-A	-3.37212	1.56534
A	GT13-A	-3.55985	1.62435
A	GT13-A	-3.88231	1.3665
A	GT13-A	-3.31386	1.39118
A	GT13-A	-3.48078	1.56834
A	GT13-A	-3.44408	1.46831
A	GT13-A	-3.59604	1.69377
A	GT13-A	-4.2123	0.813184
A	GT13-A	-3.32429	1.5779
A	GT13-A	-3.48851	1.49902
A	GT13-A	-3.32689	1.5879
A	GT13-A	-3.40015	1.41663
A	GT13-A	-3.41554	1.55013
A	GT13-A	-3.85921	1.45096
A	GT13-A	-3.3968	1.34623
A	GT13-A	-3.39649	1.47303
A	GT13-A	-3.36235	1.50448
A	GT13-A	-3.37304	1.51849
A	GT13-A	-3.40636	1.48108
A	GT13-A	-3.47042	1.3354
A	GT13-A	-3.40046	1.41847
A	GT14-A	-5.36746	1.84928
A	GT14-A	-5.22548	1.67355
A	GT14-A	-4.20032	0.899159
A	GT14-A	-4.12895	1.16579
A	GT14-A	-4.32982	1.53011
A	GT14-A	-5.16833	1.4553
A	GT14-A	-5.26813	1.76554
A	GT14-A	-4.55904	0.996872
A	GT14-A	-5.26302	1.67345
A	GT14-A	-4.69717	1.36952
A	GT14-A	-5.22051	1.2822
A	GT14-A	-4.71185	1.44393
A	GT14-A	-5.60301	2.19734
A	GT14-A	-4.8691	1.29006
A	GT14-A	-4.7039	1.20604
A	GT14-A	-5.01901	1.25924
A	GT14-A	-5.17173	1.48107
A	GT14-A	-4.25059	1.15587
A	GT14-A	-4.22202	1.15991
A	GT14-A	-4.24757	1.34656
A	GT14-A	-5.24345	1.41617
A	GT14-A	-5.1369	1.48911
A	GT14-A	-4.69192	0.772451
A	GT14-A	-4.641	1.05625
A	GT14-A	-5.27808	1.11615
A	GT14-A	-4.25658	0.79278
A	GT14-A	-4.68479	1.34134
A	GT14-A	-5.2963	1.82682
A	GT14-A	-4.13163	0.403925
A	GT14-A	-5.9802	0.8969
A	GT14-A	-4.219	1.08618
A	GT14-A	-3.56348	1.30675
A	GT14-A	-5.32557	1.66733
A	GT14-A	-5.11266	1.69904
A	GT14-A	-4.55385	1.29647
A	GT14-A	-4.65344	1.27067
A	GT14-A	-4.71021	1.32164
A	GT14-A	-5.33886	1.77887
A	GT14-A	-4.67666	1.2107
A	GT14-A	-4.73197	1.13948
A	GT14-A	-5.2232	1.45042
A	GT14-A	-5.21391	1.54421
A	GT14-A	-4.45876	1.20486
A	GT14-A	-4.64419	0.378597
A	GT14-A	-3.74582	1.30918
A	GT14-A	-4.16636	1.04319
A	GT14-A	-4.43286	1.16082
A	GT14-A	-4.76226	1.39595
A	GT14-A	-4.17288	1.00688
A	GT14-A	-3.71599	0.700911
A	GT14-A	-5.06556	1.47677
A	GT14-A	-4.90394	1.47521
A	GT14-A	-3.89241	1.30665
A	GT14-A	-4.66752	1.49623
A	GT14-A	-4.6271	1.84231
A	GT14-A	-4.69731	1.03357
A	GT14-A	-4.35881	1.58902
A	GT14-A	-3.91142	1.13866
A	GT14-A	-3.91408	0.860825
A	GT14-A	-4.9712	1.50231
A	GT14-A	-4.22508	1.096
A	GT14-A	-5.07195	1.7211
A	GT14-A	-5.24238	1.96092
A	GT14-A	-5.7336	1.32848
A	GT14-A	-4.3383	0.93436
A	GT14-A	-4.41378	1.12535
A	GT14-A	-5.5212	2.00245
A	GT14-A	-4.12032	0.911717
A	GT14-A	-4.42124	1.61864
A	GT14-A	-4.38678	1.50291
A	GT14-A	-5.02379	1.62661
A	GT14-A	-5.03287	1.41373
A	GT14-A	-4.55319	1.22601
A	GT14-A	-5.15772	1.84024
A	GT14-A	-4.58779	1.79351
A	GT14-A	-4.64006	1.35169
A	GT14-A	-5.19599	1.82375
A	GT14-A	-4.71217	1.53267
A	GT14-A	-4.13928	0.987821
A	GT14-A	-4.91453	1.59281
A	GT14-A	-4.98818	1.64647
A	GT14-A	-3.97165	0.797374
A	GT14-A	-5.00885	1.59162
A	GT14-A	-2.67088	-0.136863
A	GT14-A	-5.06002	1.75234
A	GT14-A	-4.8958	1.50286
A	GT14-A	-4.96612	1.33492
A	GT14-A	-4.93708	1.50287
A	GT14-A	-4.60922	1.31604
A	GT14-A	-5.34097	1.44315
A	GT14-A	-4.34723	1.5732
A	GT14-A	-3.35431	0.517374
A	GT14-A	-4.82813	1.40904
A	GT14-A	-4.07982	0.555588
A	GT14-A	-4.40595	1.35799
A	GT14-A	-6.28555	0.955267
A	GT14-A	-4.51008	1.5639
A	GT14-A	-4.32446	1.04431
A	GT14-A	-4.50432	0.636393
A	GT14-A	-4.98873	1.50839
A	GT14-A	-3.70848	0.963522
A	GT14-A	-4.14267	0.440797
A	GT14-A	-4.75023	1.37694
A	GT14-A	-4.30197	1.33611
A	GT14-A	-4.2904	1.07662
A	GT14-A	-4.4742	1.39964
A	GT14-A	-4.7563	-0.784713
A	GT14-A	-3.61098	1.24597
A	GT14-A	-4.41977	1.54006
A	GT14-A	-5.14845	1.53539
A	GT14-A	-4.17713	1.22094
A	GT14-A	-5.06012	1.52259
A	GT14-A	-4.77238	1.88898
A	GT14-A	-4.35752	1.65198
A	GT14-A	-3.99676	0.97443
A	GT14-A	-4.30161	0.80649
A	GT14-A	-4.12868	0.880817
A	GT14-A	-5.49111	1.91338
A	GT14-A	-4.33319	1.54048
A	GT14-A	-4.99354	1.80134
A	GT14-A	-4.80669	1.08754
A	GT14-A	-4.56209	1.35655
A	GT14-A	-4.59918	1.21199
A	GT14-A	-4.52026	0.922402
A	GT14-A	-4.10298	0.830488
A	GT14-A	-5.09895	1.49072
A	GT14-A	-4.80421	1.40247
A	GT14-A	-5.47226	2.13027
A	GT14-A	-4.37997	0.917285
A	GT14-A	-4.89707	2.22413
A	GT14-A	-4.75475	1.49243
A	GT14-A	-5.11208	1.39046
A	GT14-A	-5.30777	2.08213
A	GT14-A	-5.12457	1.4618
A	GT14-A	-4.29868	1.17873
A	GT14-A	-4.82293	1.86319
A	GT14-A	-4.6743	1.51253
A	GT14-A	-4.5338	1.32694
A	GT14-A	-5.07632	1.64457
A	GT14-A	-5.12113	2.33786
A	GT14-A	-5.31856	1.77368
A	GT14-A	-4.63947	1.43176
A	GT14-A	-5.06192	1.33767
A	GT14-A	-4.49338	1.36855
A	GT14-A	-4.87753	1.4741
A	GT14-A	-4.68956	1.0306
A	GT14-A	-2.87063	0.400501
A	GT14-A	-4.25866	1.16096
A	GT14-A	-5.08323	1.65983
A	GT14-A	-4.60005	1.43627
A	GT14-A	-4.29048	1.62103
A	GT14-A	-5.21008	1.45923
A	GT14-A	-4.91961	1.58615
A	GT14-A	-4.6651	1.69941
A	GT14-A	-4.2081	0.681446
A	GT14-A	-5.11915	1.40651
A	GT14-A	-4.99874	1.72906
A	GT14-A	-3.51653	1.21805
A	GT14-A	-4.67432	1.37153
A	GT14-A	-4.28382	1.52801
A	GT14-A	-5.1089	1.76567
A	GT14-A	-5.02253	1.62104
A	GT14-A	-5.14018	2.70708
A	GT14-A	-4.29032	1.38451
A	GT14-A	-4.73774	1.77749
A	GT14-A	-4.29434	1.82973
A	GT14-A	-5.54135	2.35613
A	GT14-A	-5.20709	1.36573
A	GT14-A	-4.90083	1.5133
A	GT14-A	-4.76545	1.31484
A	GT14-A	-4.7058	1.68093
A	GT14-A	-4.91572	1.48409
A	GT14-A	-4.09296	0.962097
A	GT14-A	-4.88682	0.945833
A	GT14-A	-4.26327	1.03508
A	GT14-A	-4.39278	0.843433
A	GT14-A	-4.30268	1.38058
A	GT14-A	-3.88214	0.777987
A	GT14-A	-5.20674	1.44839
A	GT14-A	-4.38962	1.28453
A	GT14-A	-5.18773	1.5512
A	GT14-A	-4.45214	1.55716
A	GT14-A	-4.11524	0.812944
A	GT14-A	-4.28192	0.800485
A	GT14-A	-4.83653	1.35434
A	GT14-A	-5.48888	1.89186
A	GT14-A	-4.55521	0.746289
A	GT14-A	-4.75913	1.84001
A	GT14-A	-2.66296	-0.204182
A	GT14-A	-5.12261	1.45412
A	GT14-A	-5.05873	1.61321
A	GT14-A	-3.74466	0.794515
A	GT14-A	-4.81713	1.67054
A	GT14-A	-5.3966	1.73323
A	GT14-A	-4.89135	1.62534
A	GT14-A	-5.09168	1.93322
A	GT14-A	-3.12557	-0.212674
A	GT14-A	-4.41414	1.67641
A	GT14-A	-5.21176	0.8618
A	GT14-A	-4.57909	0.971903
A	GT14-A	-4.49871	1.42498
A	GT14-A	-3.57372	-1.52306
A	GT14-A	-4.91008	1.83653
A	GT14-A	-5.27964	1.88502
A	GT14-A	-3.65629	0.917005
A	GT14-A	-5.08818	1.74693
A	GT14-A	-4.5015	1.01194
A	GT14-A	-4.85239	1.33744
A	GT14-A	-5.04455	1.72236
A	GT14-A	-5.1184	1.35121
A	GT14-A	-4.78744	1.59481
A	GT14-A	-4.32625	1.15514
A	GT14-A	-5.40536	1.6766
A	GT14-A	-4.6656	1.4211
A	GT14-A	-4.54107	1.3507
A	GT14-A	-4.43285	1.75335
A	GT14-A	-5.24499	1.44732
A	GT14-A	-4.99592	1.50336
A	GT14-A	-5.20756	1.43187
A	GT14-A	-4.41385	1.63094
A	GT14-A	-5.14461	1.5059
A	GT14-A	-4.43004	0.818275
A	GT14-A	-4.56076	1.41432
A	GT14-A	-4.76517	1.01247
A	GT14-A	-4.80425	1.34278
A	GT14-A	-4.59601	1.13975
A	GT14-A	-5.07415	1.70736
A	GT14-A	-4.99235	1.34318
A	GT14-A	-4.37074	1.53929
A	GT14-A	-2.91309	0.730997
A	GT14-A	-4.53448	0.95534
A	GT14-A	-4.39782	1.31915
A	GT14-A	-4.99527	1.2734
A	GT14-A	-4.19365	1.66428
A	GT14-A	-4.94265	1.59568
A	GT14-A	-4.33175	0.982114
A	GT14-A	-4.38245	1.07239
A	GT14-A	-3.66794	0.805143
A	GT14-A	-4.47972	1.02306
A	GT14-A	-4.76416	1.04493
A	GT14-A	-4.16286	1.05035
A	GT14-A	-5.2323	1.4403
A	GT14-A	-5.04526	1.65102
A	GT14-A	-4.24181	1.64096
A	GT14-A	-4.84609	1.07298
A	GT14-A	-4.04446	0.664982
A	GT14-A	-4.08578	0.709909
A	GT14-A	-4.50528	1.04665
A	GT14-A	-3.73183	-1.20011
A	GT14-A	-5.2512	1.60665
A	GT14-A	-5.29553	1.55485
A	GT14-A	-4.42954	1.21198
A	GT14-A	-4.65743	1.11332
A	GT14-A	-4.32349	1.6117
A	GT14-A	-4.33261	1.59136
A	GT14-A	-5.25256	1.67393
A	GT14-A	-4.97284	1.65194
A	GT14-A	-5.04854	1.64263
A	GT14-A	-3.74476	1.01137
A	GT14-A	-4.03885	1.13941
A	GT14-A	-5.02029	0.0735774
A	GT14-A	-4.27165	1.95906
A	GT14-A	-4.1892	1.38196
A	GT14-A	-4.78506	1.43105
A	GT14-A	-5.1711	1.3857
A	GT14-A	-4.33918	1.10724
A	GT14-A	-4.66241	1.29348
A	GT14-A	-4.6026	1.17358
A	GT14-A	-5.17898	1.71223
A	GT14-A	-4.50997	1.06271
A	GT14-A	-4.68305	1.45686
A	GT14-A	-4.98498	1.61382
A	GT14-A	-4.2797	0.92114
A	GT14-A	-4.67088	1.44916
A	GT14-A	-4.66681	1.57805
A	GT14-A	-5.06547	1.32757
A	GT14-A	-5.2621	1.35648
A	GT14-A	-4.40834	1.36609
A	GT14-A	-4.28277	1.38112
A	GT14-A	-4.6516	0.946344
A	GT14-A	-5.10827	1.38535
A	GT14-A	-5.41489	1.6795
A	GT14-A	-5.25842	1.78036
A	GT14-A	-4.34703	1.314
A	GT14-A	-4.44532	1.16304
A	GT14-A	-4.31432	1.60031
A	GT14-A	-4.01261	1.12576
A	GT14-A	-4.42327	1.12758
A	GT14-A	-5.278	1.4032
A	GT14-A	-4.51151	1.26648
A	GT14-A	-4.36844	0.134677
A	GT14-A	-4.47013	1.2962
A	GT14-A	-5.19093	1.47755
A	GT14-A	-4.21428	1.70323
A	GT14-A	-3.76901	1.59116
A	GT14-A	-5.20901	1.48669
A	GT14-A	-4.75604	1.24646
A	GT14-A	-5.23721	1.39582
A	GT14-A	-5.15124	1.3881
A	GT14-A	-4.56953	1.0012
A	GT14-A	-4.55816	1.18922
A	GT14-A	-4.28072	1.27206
A	GT14-A	-4.55924	1.09672
A	GT14-A	-5.79882	2.32406
A	GT14-A	-4.78762	1.19945
A	GT14-A	-4.28411	1.58098
A	GT14-A	-4.24618	0.888725
A	GT14-A	-5.36266	1.7801
A	GT14-A	-4.61354	1.5823
A	GT14-A	-4.05248	0.750648
A	GT14-A	-5.14616	1.78457
A	GT14-A	-4.87137	0.974851
A	GT14-A	-4.99588	1.64066
A	GT14-A	-3.5238	-1.26484
A	GT14-A	-4.74265	1.20452
A	GT14-A	-5.06652	1.54292
A	GT14-A	-4.25771	1.01341
A	GT14-A	-4.60777	0.73253
A	GT14-A	-4.56925	1.37948
A	GT14-A	-4.19869	1.15539
A	GT14-A	-5.05073	1.45832
A	GT14-A	-5.20394	1.3634
A	GT14-A	-3.80995	1.30638
A	GT14-A	-4.33966	1.63483
A	GT14-A	-4.63267	1.61463
A	GT14-A	-4.59988	0.826314
A	GT14-A	-5.78034	-4.55857
A	GT14-A	-5.70435	0.957225
A	GT14-A	-4.32595	1.413
A	GT14-A	-4.70733	1.5528
A	GT14-A	-5.07577	1.584
A	GT14-A	-4.22351	0.783497
A	GT14-A	-3.88292	1.61319
A	GT14-A	-4.84193	1.81392
A	GT14-A	-4.16994	0.847991
A	GT14-A	-4.46901	1.57851
A	GT14-A	-5.13968	1.45676
A	GT14-A	-4.6012	1.45495
A	GT14-A	-4.67624	1.16548
A	GT14-A	-4.81636	1.19252
A	GT14-A	-4.37624	0.515279
A	GT14-A	-4.60183	1.53995
A	GT14-A	-4.85261	1.50083
A	GT14-A	-4.40828	0.900802
A	GT14-A	-5.25564	1.8455
A	GT14-A	-4.44974	1.25046
A	GT14-A	-4.52505	1.23607
A	GT14-A	-3.86486	0.864856
A	GT14-A	-4.80588	1.4991
A	GT14-A	-5.33048	1.71007
A	GT14-A	-4.49483	1.18118
A	GT14-A	-5.82577	1.48811
A	GT14-A	-2.85797	-0.619543
A	GT14-A	-5.24978	1.79764
A	GT14-A	-4.52539	1.3806
A	GT14-A	-4.59466	1.54678
A	GT14-A	-4.42122	1.2083
A	GT14-A	-4.96354	1.26114
A	GT14-A	-4.54633	1.16295
A	GT14-A	-4.60634	1.03495
A	GT14-A	-4.641	1.18883
A	GT14-A	-5.37551	1.83585
A	GT14-A	-4.85444	1.61882
A	GT14-A	-4.5902	1.4873
A	GT14-A	-5.03458	1.64176
A	GT14-A	-5.07088	1.24888
A	GT14-A	-3.71751	2.86138
A	GT14-A	-4.30668	1.63176
A	GT14-A	-5.41131	1.13062
A	GT14-A	-5.03644	1.52158
A	GT14-A	-4.62672	1.49192
A	GT14-A	-4.37728	0.811538
A	GT14-A	-5.01962	1.66319
A	GT14-A	-4.89774	1.00182
A	GT14-A	-4.68513	1.38524
A	GT14-A	-6.45262	1.9224
A	GT14-A	-4.99515	1.59788
A	GT14-A	-4.50808	1.45641
A	GT14-A	-4.6918	1.80744
A	GT14-A	-5.19766	1.4306
A	GT14-A	-4.72399	1.61345
A	GT14-A	-4.71098	1.19319
A	GT14-A	-3.29566	0.822895
A	GT14-A	-5.70548	2.22471
A	GT14-A	-4.23308	1.47482
A	GT14-A	-4.60897	1.48914
A	GT14-A	-5.14087	1.57894
A	GT14-A	-3.87218	0.773038
A	GT14-A	-5.15305	1.43008
A	GT14-A	-4.97024	1.45737
A	GT14-A	-4.89726	1.78509
A	GT14-A	-5.20707	1.52086
A	GT14-A	-4.90802	1.19173
A	GT14-A	-4.44415	1.07652
A	GT14-A	-4.93545	1.37604
A	GT14-A	-4.66794	1.07558
A	GT14-A	-5.05314	1.56328
A	GT14-A	-4.95829	1.40922
A	GT14-A	-4.53342	0.969664
A	GT14-A	-5.30676	1.54866
A	GT14-A	-5.13442	1.54774
A	GT14-A	-4.98272	1.7235
A	GT14-A	-4.36258	1.10804
A	GT14-A	-4.47512	0.947419
A	GT14-A	-4.81229	1.25664
A	GT14-A	-4.2977	1.29045
A	GT14-A	-4.62478	1.50596
A	GT14-A	-4.34795	1.54115
A	GT14-A	-4.90665	0.912312
A	GT14-A	-4.52021	1.35635
A	GT14-A	-4.59029	1.23906
A	GT14-A	-4.98222	1.41399
A	GT14-A	-5.02409	1.45546
A	GT14-A	-5.20053	1.69076
A	GT14-A	-5.44761	1.76211
A	GT14-A	-5.26008	1.63393
A	GT14-A	-4.53298	1.07662
A	GT14-A	-4.6886	1.22784
A	GT14-A	-4.45803	1.15796
A	GT14-A	-5.23597	1.58371
A	GT14-A	-4.41573	1.52741
A	GT14-A	-4.74409	1.82505
A	GT14-A	-4.3391	1.08604
A	GT14-A	-4.5515	1.08175
A	GT14-A	-4.59908	1.43079
A	GT14-A	-4.99874	1.31578
A	GT14-A	-4.60501	1.38536
A	GT14-A	-4.99952	1.4999
A	GT14-A	-4.53927	1.45675
A	GT14-A	-6.00726	2.76995
A	GT14-A	-4.95011	1.49625
A	GT14-A	-4.54116	1.61293
A	GT14-A	-4.39334	1.76585
A	GT14-A	-4.19335	1.58366
A	GT14-A	-4.375	1.41319
A	GT14-A	-4.64315	1.56013
A	GT14-A	-4.23982	1.65021
A	GT14-A	-4.2508	1.6877
A	GT14-A	-4.77298	1.69204
A	GT14-A	-4.48986	1.60735
A	GT14-A	-4.4668	1.64865
A	GT14-A	-5.09562	1.46889
A	GT14-A	-4.84948	1.64683
A	GT14-A	-4.5672	1.29272
A	GT14-A	-4.70256	1.45926
A	GT14-A	-4.83624	1.66716
A	GT14-A	-4.38264	0.775327
A	GT14-A	-3.90145	0.515698
A	GT14-A	-5.28713	1.58989
A	GT14-A	-4.68553	1.54823
A	GT14-A	-4.53773	1.36778
A	GT14-A	-5.00535	1.58098
A	GT14-A	-4.49652	0.811292
A	GT14-A	-5.04341	1.40182
A	GT14-A	-5.19215	1.39779
A	GT14-A	-4.42081	1.59778
A	GT14-A	-4.47864	1.60934
A	GT14-A	-5.28577	1.29766
A	GT14-A	-5.25667	1.48947
A	GT14-A	-4.32279	1.64195
A	GT14-A	-5.13736	1.43203
A	GT14-A	-4.24211	1.60706
A	GT14-A	-4.60977	0.736999
A	GT14-A	-5.22412	1.79135
A	GT14-A	-4.46488	1.94826
A	GT14-A	-5.17975	1.45022
A	GT14-A	-4.15548	0.866888
A	GT14-A	-4.64549	1.00777
A	GT14-A	-5.08711	1.42189
A	GT14-A	-5.24713	1.67767
A	GT14-A	-4.45682	0.885407
A	GT14-A	-5.27903	1.35771
A	GT14-A	-5.15655	1.35748
A	GT14-A	-4.16629	1.58273
A	GT14-A	-5.05993	1.37798
A	GT14-A	-5.19393	1.65939
A	GT14-A	-5.07714	1.49336
A	GT14-A	-4.39824	1.35279
A	GT14-A	-4.24702	0.63948
A	GT14-A	-5.01254	1.40909
A	GT14-A	-1.56075	-0.423934
A	GT14-A	-4.84618	0.93479
A	GT14-A	-4.43707	1.69336
A	GT14-A	-4.30147	1.56186
A	GT14-A	-4.79453	1.40214
A	GT14-A	-4.57177	1.19019
A	GT14-A	-4.54929	1.46398
A	GT14-A	-4.49411	1.10832
A	GT14-A	-4.42127	1.30227
A	GT14-A	-4.47338	1.34935
A	GT14-A	-5.29912	1.68298
A	GT14-A	-4.2022	-3.12839
A	GT14-A	-4.84459	0.996953
A	GT14-A	-5.05951	1.32541
A	GT14-A	-4.05785	0.799812
A	GT14-A	-5.25058	1.38536
A	GT14-A	-4.3353	1.13678
A	GT14-A	-4.54329	1.42796
A	GT14-A	-4.5258	1.36132
A	GT14-A	-5.09453	1.6133
A	GT14-A	-4.14576	0.860924
A	GT14-A	-5.25794	1.57173
A	GT14-A	-5.02725	1.69223
A	GT14-A	-4.55488	0.761021
A	GT14-A	-5.10601	1.68964
A	GT14-A	-4.76802	0.959999
A	GT14-A	-4.53897	1.68253
A	GT14-A	-3.60727	0.488886
A	GT14-A	-4.98128	1.8609
A	GT14-A	-4.82254	1.11133
A	GT14-A	0.590671	6.08623
A	GT14-A	-4.74593	1.53955
A	GT14-A	-4.70592	1.28066
A	GT14-A	-5.13343	1.44885
A	GT14-A	-4.69112	1.41804
A	GT14-A	-4.84783	1.36066
A	GT14-A	-4.33374	1.29494
A	GT14-A	-4.2701	1.10217
A	GT14-A	-3.26127	0.724468
A	GT14-A	-5.10632	1.47632
A	GT14-A	-4.44113	1.30387
A	GT14-A	-4.82086	1.47144
A	GT14-A	-4.88075	1.44005
A	GT14-A	-5.18869	1.782
A	GT14-A	-3.95143	1.57921
A	GT14-A	-4.94801	1.75997
A	GT14-A	-4.40522	1.33107
A	GT14-A	-4.43722	2.98697
A	GT14-A	-4.66994	1.45562
A	GT14-A	-4.39147	1.09975
A	GT14-A	-4.38259	0.0810343
A	GT14-A	-4.68643	1.85997
A	GT14-A	-4.53508	1.49774
A	GT14-A	-3.00059	0.0556152
A	GT14-A	-5.34496	2.16852
A	GT14-A	-4.417	1.01981
A	GT14-A	-4.38194	0.986574
A	GT14-A	-4.75854	1.34935
A	GT14-A	-5.23189	1.45984
A	GT14-A	-5.1128	1.58432
A	GT14-A	-4.55591	1.19846
A	GT14-A	-4.7908	1.64336
A	GT14-A	-4.91362	1.37738
A	GT14-A	-4.27415	1.03949
A	GT14-A	-4.81156	1.7256
A	GT14-A	-4.46001	0.932252
A	GT14-A	-4.4635	1.24973
A	GT14-A	-4.13881	0.832636
A	GT14-A	-5.2216	1.64487
A	GT14-A	-4.18288	1.65903
A	GT14-A	-5.1827	1.2496
A	GT14-A	-4.74199	1.3132
A	GT14-A	-4.17212	0.636854
A	GT14-A	-4.6579	1.44974
A	GT14-A	-5.13022	0.310811
A	GT14-A	-5.21521	1.44263
A	GT14-A	-4.73643	1.26008
A	GT14-A	-5.43246	2.58698
A	GT14-A	-4.58253	1.16563
A	GT14-A	-4.81891	1.47347
A	GT14-A	-4.9722	1.85407
A	GT14-A	-4.76168	1.39258
A	GT14-A	-4.64362	1.13776
A	GT14-A	-5.06181	1.51459
A	GT14-A	-4.29533	1.58277
A	GT14-A	-4.57503	1.28125
A	GT14-A	-4.64034	0.955243
A	GT14-A	-4.64616	0.714009
A	GT14-A	-4.86616	1.53491
A	GT14-A	-4.06267	0.89578
A	GT14-A	-5.07019	1.63404
A	GT14-A	-4.69484	1.31127
A	GT14-A	-4.89187	1.51196
A	GT14-A	-4.50635	1.05949
A	GT14-A	-4.55288	1.60412
A	GT14-A	-4.90315	1.48955
A	GT14-A	-4.5422	1.45818
A	GT14-A	-5.5261	2.07524
A	GT14-A	-4.75345	1.2231
A	GT14-A	-4.43217	1.21881
A	GT14-A	-4.72137	1.34208
A	GT14-A	-4.576	1.21203
A	GT14-A	-4.25732	0.945703
A	GT14-A	-4.26306	1.02446
A	GT15-A	-2.08155	-0.724093
A	GT15-A	-1.69451	-1.1462
A	GT15-A	-2.21375	-0.876488
A	GT15-A	-2.45986	-0.761615
A	GT15-A	-1.71394	-1.1744
A	GT15-A	-2.11244	-1.06939
A	GT15-A	-1.70922	-0.936961
A	GT15-A	-1.94538	-1.15809
A	GT15-A	-2.33351	-0.850752
A	GT15-A	-2.29763	-0.784078
A	GT15-A	-2.06235	-0.883732
A	GT15-A	-1.97419	-0.893405
A	GT15-A	-2.30661	-0.656588
A	GT15-A	-2.04051	-1.12341
A	GT15-A	-2.31856	-0.808938
A	GT15-A	-3.01651	-0.433158
A	GT15-A	-3.0233	-1.43015
A	GT15-A	-2.29702	-0.609976
A	GT15-A	-2.0596	-0.558534
A	GT15-A	-2.02564	-1.01883
A	GT15-A	-1.72901	-1.14618
A	GT15-A	-2.30747	-1.26022
A	GT15-A	-2.35704	-0.730252
A	GT15-A	-2.0027	-1.09912
A	GT15-A	-2.00738	-0.984738
A	GT15-A	-1.78686	-1.10197
A	GT15-A	-2.30781	-0.985199
A	GT15-A	-1.69907	-1.14245
A	GT15-A	-1.95631	-1.09895
A	GT15-A	-2.41894	-0.627342
A	GT15-A	-2.43879	-0.733262
A	GT15-A	-2.08061	-1.1994
A	GT15-A	-1.70325	-1.14263
A	GT15-A	-2.41769	-0.604761
A	GT15-A	-2.50766	-0.465909
A	GT15-A	-3.12342	-0.749361
A	GT15-A	-2.25772	-0.724146
A	GT15-A	-1.86137	-2.24126
A	GT15-A	-2.43043	-1.05665
A	GT15-A	-1.6263	-1.23724
A	GT15-A	-1.58112	-1.07248
A	GT15-A	-1.73834	-1.11023
A	GT15-A	-2.43694	-0.421165
A	GT15-A	-2.01699	-0.884297
A	GT15-A	-2.22412	-0.588843
A	GT15-A	-1.6613	-1.15891
A	GT15-A	-2.10064	-0.915024
A	GT15-A	-1.79221	-1.09065
A	GT15-A	-2.12287	-1.29137
A	GT15-A	-2.27437	-1.33825
A	GT15-A	-2.12871	-0.699314
A	GT15-A	-1.74473	-1.09143
A	GT15-A	-1.83763	-1.01986
A	GT15-A	-1.61102	-1.18975
A	GT15-A	-2.14454	-0.904954
A	GT15-A	-1.92549	-0.891835
A	GT15-A	-1.78069	-1.15115
A	GT15-A	-2.29738	-1.7633
A	GT15-A	-1.54535	-0.700776
A	GT15-A	-1.75295	-1.01848
A	GT15-A	-2.54933	-1.02765
A	GT15-A	-1.93707	-0.939952
A	GT15-A	-2.49032	-0.654592
A	GT15-A	-2.23031	-1.52034
A	GT15-A	-2.11899	-1.03625
A	GT15-A	-2.09252	-1.72382
A	GT15-A	-1.72494	-1.20179
A	GT15-A	-1.97032	-1.251
A	GT15-A	-1.90867	-0.759646
A	GT15-A	-1.70299	-1.12056
A	GT15-A	-2.27225	-1.33261
A	GT15-A	-3.43911	0.587643
A	GT15-A	-1.95775	-1.08621
A	GT15-A	-2.32417	-1.6043
A	GT15-A	-2.35763	-1.42992
A	GT15-A	-2.29179	-0.803103
A	GT15-A	-3.12408	-0.96851
A	GT15-A	-2.262	-1.43457
A	GT15-A	-2.90133	-0.495669
A	GT15-A	-2.16841	-0.982274
A	GT15-A	-2.19416	-0.885198
A	GT15-A	-2.24715	-1.23524
A	GT15-A	-2.36934	-1.2926
A	GT15-A	-2.22453	-1.10027
A	GT15-A	-2.49301	0.544704
A	GT15-A	-1.78315	-1.11192
A	GT15-A	-1.69987	-1.18337
A	GT15-A	-2.2063	-1.02846
A	GT15-A	-2.19795	-0.664043
A	GT15-A	-2.25249	-1.07526
A	GT15-A	-1.738	-1.11656
A	GT15-A	-3.30391	-0.673976
A	GT15-A	-2.33757	-0.601546
A	GT15-A	-2.53069	-1.41383
A	GT15-A	-2.02346	-1.17746
A	GT15-A	-2.28527	-1.30095
A	GT15-A	-1.70869	-1.15943
A	GT15-A	-2.61279	-0.824379
A	GT15-A	-2.97483	-0.458724
A	GT15-A	-2.26224	-1.23807
A	GT15-A	-2.07782	-1.44551
A	GT15-A	-2.12967	-0.931659
A	GT15-A	-2.0392	-1.37082
A	GT15-A	-2.16855	-1.17276
A	GT15-A	-1.64165	-1.11883
A	GT15-A	-1.6973	-1.12558
A	GT15-A	-2.2398	-1.02591
A	GT15-A	-1.45802	-1.00665
A	GT15-A	-3.37947	1.29733
A	GT15-A	-2.41801	-0.859946
A	GT15-A	-2.83679	-0.503316
A	GT15-A	-2.28039	-1.05848
A	GT15-A	-2.30746	-0.562679
A	GT15-A	-2.4734	-0.821385
A	GT15-A	-2.25813	-1.26114
A	GT15-A	-2.28322	-0.702945
A	GT15-A	-2.13115	-0.93781
A	GT15-A	-2.23811	-1.17611
A	GT15-A	-2.25475	-0.894798
A	GT15-A	-1.69656	-1.18322
A	GT15-A	-2.40053	-1.12462
A	GT15-A	-1.79842	-1.05563
A	GT15-A	-2.05671	-0.735358
A	GT15-A	-2.45505	-0.572262
A	GT15-A	-2.15549	-1.05385
A	GT15-A	-3.16593	-0.904152
A	GT15-A	-2.29195	-1.00591
A	GT15-A	-1.85453	-0.936779
A	GT15-A	-1.79504	-1.11652
A	GT15-A	-2.04946	-1.70406
A	GT15-A	-2.20928	-1.10185
A	GT15-A	-2.12831	-1.01824
A	GT15-A	-1.65446	-1.11136
A	GT15-A	-1.94676	-2.07546
A	GT15-A	-2.45816	-0.613547
A	GT15-A	-1.83019	-1.12592
A	GT15-A	-2.229	-0.85392
A	GT15-A	-2.35444	-0.596387
A	GT15-A	-2.13278	-1.38463
A	GT15-A	-2.10429	-0.944411
A	GT15-A	-1.95386	-1.05117
A	GT15-A	-2.89586	-0.927658
A	GT15-A	-2.22918	-0.892988
A	GT15-A	-2.13297	-1.25593
A	GT15-A	-2.37917	-1.04079
A	GT15-A	-1.28178	-0.502254
A	GT15-A	-2.26076	-0.701661
A	GT15-A	-1.83986	-0.804839
A	GT15-A	-1.68079	-1.09557
A	GT15-A	-2.41911	-1.21664
A	GT15-A	-2.34156	-0.587632
A	GT15-A	-2.36164	-0.475816
A	GT15-A	-1.89967	-1.08697
A	GT15-A	-1.93422	-1.12268
A	GT15-A	-2.84222	-1.71996
A	GT15-A	-3.39962	0.522676
A	GT15-A	-1.87698	-1.03534
A	GT15-A	-1.58324	-0.820266
A	GT15-A	-1.68991	-0.970673
A	GT15-A	-1.70955	-1.17636
A	GT15-A	-1.9886	-0.862186
A	GT15-A	-2.37915	-0.59735
A	GT15-A	-2.57072	-1.0342
A	GT15-A	-1.99527	-0.848447
A	GT15-A	-2.09326	-1.34854
A	GT15-A	-1.72516	-1.07014
A	GT15-A	-2.25042	-0.70058
A	GT15-A	-2.21367	-1.49077
A	GT15-A	-1.94084	-1.02791
A	GT15-A	-2.60076	-0.705216
A	GT15-A	-2.31924	-0.870771
A	GT15-A	-2.28059	-0.849735
A	GT15-A	-2.32687	-0.785493
A	GT15-A	-2.13634	-1.2713
A	GT15-A	-1.68831	-1.18052
A	GT15-A	-2.03928	-1.30942
A	GT15-A	-2.11543	-0.706016
A	GT15-A	-2.68225	-1.73438
A	GT15-A	-1.65394	-1.0704
A	GT15-A	-2.10053	-1.54714
A	GT15-A	-2.62013	-0.593905
A	GT15-A	-1.74287	-1.14644
A	GT15-A	-1.98776	-1.13541
A	GT15-A	-0.605345	4.67195
A	GT15-A	-2.12918	-0.824181
A	GT15-A	-2.51743	-1.09237
A	GT15-A	-2.39235	-1.17629
A	GT15-A	-1.63438	-1.15712
A	GT15-A	-2.01729	-0.825023
A	GT15-A	-2.08506	-1.22463
A	GT15-A	-2.40476	-0.949383
A	GT15-A	-2.45146	-0.754201
A	GT15-A	-1.89841	-1.32934
A	GT15-A	-2.04661	-0.955681
A	GT15-A	-2.34025	-0.645722
A	GT15-A	-2.13786	-0.929031
A	GT15-A	-2.48933	-1.8815
A	GT15-A	-1.95064	-1.0311
A	GT15-A	-2.05816	-1.07954
A	GT15-A	-2.36502	-1.01328
A	GT15-A	-2.17753	-1.32841
A	GT15-A	-1.78647	-1.02888
A	GT15-A	-2.05438	-0.934795
A	GT15-A	-3.21746	-1.51368
A	GT15-A	-2.16411	-0.894801
A	GT15-A	-2.71968	-0.838553
A	GT15-A	-1.97199	-0.869638
A	GT15-A	-2.19789	-1.28733
A	GT15-A	-2.21103	-1.28085
A	GT15-A	-2.09321	-0.758236
A	GT15-A	-2.44365	-0.538271
A	GT15-A	-1.81785	-0.616361
A	GT15-A	-2.20093	-0.997521
A	GT15-A	-2.14286	-1.27347
A	GT15-A	-2.00152	-1.81138
A	GT15-A	-1.7456	-1.01987
A	GT15-A	-2.05591	-0.820268
A	GT15-A	-2.23009	-0.940419
A	GT15-A	-2.0862	-1.33817
A	GT15-A	-1.90682	-0.839124
A	GT15-A	-2.1323	-1.37903
A	GT15-A	-1.8873	-1.10859
A	GT15-A	-2.35514	-0.66495
A	GT15-A	-1.78393	-1.10364
A	GT15-A	-2.40419	-1.14575
A	GT15-A	-2.70125	-0.365593
A	GT15-A	-2.07907	-0.842821
A	GT15-A	-2.0253	-0.825925
A	GT15-A	-2.2836	-0.796227
A	GT15-A	-2.04287	-1.51902
A	GT15-A	-2.47432	-0.992809
A	GT15-A	-2.2577	-0.972276
A	GT15-A	-2.78334	-1.61414
A	GT15-A	-2.382	-1.02293
A	GT15-A	-2.00895	-1.11915
A	GT15-A	-2.43322	-0.603385
A	GT15-A	-2.00463	-1.26182
A	GT15-A	-2.33769	-0.589467
A	GT16-A	-6.47854	0.998387
A	GT16-A	-6.29318	0.991049
A	GT16-A	-6.20028	1.06206
A	GT16-A	-6.00566	0.702595
A	GT16-A	-6.33188	1.03682
A	GT16-A	-6.2434	1.21554
A	GT16-A	-6.12434	1.21478
A	GT16-A	-6.29184	1.23626
A	GT16-A	-6.31614	1.1388
A	GT16-A	-6.56403	1.01186
A	GT16-A	-6.05108	0.680964
A	GT16-A	-6.21987	1.02534
A	GT16-A	-6.2466	1.19156
A	GT16-A	-6.26381	1.15955
A	GT16-A	-6.36196	1.02419
A	GT16-A	-6.39872	1.22306
A	GT16-A	-3.22846	-2.11041
A	GT16-A	-4.74683	-0.07432
A	GT16-A	-6.36774	1.143
A	GT16-A	-5.97934	0.776324
A	GT16-A	-6.31402	0.981852
A	GT16-A	-6.17314	0.594366
A	GT16-A	-6.3844	1.02616
A	GT16-A	-6.30175	1.0627
A	GT16-A	-6.31625	1.17568
A	GT16-A	-6.16012	0.680487
A	GT16-A	-6.32764	1.12512
A	GT16-A	-6.19063	1.03028
A	GT16-A	-6.23552	1.15333
A	GT16-A	-6.34559	1.02085
A	GT16-A	-6.16797	0.940184
A	GT16-A	-6.31804	1.02128
A	GT16-A	-5.96394	0.753651
A	GT16-A	-4.82177	1.24811
A	GT16-A	-6.24744	1.16121
A	GT16-A	-6.43762	1.06576
A	GT16-A	-4.86924	-0.243961
A	GT16-A	-6.44379	1.294
A	GT16-A	-6.27055	0.938983
A	GT16-A	-6.37456	0.941238
A	GT16-A	-6.22858	1.11843
A	GT16-A	-6.33904	1.10509
A	GT16-A	-6.3315	1.20472
A	GT16-A	-6.35756	0.932394
A	GT16-A	-6.37454	1.14788
A	GT16-A	-3.45087	1.43501
A	GT16-A	-6.40711	1.1597
A	GT16-A	-6.06347	1.1893
A	GT16-A	-6.33295	1.2849
A	GT16-A	-6.10437	0.832228
A	GT16-A	-6.39203	1.23447
A	GT17-A	-3.48028	-1.83945
A	GT17-A	-3.91824	-1.50464
A	GT17-A	-3.78481	-1.72136
A	GT17-A	-4.03045	-1.4097
A	GT17-A	-3.98668	-1.47165
A	GT17-A	-3.89729	-1.5239
A	GT17-A	-3.9764	-1.58676
A	GT17-A	-3.83434	-1.73294
A	GT17-A	-3.76554	-1.80119
A	GT17-A	-3.99705	-1.54381
A	GT17-A	-3.76159	-1.62873
A	GT17-A	-3.90581	-1.56311
A	GT17-A	-3.61291	-1.87268
A	GT17-A	-3.8479	-1.73546
A	GT17-A	-4.10199	-1.06031
A	GT17-A	-3.95703	-1.4707
A	GT17-A	-3.88846	-1.53342
A	GT17-A	-3.79758	-1.9343
A	GT17-A	-3.9072	-1.5506
A	GT17-A	-3.88353	-1.77958
A	GT17-A	-4.23679	-0.412413
A	GT17-A	-3.49087	-1.81254
A	GT17-A	-3.55905	-1.008
A	GT17-A	-3.94425	-1.56129
A	GT17-A	-4.1189	-1.07972
A	GT17-A	-3.72515	-1.3598
A	GT17-A	-4.1846	-1.16224
A	GT17-A	-3.61138	-1.35324
A	GT17-A	-3.93554	-1.49238
A	GT17-A	-4.17048	-1.69556
A	GT17-A	-3.86641	-1.8351
A	GT17-A	-4.45827	-0.818388
A	GT17-A	-3.66816	-2.12192
A	GT17-A	-3.75533	-1.79313
A	GT17-A	-3.8074	-1.69361
A	GT17-A	-3.64637	-1.8398
A	GT17-A	-3.80983	-1.67422
A	GT17-A	-3.77707	-1.52965
A	GT17-A	-3.92192	-1.57252
A	GT17-A	-3.89775	-1.55618
A	GT17-A	-3.71993	-1.17889
A	GT17-A	-3.93746	-1.60549
A	GT17-A	-3.79544	-1.6459
A	GT17-A	-3.85018	-1.94056
A	GT17-A	-3.74465	-1.69231
A	GT17-A	-3.32063	-1.3402
A	GT17-A	-3.82366	-1.66093
A	GT17-A	-4.13013	-1.77792
A	GT17-A	-3.591	-1.67719
A	GT17-A	-3.93284	-1.5871
A	GT17-A	-3.71297	-1.54619
A	GT17-A	-3.79773	-1.96416
A	GT17-A	-3.99079	-1.21399
A	GT17-A	-3.27468	-2.16915
A	GT17-A	-3.86283	-1.67588
A	GT17-A	-3.85403	-1.81309
A	GT17-A	-3.9644	-1.52698
A	GT17-A	-4.14584	-1.72718
A	GT17-A	-3.98966	-1.73055
A	GT17-A	-3.84894	-1.78825
A	GT17-A	-3.69377	-1.74608
A	GT17-A	-3.65725	-1.80989
A	GT17-A	-2.20981	-1.06906
A	GT17-A	-3.76466	-1.70701
A	GT17-A	-3.69824	-1.81366
A	GT17-A	-3.93724	-1.58271
A	GT17-A	-3.94198	-1.87385
A	GT17-A	-3.90308	-1.5737
A	GT17-A	-3.36535	-1.8722
A	GT17-A	-3.64692	-1.79132
A	GT17-A	-3.6399	-1.83313
A	GT17-A	-4.14612	-1.17602
A	GT17-A	-3.70792	-1.85114
A	GT17-A	-3.82552	-1.77416
A	GT17-A	-4.27609	-0.966303
A	GT17-A	-4.18802	-1.9156
A	GT17-A	-3.78198	-1.90785
A	GT17-A	-3.81298	-1.64315
A	GT17-A	-4.95477	-0.111362
A	GT17-A	-3.98665	-1.56327
A	GT17-A	-3.77241	-1.95055
A	GT17-A	-3.78009	-1.71391
A	GT17-A	-3.9983	-2.21767
A	GT17-A	-3.89708	-1.57802
A	GT17-A	-3.42277	-1.35912
A	GT17-A	-3.79639	-1.685
A	GT17-A	-3.87788	-1.77066
A	GT17-A	-4.05395	-1.5879
A	GT17-A	-4.14883	-1.65866
A	GT17-A	-3.21112	-1.79633
A	GT17-A	-3.86762	-1.83697
A	GT17-A	-4.43228	-0.64584
A	GT17-A	-4.40773	-0.74941
A	GT17-A	-3.90399	-1.5651
A	GT17-A	-3.55746	-1.43856
A	GT17-A	-4.05904	-1.25588
A	GT17-A	-3.67047	-1.89195
A	GT17-A	-3.76007	-1.57409
A	GT17-A	-3.81944	-1.61575
A	GT17-A	-3.8444	-1.68203
A	GT17-A	-3.73675	-1.33409
A	GT17-A	-3.94966	-1.51717
A	GT17-A	-3.40489	-2.27226
A	GT17-A	-3.90015	-1.68459
A	GT17-A	-3.77377	-1.98572
A	GT17-A	-3.67432	-1.58046
A	GT17-A	-3.55977	-1.84444
A	GT17-A	-3.85534	-1.77825
A	GT17-A	-3.48013	-1.60733
A	GT17-A	-3.60587	-1.91181
A	GT17-A	-3.91474	-1.98655
A	GT17-A	-3.73777	-1.71871
A	GT17-A	-3.51962	-1.60188
A	GT17-A	-3.66267	-1.68114
A	GT17-A	-3.83981	-1.66958
A	GT17-A	-3.87081	-1.70818
A	GT17-A	-3.94622	-1.16404
A	GT17-A	-3.76426	-1.78253
A	GT17-A	-3.66899	-0.931514
A	GT17-A	-3.61133	-2.15391
A	GT17-A	-3.72602	-2.1365
A	GT17-A	-3.96341	-1.57596
A	GT17-A	-3.9603	-1.57827
A	GT17-A	-3.90753	-1.66467
A	GT17-A	-3.66456	-1.75979
A	GT17-A	-3.6235	-2.19641
A	GT17-A	-3.79785	-1.69916
A	GT17-A	-4.03443	-1.43238
A	GT17-A	-3.50582	-1.99051
A	GT17-A	-4.01453	-1.32938
A	GT17-A	-3.81583	-1.60163
A	GT17-A	-3.66934	-1.84298
A	GT17-A	-3.58931	-2.52923
A	GT17-A	-2.81946	-2.36985
A	GT17-A	-3.72375	-1.58564
A	GT17-A	-3.7572	-1.86149
A	GT2-A	-6.80324	1.5909
A	GT2-A	-6.59024	1.93118
A	GT2-A	-6.05603	1.47812
A	GT2-A	-6.03375	1.32699
A	GT2-A	-6.65076	2.1832
A	GT2-A	-6.67362	2.17555
A	GT2-A	-6.5723	1.26959
A	GT2-A	-6.50854	1.81914
A	GT2-A	-5.66757	1.2566
A	GT2-A	-6.26697	2.4772
A	GT2-A	-5.8184	1.28306
A	GT2-A	-5.26764	2.60511
A	GT2-A	-6.62271	2.08097
A	GT2-A	-4.47094	-0.845136
A	GT2-A	-5.9633	1.25818
A	GT2-A	-6.41945	1.23237
A	GT2-A	-6.58639	2.00313
A	GT2-A	-6.20582	1.23721
A	GT2-A	-6.3788	0.728548
A	GT2-A	-6.80616	2.25594
A	GT2-A	-6.79938	2.37558
A	GT2-A	-5.2318	3.34646
A	GT2-A	-6.64187	2.18049
A	GT2-A	-6.78677	2.18218
A	GT2-A	-5.43062	0.999081
A	GT2-A	-6.90558	2.7074
A	GT2-A	-6.4861	2.6258
A	GT2-A	-6.35606	2.4282
A	GT2-A	-6.40523	2.27431
A	GT2-A	-5.14986	3.1912
A	GT2-A	-6.79601	2.08014
A	GT2-A	-6.11375	1.3746
A	GT2-A	-7.43171	1.44547
A	GT2-A	-6.59022	2.4396
A	GT2-A	-7.00485	1.63573
A	GT2-A	-7.13008	2.32064
A	GT2-A	-3.41234	0.0373823
A	GT2-A	-4.37171	0.830931
A	GT2-A	-7.05241	1.1424
A	GT2-A	-6.92222	2.35596
A	GT2-A	-6.19334	1.22292
A	GT2-A	-4.98565	1.66834
A	GT2-A	-6.3357	2.52381
A	GT2-A	-7.13633	2.3552
A	GT2-A	-6.17122	1.4396
A	GT2-A	-5.91537	1.12231
A	GT2-A	-3.31001	1.1408
A	GT2-A	-6.65447	2.09548
A	GT2-A	-5.50984	1.2959
A	GT2-A	-6.30281	1.06031
A	GT2-A	-5.83151	1.22756
A	GT2-A	-6.54159	2.29028
A	GT2-A	-5.46603	1.42089
A	GT2-A	-7.11799	2.30812
A	GT2-A	-6.85695	2.28541
A	GT2-A	-6.92212	1.05401
A	GT2-A	-6.85296	2.06632
A	GT2-A	-6.28605	1.73837
A	GT2-A	-6.75195	2.14995
A	GT2-A	-6.26866	1.83981
A	GT2-A	-6.72165	2.33554
A	GT2-A	-6.56252	2.00492
A	GT2-A	-6.97838	2.05715
A	GT2-A	-6.43614	2.34423
A	GT2-A	-6.76763	2.20867
A	GT2-A	-2.97687	0.925768
A	GT2-A	-6.52854	1.7967
A	GT2-A	-4.35521	1.32004
A	GT2-A	-6.63408	1.78487
A	GT2-A	-6.1263	2.17082
A	GT2-A	-6.69243	1.81736
A	GT2-A	-6.42515	2.56619
A	GT2-A	-4.30122	1.07301
A	GT2-A	-6.89906	2.39193
A	GT2-A	-6.46065	1.78024
A	GT2-A	-4.69485	1.20498
A	GT2-A	-6.71739	1.94952
A	GT2-A	-6.42269	2.08506
A	GT2-A	-6.58645	2.25182
A	GT2-A	-5.46845	1.74594
A	GT2-A	-6.36702	1.27455
A	GT2-A	-6.85865	1.29711
A	GT2-A	-5.43668	1.88187
A	GT2-A	-5.11474	2.33094
A	GT2-A	-6.05607	1.18779
A	GT2-A	-6.74457	2.77706
A	GT2-A	-4.99323	0.910636
A	GT2-A	-3.40204	-2.58231
A	GT2-A	-7.01898	1.67122
A	GT2-A	-6.62359	1.98283
A	GT2-A	-6.96568	1.49012
A	GT2-A	-6.15466	1.78654
A	GT2-A	-5.77369	1.28343
A	GT2-A	-6.2715	1.53803
A	GT2-A	-6.87905	1.74588
A	GT2-A	-6.98171	2.19065
A	GT2-A	-7.28062	1.24974
A	GT2-A	-6.63411	2.02201
A	GT2-A	-6.20173	2.56425
A	GT2-A	-5.95151	2.02684
A	GT2-A	-6.61519	1.70067
A	GT2-A	-6.99388	2.2128
A	GT2-A	-3.95847	1.26716
A	GT2-A	-6.59212	1.96722
A	GT2-A	-7.20287	2.48022
A	GT2-A	-5.46062	0.290995
A	GT2-A	-6.55383	1.93056
A	GT2-A	-6.37335	1.67382
A	GT2-A	-6.48164	1.53592
A	GT2-A	-6.56107	2.0388
A	GT2-A	-6.93933	2.21098
A	GT2-A	-6.51397	2.09073
A	GT2-A	-5.094	1.99404
A	GT2-A	-5.34552	2.35807
A	GT2-A	-6.60411	1.84696
A	GT2-A	-1.81891	1.34352
A	GT2-A	-5.98218	0.831372
A	GT2-A	-5.04033	1.54108
A	GT2-A	-6.63178	2.04026
A	GT2-A	-5.95068	1.1755
A	GT2-A	-6.01245	1.4769
A	GT2-A	-7.03678	1.76861
A	GT2-A	-4.86526	0.984613
A	GT2-A	-6.6687	1.47484
A	GT2-A	-6.52084	1.60233
A	GT2-A	-5.99442	0.586577
A	GT2-A	-6.26519	1.88209
A	GT2-A	-6.32948	1.73214
A	GT2-A	-3.2066	0.690382
A	GT2-A	-6.86937	2.27799
A	GT2-A	-6.71514	2.16
A	GT2-A	-6.48351	0.643534
A	GT2-A	-6.25931	1.18962
A	GT2-A	-6.14795	1.02088
A	GT2-A	-3.60342	1.62478
A	GT2-A	-5.485	0.898623
A	GT2-A	-7.20113	2.38717
A	GT2-A	-5.90807	1.12171
A	GT2-A	-5.86181	1.24263
A	GT2-A	-6.69499	1.59544
A	GT2-A	-6.72079	2.11526
A	GT2-A	-3.9175	2.95424
A	GT2-A	-6.53401	2.14457
A	GT2-A	-6.84867	2.04288
A	GT2-A	-6.7671	1.83984
A	GT2-A	-2.44862	0.77894
A	GT2-A	-5.849	0.821723
A	GT2-A	-6.74901	2.01561
A	GT2-A	-7.01149	1.81845
A	GT2-A	-6.50304	1.8616
A	GT2-A	-5.15312	2.67505
A	GT2-A	-6.80602	1.784
A	GT2-A	-5.45082	1.59442
A	GT2-A	-6.56481	1.90413
A	GT2-A	-4.52619	0.304035
A	GT2-A	-6.45687	1.48361
A	GT2-A	-6.22485	1.07476
A	GT2-A	-6.68625	1.75958
A	GT2-A	-6.57923	1.75606
A	GT2-A	-5.3599	2.10939
A	GT2-A	-6.16494	1.40019
A	GT2-A	-6.52802	1.89728
A	GT2-A	-6.95305	1.76563
A	GT2-A	-6.61407	2.15487
A	GT2-A	-6.64946	2.40911
A	GT2-A	-6.51443	1.80807
A	GT2-A	-6.53104	1.69341
A	GT2-A	-6.92849	1.45651
A	GT2-A	-6.56279	2.3778
A	GT2-A	-6.2979	2.33678
A	GT2-A	-3.09917	0.302521
A	GT2-A	-5.94947	3.34472
A	GT2-A	-6.82345	1.27714
A	GT2-A	-6.44687	1.6492
A	GT2-A	-6.40384	1.31118
A	GT2-A	-6.35947	2.34234
A	GT2-A	-6.5824	1.50319
A	GT2-A	-5.3127	3.14393
A	GT2-A	-6.28146	1.1631
A	GT2-A	-2.05038	0.910586
A	GT2-A	-6.6531	2.37335
A	GT2-A	-6.75397	2.37416
A	GT2-A	-6.54972	1.91316
A	GT2-A	-7.34976	0.99679
A	GT2-A	-6.44156	1.90502
A	GT2-A	-4.6253	1.7398
A	GT2-A	-4.88429	1.99033
A	GT2-A	-7.15995	0.583098
A	GT2-A	-4.87482	1.55725
A	GT2-A	-2.53848	1.04673
A	GT2-A	-6.70414	1.23728
A	GT2-A	-6.49529	2.07097
A	GT2-A	-2.09583	0.888003
A	GT2-A	-6.63149	2.00324
A	GT2-A	-4.93058	1.39757
A	GT2-A	-6.66682	2.03079
A	GT2-A	-6.522	2.25797
A	GT2-A	-6.96642	2.12267
A	GT2-A	-5.9193	1.10291
A	GT2-A	-6.73321	1.67112
A	GT21-A	-8.39067	1.18594
A	GT21-A	-7.42081	0.919857
A	GT21-A	-7.55302	0.828787
A	GT21-A	-8.49952	1.27939
A	GT21-A	-7.3091	0.656082
A	GT21-A	-7.49862	1.04418
A	GT21-A	-6.99679	0.880059
A	GT21-A	-7.82639	0.839727
A	GT21-A	-7.45471	0.747587
A	GT21-A	-7.80568	0.993108
A	GT21-A	-7.32522	1.23258
A	GT21-A	-7.2895	0.566188
A	GT21-A	-7.58451	1.1492
A	GT21-A	-7.35541	0.737465
A	GT21-A	-6.46768	0.857506
A	GT21-A	-7.90838	0.812234
A	GT21-A	-8.39832	1.15906
A	GT21-A	-8.29469	1.24949
A	GT21-A	-7.65568	0.916016
A	GT21-A	-7.56817	1.26294
A	GT21-A	-8.34185	1.16269
A	GT21-A	-7.00346	1.47372
A	GT21-A	-7.88744	1.19594
A	GT21-A	-8.38276	1.06326
A	GT21-A	-6.97883	0.580131
A	GT21-A	-7.63669	0.996046
A	GT21-A	-7.79098	0.920421
A	GT21-A	-7.50407	0.484592
A	GT21-A	-7.09262	0.582242
A	GT21-A	-7.89753	0.769463
A	GT21-A	-7.58467	1.26214
A	GT21-A	-7.90417	0.738891
A	GT21-A	-7.39019	0.797816
A	GT21-A	-7.40201	0.78882
A	GT21-A	-8.40476	1.16445
A	GT21-A	-5.86355	0.150009
A	GT21-A	-7.55279	1.24977
A	GT21-A	-7.61299	1.3653
A	GT21-A	-8.42663	1.17356
A	GT21-A	-7.06438	0.696009
A	GT21-A	-7.49953	0.797294
A	GT21-A	-7.8871	1.29266
A	GT21-A	-7.04918	0.666043
A	GT21-A	-7.31706	0.76025
A	GT21-A	-8.37941	1.1271
A	GT21-A	-7.66071	1.27494
A	GT21-A	-8.1523	1.20816
A	GT21-A	-7.87157	0.794003
A	GT21-A	-7.39957	0.362702
A	GT21-A	-7.98226	1.25864
A	GT21-A	-8.33422	1.11688
A	GT21-A	-7.5519	0.326188
A	GT21-A	-8.42241	1.12544
A	GT21-A	-8.18305	0.993104
A	GT21-A	-7.46904	0.928887
A	GT21-A	-7.64352	1.15411
A	GT21-A	-7.12674	0.734837
A	GT21-A	-6.2277	1.2132
A	GT21-A	-7.69248	1.14381
A	GT21-A	-7.71649	1.21947
A	GT21-A	-7.35366	0.729126
A	GT21-A	-7.89318	1.28613
A	GT21-A	-6.59131	0.77193
A	GT21-A	-8.36312	1.05594
A	GT21-A	-7.92402	1.17384
A	GT21-A	-7.29542	0.676238
A	GT21-A	-7.95044	0.676631
A	GT21-A	-7.69102	1.39532
A	GT21-A	-7.49945	1.54525
A	GT21-A	-8.04713	1.25664
A	GT21-A	-7.35791	0.874593
A	GT21-A	-7.71382	0.988982
A	GT21-A	-7.76005	0.787512
A	GT21-A	-7.63963	1.11664
A	GT21-A	-8.14416	1.16794
A	GT21-A	-7.31397	1.06464
A	GT21-A	-7.39008	0.651958
A	GT21-A	-8.2015	0.891548
A	GT21-A	-8.30036	1.07326
A	GT21-A	-8.15547	1.0108
A	GT21-A	-7.15778	0.542926
A	GT21-A	-7.07272	0.905685
A	GT21-A	-7.77867	1.00274
A	GT21-A	-7.49193	0.887122
A	GT21-A	-8.44974	1.21638
A	GT21-A	-7.9797	0.900297
A	GT21-A	-8.10703	0.961801
A	GT21-A	-7.60251	0.973562
A	GT21-A	-7.63516	1.39345
A	GT21-A	-7.03935	0.935883
A	GT21-A	-7.10802	0.727223
A	GT21-A	-7.86526	0.840614
A	GT21-A	-7.97599	0.84146
A	GT21-A	-7.55418	1.00755
A	GT21-A	-7.63424	0.383621
A	GT21-A	-7.25233	1.0314
A	GT21-A	-7.49198	0.451657
A	GT21-A	-7.83802	0.802079
A	GT21-A	-7.43459	0.323586
A	GT21-A	-7.54788	1.13759
A	GT21-A	-8.32504	1.09949
A	GT21-A	-7.64484	1.0035
A	GT21-A	-7.53252	1.21104
A	GT21-A	-7.61709	1.0361
A	GT21-A	-7.365	0.663816
A	GT21-A	-7.46399	0.303296
A	GT21-A	-7.16022	0.673219
A	GT21-A	-7.43101	0.320328
A	GT21-A	-7.54385	0.955043
A	GT21-A	-7.62996	1.61544
A	GT21-A	-7.5289	1.01456
A	GT21-A	-7.33825	1.23901
A	GT21-A	-8.28518	1.08567
A	GT21-A	-7.96738	1.00669
A	GT21-A	-7.52521	0.333268
A	GT21-A	-7.17043	0.746535
A	GT21-A	-7.82824	0.762386
A	GT21-A	-7.30955	0.764855
A	GT21-A	-7.64889	1.03572
A	GT21-A	-8.19506	1.09668
A	GT21-A	-7.3992	0.814493
A	GT21-A	-7.90244	1.20641
A	GT21-A	-7.34355	0.795785
A	GT21-A	-8.29863	1.20677
A	GT21-A	-7.39521	0.811642
A	GT21-A	-8.09391	1.29337
A	GT21-A	-7.74387	1.30311
A	GT21-A	-8.07151	1.22761
A	GT21-A	-7.47425	0.373806
A	GT21-A	-8.4031	1.07676
A	GT21-A	-7.00576	1.48939
A	GT21-A	-8.218	0.932805
A	GT21-A	-8.24039	1.14554
A	GT21-A	-7.8155	0.701303
A	GT21-A	-7.37655	0.509383
A	GT21-A	-8.43695	1.21651
A	GT21-A	-7.98437	1.19299
A	GT21-A	-7.47497	0.980298
A	GT21-A	-7.89694	0.713293
A	GT21-A	-6.67209	0.647169
A	GT21-A	-5.27065	-0.190128
A	GT21-A	-7.45906	0.955752
A	GT21-A	-7.83053	0.803965
A	GT21-A	-8.42556	1.16525
A	GT21-A	-7.57456	0.992693
A	GT21-A	-7.45154	1.10687
A	GT21-A	-7.49473	0.987802
A	GT21-A	-8.14864	0.946796
A	GT21-A	-7.53619	0.934601
A	GT21-A	-7.54555	1.06278
A	GT21-A	-7.48994	1.10522
A	GT21-A	-8.15093	0.872053
A	GT21-A	-6.9335	0.849281
A	GT21-A	-7.26984	0.562692
A	GT21-A	-7.4714	0.390184
A	GT21-A	-7.54382	0.265207
A	GT21-A	-7.52488	1.11341
A	GT21-A	-7.42382	0.29677
A	GT21-A	-8.35303	1.17602
A	GT21-A	-7.5696	0.365936
A	GT21-A	-7.61385	1.02455
A	GT21-A	-8.23729	1.15169
A	GT21-A	-7.66646	2.69845
A	GT21-A	-8.3649	1.14911
A	GT21-A	-7.10583	0.82844
A	GT21-A	-7.75326	1.20706
A	GT21-A	-7.65088	1.37644
A	GT21-A	-7.63019	0.983178
A	GT21-A	-7.10286	0.709285
A	GT21-A	-7.49953	0.363471
A	GT21-A	-7.85844	1.34093
A	GT21-A	-7.79107	1.32454
A	GT21-A	-7.52796	0.713411
A	GT21-A	-7.29999	0.922371
A	GT21-A	-7.48252	0.91768
A	GT21-A	-7.71057	1.06274
A	GT21-A	-7.79932	1.24573
A	GT21-A	-3.64586	1.93892
A	GT21-A	-7.40658	1.19121
A	GT21-A	-8.38671	1.19622
A	GT21-A	-8.27286	1.20682
A	GT21-A	-7.65999	1.29719
A	GT21-A	-8.32966	1.18623
A	GT21-A	-7.53701	1.30759
A	GT21-A	-3.97298	0.605421
A	GT21-A	-8.30828	1.07896
A	GT21-A	-7.96866	1.1732
A	GT21-A	-7.71284	0.822328
A	GT21-A	-7.3436	1.24014
A	GT21-A	-7.90127	0.746756
A	GT21-A	-7.4046	1.20508
A	GT21-A	-7.36985	0.236415
A	GT21-A	-7.29307	0.341878
A	GT21-A	-7.57851	0.567422
A	GT21-A	-7.03742	0.618008
A	GT21-A	-7.42204	0.724239
A	GT21-A	-8.36092	1.16797
A	GT21-A	-7.91065	0.809329
A	GT21-A	-7.48244	0.892692
A	GT21-A	-8.35284	1.12275
A	GT21-A	-7.7847	0.792689
A	GT21-A	-7.04458	0.744018
A	GT21-A	-7.00985	0.88892
A	GT21-A	-7.52888	1.0383
A	GT21-A	-8.22796	1.08074
A	GT21-A	-7.54401	0.338406
A	GT21-A	-7.53733	0.438671
A	GT21-A	-7.96448	0.754635
A	GT21-A	-7.29592	0.659251
A	GT21-A	-7.37022	0.756518
A	GT21-A	-7.26408	0.524471
A	GT21-A	-7.04034	0.633251
A	GT21-A	-8.01067	1.28539
A	GT21-A	-7.46386	0.439157
A	GT21-A	-8.16191	0.954822
A	GT21-A	-7.06158	0.835683
A	GT21-A	-8.03222	1.15929
A	GT21-A	-7.6025	0.989119
A	GT21-A	-6.99391	0.542039
A	GT21-A	-7.24892	0.864227
A	GT21-A	-7.74707	0.797556
A	GT21-A	-7.16006	0.895469
A	GT21-A	-7.0892	1.23635
A	GT21-A	-8.34536	1.22435
A	GT21-A	-7.29592	0.771603
A	GT21-A	-7.05666	0.596026
A	GT21-A	-8.26443	1.16183
A	GT21-A	-8.33964	1.08516
A	GT21-A	-7.57753	0.975801
A	GT21-A	-7.27832	1.05407
A	GT21-A	-7.56725	0.398391
A	GT21-A	-7.42203	0.252392
A	GT21-A	-7.26698	0.667153
A	GT21-A	-7.58746	1.14107
A	GT21-A	-7.69518	1.11998
A	GT21-A	-8.06769	1.07233
A	GT21-A	-8.23187	1.22591
A	GT21-A	-7.7502	0.847774
A	GT21-A	-8.30214	1.20212
A	GT21-A	-7.22925	0.950085
A	GT21-A	-7.38546	0.6301
A	GT21-A	-7.67121	1.01838
A	GT21-A	-7.86767	0.804309
A	GT21-A	-8.24915	0.993386
A	GT21-A	-8.33124	1.1183
A	GT21-A	-7.76824	0.892072
A	GT21-A	-7.56272	0.97829
A	GT21-A	-7.15579	0.91508
A	GT21-A	-7.49698	0.864663
A	GT21-A	-7.83548	0.721291
A	GT21-A	-7.60724	1.01628
A	GT21-A	-7.08103	0.760947
A	GT21-A	-5.42916	2.5977
A	GT21-A	-7.08785	0.822547
A	GT21-A	-7.6134	0.87653
A	GT21-A	-7.42394	1.08345
A	GT21-A	-7.84101	3.41649
A	GT21-A	-7.44057	0.704389
A	GT21-A	-7.65668	1.04216
A	GT21-A	-7.49507	1.22705
A	GT21-A	-8.17488	1.10219
A	GT21-A	-7.43113	0.992003
A	GT21-A	-8.23361	1.24997
A	GT21-A	-7.79516	0.750308
A	GT21-A	-7.69236	0.96594
A	GT21-A	-7.08653	0.753319
A	GT21-A	-7.47039	1.24204
A	GT21-A	-7.23776	0.654407
A	GT21-A	-8.02132	1.26209
A	GT21-A	-7.61185	1.00381
A	GT21-A	-8.15999	0.907402
A	GT21-A	-7.53795	0.99747
A	GT21-A	-8.11335	0.928113
A	GT21-A	-3.05965	-0.974771
A	GT21-A	-7.19023	0.528512
A	GT21-A	-6.9972	0.795442
A	GT21-A	-7.8164	1.28817
A	GT21-A	-8.38266	1.18882
A	GT21-A	-7.69088	1.05838
A	GT21-A	-7.1009	0.855977
A	GT21-A	-7.76615	1.15645
A	GT21-A	-8.24635	1.14417
A	GT21-A	-8.22784	1.24981
A	GT21-A	-8.2622	1.25951
A	GT21-A	-7.94506	1.25588
A	GT21-A	-8.21662	1.12859
A	GT21-A	-7.59551	0.879701
A	GT21-A	-7.811	1.26642
A	GT21-A	-7.74019	0.973263
A	GT21-A	-7.42839	1.01584
A	GT21-A	-7.12072	0.902068
A	GT21-A	-8.09541	0.99722
A	GT21-A	-7.52802	1.01054
A	GT21-A	-7.63491	0.307221
A	GT21-A	-7.29487	1.50038
A	GT21-A	-7.22888	0.892421
A	GT21-A	-7.32278	1.25569
A	GT21-A	-7.8353	0.756593
A	GT21-A	-7.50025	1.10788
A	GT21-A	-7.53128	0.354582
A	GT21-A	-7.77222	0.699452
A	GT21-A	-7.25173	0.696813
A	GT21-A	-7.53383	0.363616
A	GT21-A	-7.35095	1.05085
A	GT21-A	-7.98796	0.72411
A	GT21-A	-7.65541	1.24672
A	GT21-A	-7.19728	0.600237
A	GT21-A	-7.55437	1.0155
A	GT21-A	-7.53033	1.038
A	GT21-A	-6.44838	-0.162386
A	GT21-A	-7.58521	1.43767
A	GT21-A	-7.42822	0.947353
A	GT21-A	-7.9788	1.2521
A	GT21-A	-7.64878	1.32253
A	GT21-A	-8.30327	1.14974
A	GT21-A	-7.48445	0.672723
A	GT21-A	-7.58449	1.05873
A	GT21-A	-8.3111	1.13693
A	GT21-A	-7.62396	0.581037
A	GT21-A	-8.0849	0.965796
A	GT21-A	-7.45044	1.096
A	GT21-A	-7.75751	0.749259
A	GT21-A	-7.31294	0.801396
A	GT21-A	-7.63575	0.954686
A	GT21-A	-7.8567	0.789246
A	GT21-A	-7.27685	0.638104
A	GT21-A	-8.14002	1.23927
A	GT21-A	-7.1979	0.849795
A	GT21-A	-7.57653	0.351825
A	GT21-A	-7.53533	0.958165
A	GT21-A	-7.63503	0.906662
A	GT21-A	-8.36857	1.07435
A	GT21-A	-8.03155	1.15982
A	GT21-A	-8.18805	0.915534
A	GT21-A	-8.34847	1.16022
A	GT21-A	-7.50592	0.384526
A	GT21-A	-7.45654	0.811377
A	GT21-A	-7.14903	1.03207
A	GT21-A	-7.36924	1.10887
A	GT21-A	-7.62249	1.38789
A	GT21-A	-7.29288	0.892021
A	GT21-A	-7.06204	0.636077
A	GT21-A	-7.74029	1.03192
A	GT21-A	-7.38792	0.854079
A	GT21-A	-7.25429	0.986183
A	GT21-A	-7.91946	0.868677
A	GT21-A	-7.61302	0.970509
A	GT21-A	-7.64899	0.928388
A	GT21-A	-7.76187	1.1382
A	GT21-A	-7.67186	1.12698
A	GT21-A	-8.37119	1.14224
A	GT21-A	-7.56902	0.406646
A	GT21-A	-7.15999	0.710531
A	GT21-A	-7.50843	0.957255
A	GT21-A	-7.7509	0.757494
A	GT21-A	-7.42095	1.23054
A	GT21-A	-7.65662	1.2269
A	GT21-A	-7.51407	0.988711
A	GT21-A	-7.60981	0.990052
A	GT21-A	-8.39098	1.16011
A	GT21-A	-7.45315	1.20038
A	GT21-A	-6.71661	0.999418
A	GT21-A	-8.11371	0.868979
A	GT21-A	-7.03457	0.877558
A	GT21-A	-7.33098	0.831628
A	GT21-A	-7.52125	0.376183
A	GT21-A	-7.48456	0.727989
A	GT21-A	-7.28819	0.68508
A	GT21-A	-8.17424	1.07483
A	GT21-A	-7.7086	1.10258
A	GT21-A	-7.80562	0.881085
A	GT21-A	-7.74777	0.992952
A	GT21-A	-7.25881	0.85774
A	GT21-A	-6.74934	0.689655
A	GT21-A	-7.54865	1.11925
A	GT21-A	-7.72752	1.21143
A	GT21-A	-8.19908	0.853441
A	GT21-A	-7.24934	1.01358
A	GT21-A	-7.90779	1.23858
A	GT21-A	-7.56311	0.485654
A	GT21-A	-7.95079	1.26813
A	GT21-A	-7.78883	0.794797
A	GT21-A	-7.48081	0.87798
A	GT21-A	-7.57918	1.32253
A	GT21-A	-7.94655	1.23886
A	GT21-A	-8.28174	1.1899
A	GT21-A	-7.29374	1.02558
A	GT21-A	-7.56224	0.443786
A	GT21-A	-7.51254	1.2682
A	GT21-A	-7.61925	0.926658
A	GT21-A	-7.32501	0.546399
A	GT21-A	-8.13126	1.22907
A	GT21-A	-8.19877	1.0127
A	GT21-A	-7.66046	0.877477
A	GT21-A	-7.84436	0.825227
A	GT21-A	-7.10352	0.73305
A	GT21-A	-7.27355	0.715078
A	GT21-A	-7.0601	0.594187
A	GT21-A	-8.40124	1.13938
A	GT21-A	-8.23834	1.10891
A	GT21-A	-7.3106	0.836606
A	GT21-A	-7.80284	1.29197
A	GT21-A	-7.03067	0.972117
A	GT21-A	-8.01612	0.957322
A	GT21-A	-7.0418	0.605303
A	GT21-A	-7.8792	1.04586
A	GT21-A	-7.90851	0.853902
A	GT21-A	-7.51483	1.01715
A	GT21-A	-7.86253	0.830634
A	GT21-A	-7.22887	1.03552
A	GT21-A	-7.45585	1.11391
A	GT21-A	-7.22485	0.650052
A	GT21-A	-7.4746	0.913897
A	GT21-A	-7.49153	0.885208
A	GT21-A	-7.45547	1.06655
A	GT21-A	-7.85371	0.909938
A	GT21-A	-8.24239	1.08352
A	GT21-A	-7.10601	0.657487
A	GT21-A	-7.35116	0.848555
A	GT21-A	-8.33116	1.04838
A	GT21-A	-7.50227	1.3207
A	GT21-A	-7.84772	0.706144
A	GT21-A	-8.17782	0.931993
A	GT21-A	-7.14917	0.788103
A	GT21-A	-7.54738	0.982576
A	GT21-A	-7.60492	0.935461
A	GT21-A	-7.52846	1.00561
A	GT21-A	-7.82549	0.865517
A	GT21-A	-7.52119	0.818061
A	GT21-A	-7.52093	0.348112
A	GT21-A	-7.41861	0.797695
A	GT21-A	-7.12143	0.638856
A	GT21-A	-7.41544	0.473787
A	GT21-A	-7.18141	0.652744
A	GT21-A	-7.68269	0.661083
A	GT21-A	-7.75426	1.12654
A	GT21-A	-7.47586	0.992137
A	GT21-A	-8.1623	0.916561
A	GT21-A	-7.95758	1.17376
A	GT21-A	-7.25205	1.16642
A	GT21-A	-8.16176	1.19374
A	GT21-A	-7.333	1.20532
A	GT21-A	-7.36255	1.02135
A	GT21-A	-7.16044	0.661093
A	GT21-A	-7.8784	1.07899
A	GT21-A	-7.77667	0.911829
A	GT21-A	-7.59497	0.484251
A	GT21-A	-7.08794	0.748858
A	GT21-A	-7.57091	1.06929
A	GT21-A	-7.29499	0.64137
A	GT21-A	-5.66063	1.07538
A	GT21-A	-7.5831	1.29308
A	GT21-A	-7.37515	0.923074
A	GT21-A	-7.63417	1.01944
A	GT21-A	-7.50264	1.611
A	GT21-A	-5.85982	1.20849
A	GT21-A	-8.13742	1.10835
A	GT21-A	-7.92033	0.76402
A	GT21-A	-8.22593	1.26974
A	GT21-A	-8.07827	1.05702
A	GT21-A	-6.22257	-0.103173
A	GT21-A	-8.19364	0.961569
A	GT21-A	-7.55348	1.0156
A	GT21-A	-7.4347	0.34016
A	GT21-A	-7.45364	1.16154
A	GT21-A	-7.28814	0.839573
A	GT21-A	-8.28558	1.17509
A	GT21-A	-8.39466	1.19144
A	GT21-A	-7.55114	1.30361
A	GT21-A	-7.60529	0.438196
A	GT21-A	-7.4603	0.838703
A	GT21-A	-7.43101	1.04335
A	GT21-A	-7.49157	0.983371
A	GT21-A	-7.72087	1.11911
A	GT21-A	-7.78096	1.00858
A	GT21-A	-7.61885	1.26803
A	GT21-A	-6.94246	1.04488
A	GT21-A	-7.59039	1.06119
A	GT21-A	-7.56114	0.502968
A	GT21-A	-7.92407	1.22623
A	GT21-A	-7.95061	1.278
A	GT21-A	-7.51976	1.02843
A	GT21-A	-8.3729	1.16966
A	GT21-A	-7.64642	1.04943
A	GT21-A	-7.69625	0.985932
A	GT21-A	-7.36744	1.03333
A	GT21-A	-7.07996	0.644758
A	GT21-A	-7.26747	1.43655
A	GT21-A	-7.08677	0.867266
A	GT21-A	-7.78951	0.996195
A	GT21-A	-7.28517	0.740236
A	GT21-A	-7.0136	1.09586
A	GT21-A	-7.31135	1.36811
A	GT21-A	-7.14024	0.925125
A	GT21-A	-7.68539	1.09377
A	GT21-A	-7.46887	1.29583
A	GT21-A	-7.90071	0.785153
A	GT21-A	-7.63483	1.09915
A	GT21-A	-7.08374	0.631907
A	GT21-A	-6.98214	0.913385
A	GT21-A	-7.29676	0.571408
A	GT21-A	-7.79451	1.24823
A	GT24-A	-4.44655	3.2505
A	GT24-A	-4.23108	2.96953
A	GT24-A	-4.42607	3.24958
A	GT24-A	-4.41733	3.37095
A	GT24-A	-4.05196	2.91903
A	GT24-A	-5.91113	2.79834
A	GT24-A	-4.47869	3.39501
A	GT24-A	-4.38569	3.12612
A	GT24-A	-4.18747	2.9352
A	GT24-A	-4.69929	3.6304
A	GT24-A	-4.46609	3.41176
A	GT24-A	-4.28799	3.26616
A	GT24-A	-4.50236	3.44039
A	GT24-A	-4.30668	3.19798
A	GT24-A	-4.1582	3.32256
A	GT24-A	-4.25607	2.735
A	GT24-A	-4.12735	2.83107
A	GT24-A	-4.30371	3.28018
A	GT24-A	-4.32314	3.02295
A	GT24-A	-4.38532	3.6505
A	GT24-A	0.664802	6.84695
A	GT24-A	-4.18231	2.47466
A	GT24-A	-4.41313	3.17544
A	GT24-A	-4.42665	3.33623
A	GT24-A	-4.33999	3.20901
A	GT24-A	-4.7718	3.29189
A	GT24-A	-4.35575	3.2077
A	GT24-A	-4.39108	3.25612
A	GT24-A	-4.39712	3.21149
A	GT24-A	-5.01699	2.48135
A	GT24-A	-4.32205	3.20194
A	GT24-A	-4.44582	3.34342
A	GT24-A	-4.752	3.87088
A	GT24-A	-4.04705	3.11525
A	GT24-A	-4.50923	3.29411
A	GT24-A	-4.10738	1.7331
A	GT24-A	-4.41787	3.30732
A	GT24-A	-4.29065	3.02576
A	GT24-A	-4.09829	2.59383
A	GT24-A	-3.68763	3.05147
A	GT24-A	-4.32735	3.14905
A	GT24-A	-4.39555	3.23245
A	GT24-A	-4.38685	3.28972
A	GT24-A	-4.52358	3.36541
A	GT24-A	-4.40984	3.23014
A	GT24-A	-4.46282	3.31423
A	GT24-A	-4.55603	3.50585
A	GT24-A	-4.38999	3.24891
A	GT24-A	-4.44035	3.19034
A	GT24-A	0.753995	6.82226
A	GT24-A	-4.32995	3.12548
A	GT24-A	-4.61941	3.36924
A	GT24-A	-4.34826	3.22078
A	GT24-A	-4.81375	3.72822
A	GT24-A	-4.40117	3.36944
A	GT24-A	-4.62896	3.58447
A	GT24-A	-3.33125	0.615112
A	GT24-A	-4.4542	3.39042
A	GT24-A	-4.48339	3.25738
A	GT24-A	-4.46513	3.44937
A	GT24-A	-4.42342	3.09531
A	GT24-A	-4.16431	2.87053
A	GT24-A	-4.29323	2.92795
A	GT24-A	-4.58103	3.21552
A	GT24-A	-4.58295	3.54848
A	GT24-A	-4.3252	3.23751
A	GT24-A	-4.27044	3.51297
A	GT24-A	-4.35435	3.09493
A	GT24-A	-2.09596	-1.00471
A	GT24-A	-4.41089	3.23625
A	GT24-A	-4.78888	3.15535
A	GT24-A	-4.68307	3.66381
A	GT24-A	-4.59308	3.61728
A	GT24-A	-4.41629	3.21424
A	GT24-A	-4.3935	3.24594
A	GT24-A	-4.47866	3.18106
A	GT24-A	-4.32483	3.13066
A	GT24-A	-3.93714	1.61524
A	GT24-A	-5.86524	2.0611
A	GT24-A	-4.48703	3.25053
A	GT24-A	-4.32781	2.86962
A	GT24-A	-0.312161	4.94265
A	GT24-A	-4.29765	2.96696
A	GT24-A	-4.07456	2.57282
A	GT24-A	-4.43422	3.38347
A	GT24-A	-4.38427	3.30634
A	GT24-A	-4.27444	3.06149
A	GT24-A	-4.46354	3.15666
A	GT24-A	-2.24324	-1.27323
A	GT24-A	-4.31102	3.16151
A	GT24-A	-4.45991	3.42368
A	GT24-A	-4.36859	3.25937
A	GT24-A	-3.37955	1.20551
A	GT24-A	-4.56321	3.15932
A	GT24-A	-4.28704	3.32277
A	GT24-A	-4.72315	3.66764
A	GT24-A	-0.363231	7.46633
A	GT24-A	-4.52738	3.45985
A	GT24-A	-4.35976	3.22193
A	GT24-A	-4.52198	3.43741
A	GT24-A	-4.37693	3.18181
A	GT24-A	-4.48837	3.08287
A	GT24-A	-4.4043	3.21319
A	GT24-A	-4.48887	3.24342
A	GT24-A	-4.4017	3.38501
A	GT24-A	-4.46015	3.38756
A	GT24-A	0.938689	6.75719
A	GT24-A	-4.36047	3.18259
A	GT24-A	-4.45663	3.27975
A	GT24-A	-4.36931	3.0659
A	GT24-A	-4.58559	0.792502
A	GT24-A	-4.4666	3.34551
A	GT24-A	-3.28323	0.71327
A	GT24-A	-4.30211	3.16262
A	GT24-A	-4.35426	3.10373
A	GT25-A	-6.07005	2.87087
A	GT25-A	-5.39188	1.72959
A	GT25-A	-5.87318	2.67332
A	GT25-A	-6.11194	2.36221
A	GT25-A	-5.81928	2.58259
A	GT25-A	-6.28085	2.70635
A	GT25-A	-5.96386	2.56549
A	GT25-A	-5.89489	2.63454
A	GT25-A	-6.06346	2.71611
A	GT25-A	-6.08352	2.69585
A	GT25-A	-5.93594	2.72598
A	GT25-A	-6.06505	2.66074
A	GT25-A	-5.9648	2.84668
A	GT25-A	-5.93172	2.8695
A	GT25-A	-6.02626	3.16434
A	GT25-A	-6.07228	2.62112
A	GT25-A	-5.9069	2.89955
A	GT25-A	-5.89246	2.54814
A	GT25-A	-6.08705	2.80902
A	GT25-A	-3.58107	0.615126
A	GT25-A	-6.04166	2.95888
A	GT25-A	-5.98514	2.68453
A	GT25-A	-6.00788	2.70995
A	GT25-A	-5.60224	2.42101
A	GT25-A	-5.87429	2.65638
A	GT25-A	-5.9055	2.75303
A	GT25-A	-6.02407	2.44246
A	GT25-A	-6.08521	2.66955
A	GT25-A	-5.94372	2.17855
A	GT25-A	-6.04232	2.73615
A	GT25-A	-5.82948	2.81545
A	GT25-A	-5.93962	2.6505
A	GT25-A	-5.88977	2.87831
A	GT25-A	-5.99342	2.74652
A	GT25-A	-6.13631	2.69559
A	GT25-A	-6.01954	2.47732
A	GT25-A	-5.63527	2.59521
[truncated: 22,893 more rows]

## Sheet: Figure 3a
GT-A core alignment position	Conservation score	Layer 2 CAM values
1	0.301185	0.496347
2	0.30038	0.566025
3	0.317261	0.591482
4	0.264183	0.607369
5	0.24352	0.614024
6	0.234089	0.598131
7	0.264325	0.570974
8	0.183304	0.531592
9	0.139798	0.474164
10	0	0.132784
11	0.116453	0.366655
12	0.094207	0.295311
13	0.177658	0.234022
14	0.111121	0.185238
15	0.117622	0.146455
16	0.168162	0.115188
17	0.216457	0.0932007
18	0.133207	0.0923811
19	0.192777	0.105392
20	0.18693	0.131935
21	0.108384	0.166374
22	0.113294	0.2095
23	0.112358	0.231141
24	0.072074	0.267999
25	0.074913	0.282215
26	0.074323	0.366002
27	0.068916	0.402687
28	0	0.248913
29	0	0.167191
30	0.166512	0.493956
31	0.216887	0.546001
32	0.247723	0.618548
33	0.250912	0.622498
34	0.259282	0.619429
35	0.242779	0.663601
36	0.266833	0.631422
37	0.257906	0.614372
38	0.189849	0.559738
39	0.212357	0.508372
40	0.163075	0.444569
41	0.188625	0.419221
42	0.121561	0.34648
43	0.140137	0.329532
44	0.086331	0.279473
45	0.108971	0.223842
46	0.101238	0.183882
47	0.100327	0.171142
48	0.089887	0.201397
49	0.079226	0.208483
50	0.074196	0.199038
51	0.044733	0.262601
52	0.042376	0.300355
53	0.041943	0.347759
54	0.045577	0.39216
55	0.048165	0.4343
56	0.051246	0.473752
57	0.066133	0.463603
58	0.048296	0.520464
59	0.058036	0.535282
60	0.045722	0.563734
61	0.049561	0.584593
62	0.069167	0.576783
63	0	0.493992
64	0	0.472358
65	0.077946	0.391938
66	0.12094	0.35037
67	0.094832	0.305785
68	0.113734	0.26095
69	0.106471	0.217549
70	0.143214	0.177452
71	0.160596	0.145697
72	0.183072	0.120071
73	0.120333	0.102242
74	0.17516	0.0936614
75	0.151484	0.0940477
76	0.11009	0.101644
77	0.119944	0.121244
78	0.14843	0.141374
79	0	0.117024
80	0	0.109912
81	0	0.09992
82	0.169446	0.307345
83	0.192504	0.374523
84	0.243501	0.43607
85	0.226455	0.489328
86	0.273996	0.54028
87	0.270257	0.584546
88	0.247659	0.625767
89	0.315366	0.663273
90	0.431778	0.694163
91	0.288578	0.720503
92	0.453173	0.740276
93	0.225782	0.7514
94	0.184132	0.752769
95	0.21549	0.743118
96	0.104083	0.70167
97	0.152737	0.67532
98	0.166695	0.623612
99	0.106373	0.477706
100	0.185707	0.431365
101	0.115142	0.382688
102	0.104378	0.329786
103	0.153213	0.272626
104	0.117632	0.239035
105	0.091956	0.213843
106	0.077024	0.189393
107	0.097313	0.189653
108	0.070101	0.241215
109	0.088015	0.247076
110	0.105156	0.3212
111	0.087442	0.387949
112	0.09416	0.436282
113	0.098925	0.498406
114	0.118392	0.537431
115	0.129986	0.570465
116	0.080538	0.580478
117	0.092771	0.599267
118	0.058196	0.621431
119	0.054084	0.582577
120	0.040844	0.593998
121	0.034334	0.551038
122	0.036456	0.449015
123	0	0.275734
124	0.041994	0.483478
125	0.039136	0.470467
126	0.037806	0.460066
127	0.023623	0.458595
128	0.024526	0.422418
129	0.028392	0.446645
130	0.024797	0.414913
131	0.023522	0.416636
132	0.026085	0.386168
133	0.019344	0.374035
134	0.030608	0.371684
135	0.019732	0.370034
136	0.025916	0.343743
137	0.023487	0.320045
138	0.027319	0.308361
139	0.024637	0.296149
140	0.017374	0.301048
141	0.016874	0.287301
142	0.019014	0.252161
143	0.014823	0.226236
144	0.013882	0.211273
145	0.015134	0.206078
146	0.026763	0.185967
147	0	0.18703
148	0.067264	0.483766
149	0.087847	0.498879
150	0.090814	0.519641
151	0.150543	0.547351
152	0.122853	0.560626
153	0.128103	0.60761
154	0.147422	0.633249
155	0.194438	0.666156
156	0.228513	0.694536
157	0.229514	0.713641
158	0.203594	0.691155
159	0.167761	0.663403
160	0.138726	0.657805
161	0.152776	0.603315
162	0.109836	0.573317
163	0.102819	0.513411
164	0.117989	0.443644
165	0.089869	0.372729
166	0	0.195292
167	0	0.167454
168	0	0.138859
169	0.084607	0.302317
170	0.098233	0.287147
171	0.071146	0.273911
172	0	0.254568
173	0	0.214698
174	0.038749	0.256621
175	0.039835	0.293342
176	0.051491	0.352175
177	0.094812	0.361007
178	0.099363	0.364786
179	0.177927	0.360047
180	0.271419	0.345227
181	0.122106	0.3213
182	0.148742	0.28982
183	0.171497	0.250573
184	0.106136	0.223758
185	0.100309	0.180513
186	0.112044	0.158118
187	0.125212	0.143621
188	0.077185	0.157717
189	0.084403	0.17042
190	0.075833	0.194986
191	0.111559	0.213804
192	0.07	0.275147
193	0.063842	0.316805
194	0.074588	0.342103
195	0.049411	0.383956
196	0.075195	0.374634
197	0	0.192913
198	0.055768	0.46645
199	0.09468	0.513568
200	0.05025	0.5372
201	0.051348	0.51472
202	0	0.415802
203	0.053056	0.51215
204	0.089171	0.518357
205	0	0.163625
206	0	0.196849
207	0.158143	0.600804
208	0.154721	0.591855
209	0	0.565056
210	0	0.52319
211	0	0.452929
212	0	0.166933
213	0	0.191491
214	0	0.238879
215	0	0.262645
216	0	0.262418
217	0	0.357434
218	0	0.321317
219	0	0.295658
220	0	0.236128
221	0	0.201022
222	0	0.164488
223	0	0.165651
224	0	0.116617
225	0	0.137666
226	0	0.134203
227	0	0.119732
228	0	0.115566
229	0	0.105491
230	0	0.0959769
231	0	0.170789

## Sheet: Figure 3b
GT Family-Fold	PDB_ID-Chain	Res_num	Layer 2 CAM value
GT13-A	1fo9-A	100	0.276845
GT13-A	1fo9-A	101	0.331533
GT13-A	1fo9-A	102	0.38622
GT13-A	1fo9-A	103	0.440909
GT13-A	1fo9-A	104	0.495596
GT13-A	1fo9-A	105	0.561276
GT13-A	1fo9-A	106	0.627102
GT13-A	1fo9-A	107	0.69293
GT13-A	1fo9-A	108	0.758757
GT13-A	1fo9-A	109	0.824583
GT13-A	1fo9-A	110	0.890411
GT13-A	1fo9-A	111	0.956239
GT13-A	1fo9-A	112	0.909548
GT13-A	1fo9-A	113	0.853704
GT13-A	1fo9-A	114	0.797861
GT13-A	1fo9-A	115	0.742017
GT13-A	1fo9-A	116	0.686173
GT13-A	1fo9-A	117	0.630331
GT13-A	1fo9-A	118	0.574487
GT13-A	1fo9-A	119	0.503131
GT13-A	1fo9-A	120	0.429312
GT13-A	1fo9-A	121	0.35549
GT13-A	1fo9-A	122	0.281668
GT13-A	1fo9-A	123	0.207848
GT13-A	1fo9-A	124	0.134026
GT13-A	1fo9-A	125	0.0602065
GT13-A	1fo9-A	126	0.0862618
GT13-A	1fo9-A	127	0.137151
GT13-A	1fo9-A	128	0.188039
GT13-A	1fo9-A	129	0.238928
GT13-A	1fo9-A	130	0.289818
GT13-A	1fo9-A	131	0.340706
GT13-A	1fo9-A	132	0.391595
GT13-A	1fo9-A	133	0.431533
GT13-A	1fo9-A	134	0.467601
GT13-A	1fo9-A	135	0.503669
GT13-A	1fo9-A	136	0.539738
GT13-A	1fo9-A	137	0.575806
GT13-A	1fo9-A	138	0.611874
GT13-A	1fo9-A	139	0.647942
GT13-A	1fo9-A	140	0.661812
GT13-A	1fo9-A	141	0.665089
GT13-A	1fo9-A	142	0.668366
GT13-A	1fo9-A	143	0.671644
GT13-A	1fo9-A	144	0.674921
GT13-A	1fo9-A	145	0.678198
GT13-A	1fo9-A	146	0.681476
GT13-A	1fo9-A	147	0.626479
GT13-A	1fo9-A	148	0.535011
GT13-A	1fo9-A	149	0.44354
GT13-A	1fo9-A	150	0.352072
GT13-A	1fo9-A	151	0.260601
GT13-A	1fo9-A	152	0.16913
GT13-A	1fo9-A	153	0.0776622
GT13-A	1fo9-A	154	0.0859148
GT13-A	1fo9-A	155	0.174748
GT13-A	1fo9-A	156	0.263579
GT13-A	1fo9-A	157	0.352413
GT13-A	1fo9-A	158	0.441246
GT13-A	1fo9-A	159	0.530077
GT13-A	1fo9-A	160	0.618911
GT13-A	1fo9-A	161	0.676511
GT13-A	1fo9-A	162	0.70175
GT13-A	1fo9-A	163	0.726991
GT13-A	1fo9-A	164	0.752231
GT13-A	1fo9-A	165	0.777471
GT13-A	1fo9-A	166	0.802712
GT13-A	1fo9-A	167	0.827951
GT13-A	1fo9-A	168	0.8443
GT13-A	1fo9-A	169	0.848823
GT13-A	1fo9-A	170	0.853346
GT13-A	1fo9-A	171	0.857869
GT13-A	1fo9-A	172	0.862392
GT13-A	1fo9-A	173	0.866914
GT13-A	1fo9-A	174	0.871437
GT13-A	1fo9-A	175	0.847146
GT13-A	1fo9-A	176	0.773213
GT13-A	1fo9-A	177	0.699278
GT13-A	1fo9-A	178	0.625345
GT13-A	1fo9-A	179	0.55141
GT13-A	1fo9-A	180	0.477475
GT13-A	1fo9-A	181	0.403543
GT13-A	1fo9-A	182	0.346651
GT13-A	1fo9-A	183	0.328543
GT13-A	1fo9-A	184	0.310434
GT13-A	1fo9-A	185	0.292326
GT13-A	1fo9-A	186	0.274217
GT13-A	1fo9-A	187	0.256109
GT13-A	1fo9-A	188	0.238
GT13-A	1fo9-A	189	0.218077
GT13-A	1fo9-A	190	0.192511
GT13-A	1fo9-A	191	0.166945
GT13-A	1fo9-A	192	0.14138
GT13-A	1fo9-A	193	0.115815
GT13-A	1fo9-A	194	0.0902489
GT13-A	1fo9-A	195	0.0646839
GT13-A	1fo9-A	196	0.0485054
GT13-A	1fo9-A	197	0.0746864
GT13-A	1fo9-A	198	0.100867
GT13-A	1fo9-A	199	0.127048
GT13-A	1fo9-A	200	0.153229
GT13-A	1fo9-A	201	0.179409
GT13-A	1fo9-A	202	0.20559
GT13-A	1fo9-A	203	0.239532
GT13-A	1fo9-A	204	0.330697
GT13-A	1fo9-A	205	0.421861
GT13-A	1fo9-A	206	0.513023
GT13-A	1fo9-A	207	0.604187
GT13-A	1fo9-A	208	0.695352
GT13-A	1fo9-A	209	0.786513
GT13-A	1fo9-A	210	0.8732
GT13-A	1fo9-A	211	0.8865
GT13-A	1fo9-A	212	0.899801
GT13-A	1fo9-A	213	0.913101
GT13-A	1fo9-A	214	0.926402
GT13-A	1fo9-A	215	0.939702
GT13-A	1fo9-A	216	0.953003
GT13-A	1fo9-A	217	0.966303
GT13-A	1fo9-A	218	0.851381
GT13-A	1fo9-A	219	0.735885
GT13-A	1fo9-A	220	0.620393
GT13-A	1fo9-A	221	0.504898
GT13-A	1fo9-A	222	0.389403
GT13-A	1fo9-A	223	0.273911
GT13-A	1fo9-A	224	0.158415
GT13-A	1fo9-A	225	0.136148
GT13-A	1fo9-A	226	0.12051
GT13-A	1fo9-A	227	0.10487
GT13-A	1fo9-A	228	0.0892318
GT13-A	1fo9-A	229	0.0735928
GT13-A	1fo9-A	230	0.0579537
GT13-A	1fo9-A	231	0.0423151
GT13-A	1fo9-A	232	0.107634
GT13-A	1fo9-A	233	0.184873
GT13-A	1fo9-A	234	0.26211
GT13-A	1fo9-A	235	0.339348
GT13-A	1fo9-A	236	0.416587
GT13-A	1fo9-A	237	0.493824
GT13-A	1fo9-A	238	0.571063
GT13-A	1fo9-A	239	0.603989
GT13-A	1fo9-A	240	0.626503
GT13-A	1fo9-A	241	0.649017
GT13-A	1fo9-A	242	0.67153
GT13-A	1fo9-A	243	0.694044
GT13-A	1fo9-A	244	0.716558
GT13-A	1fo9-A	245	0.739071
GT13-A	1fo9-A	246	0.707424
GT13-A	1fo9-A	247	0.657507
GT13-A	1fo9-A	248	0.607592
GT13-A	1fo9-A	249	0.557675
GT13-A	1fo9-A	250	0.507759
GT13-A	1fo9-A	251	0.457844
GT13-A	1fo9-A	252	0.407927
GT13-A	1fo9-A	253	0.402022
GT13-A	1fo9-A	254	0.416277
GT13-A	1fo9-A	255	0.430533
GT13-A	1fo9-A	256	0.444788
GT13-A	1fo9-A	257	0.459044
GT13-A	1fo9-A	258	0.473299
GT13-A	1fo9-A	259	0.487554
GT13-A	1fo9-A	260	0.512598
GT13-A	1fo9-A	261	0.544146
GT13-A	1fo9-A	262	0.575693
GT13-A	1fo9-A	263	0.607241
GT13-A	1fo9-A	264	0.638789
GT13-A	1fo9-A	265	0.670336
GT13-A	1fo9-A	266	0.701884
GT13-A	1fo9-A	267	0.730075
GT13-A	1fo9-A	268	0.75565
GT13-A	1fo9-A	269	0.781224
GT13-A	1fo9-A	270	0.806799
GT13-A	1fo9-A	271	0.832373
GT13-A	1fo9-A	272	0.857948
GT13-A	1fo9-A	273	0.883522
GT13-A	1fo9-A	274	0.859286
GT13-A	1fo9-A	275	0.785236
GT13-A	1fo9-A	276	0.711187
GT13-A	1fo9-A	277	0.637137
GT13-A	1fo9-A	278	0.563088
GT13-A	1fo9-A	279	0.489038
GT13-A	1fo9-A	280	0.414988
GT13-A	1fo9-A	281	0.378901
GT13-A	1fo9-A	282	0.391514
GT13-A	1fo9-A	283	0.404128
GT13-A	1fo9-A	284	0.416742
GT13-A	1fo9-A	285	0.429356
GT13-A	1fo9-A	286	0.441969
GT13-A	1fo9-A	287	0.454583
GT13-A	1fo9-A	288	0.446305
GT13-A	1fo9-A	289	0.403371
GT13-A	1fo9-A	290	0.360438
GT13-A	1fo9-A	291	0.317503
GT13-A	1fo9-A	292	0.27457
GT13-A	1fo9-A	293	0.231635
GT13-A	1fo9-A	294	0.188701
GT13-A	1fo9-A	295	0.162124
GT13-A	1fo9-A	296	0.171259
GT13-A	1fo9-A	297	0.180394
GT13-A	1fo9-A	298	0.189528
GT13-A	1fo9-A	299	0.198663
GT13-A	1fo9-A	300	0.207797
GT13-A	1fo9-A	301	0.216932
GT13-A	1fo9-A	302	0.244044
GT13-A	1fo9-A	303	0.324461
GT13-A	1fo9-A	304	0.404876
GT13-A	1fo9-A	305	0.485293
GT13-A	1fo9-A	306	0.565708
GT13-A	1fo9-A	307	0.646125
GT13-A	1fo9-A	308	0.726542
GT13-A	1fo9-A	309	0.792862
GT13-A	1fo9-A	310	0.799189
GT13-A	1fo9-A	311	0.805516
GT13-A	1fo9-A	312	0.811843
GT13-A	1fo9-A	313	0.81817
GT13-A	1fo9-A	314	0.824497
GT13-A	1fo9-A	315	0.830824
GT13-A	1fo9-A	316	0.827229
GT13-A	1fo9-A	317	0.756229
GT13-A	1fo9-A	318	0.685227
GT13-A	1fo9-A	319	0.614224
GT13-A	1fo9-A	320	0.543224
GT13-A	1fo9-A	321	0.472222
GT13-A	1fo9-A	322	0.401219
GT13-A	1fo9-A	323	0.334753
GT13-A	1fo9-A	324	0.33208
GT13-A	1fo9-A	325	0.329408
GT13-A	1fo9-A	326	0.326736
GT13-A	1fo9-A	327	0.324064
GT13-A	1fo9-A	328	0.321391
GT13-A	1fo9-A	329	0.318719
GT13-A	1fo9-A	330	0.316324
GT13-A	1fo9-A	331	0.376254
GT13-A	1fo9-A	332	0.436188
GT13-A	1fo9-A	333	0.496118
GT13-A	1fo9-A	334	0.556048
GT13-A	1fo9-A	335	0.615982
GT13-A	1fo9-A	336	0.675913
GT13-A	1fo9-A	337	0.735843
GT13-A	1fo9-A	338	0.766055
GT13-A	1fo9-A	339	0.794455
GT13-A	1fo9-A	340	0.822853
GT13-A	1fo9-A	341	0.851251
GT13-A	1fo9-A	342	0.879651
GT13-A	1fo9-A	343	0.908049
GT13-A	1fo9-A	344	0.936447
GT13-A	1fo9-A	345	0.883909
GT13-A	1fo9-A	346	0.820391
GT13-A	1fo9-A	347	0.756872
GT13-A	1fo9-A	348	0.69335
GT13-A	1fo9-A	349	0.629832
GT13-A	1fo9-A	350	0.566313
GT13-A	1fo9-A	351	0.502791
GT13-A	1fo9-A	352	0.457317
GT13-A	1fo9-A	353	0.415841
GT13-A	1fo9-A	354	0.374364
GT13-A	1fo9-A	355	0.332888
GT13-A	1fo9-A	356	0.291413
GT13-A	1fo9-A	357	0.249935
GT13-A	1fo9-A	358	0.208459
GT13-A	1fo9-A	359	0.176152
GT13-A	1fo9-A	360	0.146792
GT13-A	1fo9-A	361	0.117434
GT13-A	1fo9-A	362	0.0880761
GT13-A	1fo9-A	363	0.0587179
GT13-A	1fo9-A	364	0.0293581
GT13-A	1fo9-A	365	0
GT13-A	1fo9-A	366	0.0572659
GT13-A	1fo9-A	367	0.152612
GT13-A	1fo9-A	368	0.247952
GT13-A	1fo9-A	369	0.343293
GT13-A	1fo9-A	370	0.438639
GT13-A	1fo9-A	371	0.53398
GT13-A	1fo9-A	372	0.62932
GT13-A	1fo9-A	373	0.651382
GT13-A	1fo9-A	374	0.630906
GT13-A	1fo9-A	375	0.610431
GT13-A	1fo9-A	376	0.589954
GT13-A	1fo9-A	377	0.569478
GT13-A	1fo9-A	378	0.549003
GT13-A	1fo9-A	379	0.528526
GT13-A	1fo9-A	380	0.516519
GT13-A	1fo9-A	381	0.51088
GT13-A	1fo9-A	382	0.505241
GT13-A	1fo9-A	383	0.499602
GT13-A	1fo9-A	384	0.493963
GT13-A	1fo9-A	385	0.488324
GT13-A	1fo9-A	386	0.482685
GT13-A	1fo9-A	387	0.519351
GT13-A	1fo9-A	388	0.596853
GT13-A	1fo9-A	389	0.674358
GT13-A	1fo9-A	390	0.75186
GT13-A	1fo9-A	391	0.829362
GT13-A	1fo9-A	392	0.906868
GT13-A	1fo9-A	393	0.984369
GT13-A	1fo9-A	394	0.96722
GT13-A	1fo9-A	395	0.832908
GT13-A	1fo9-A	396	0.698603
GT13-A	1fo9-A	397	0.564298
GT13-A	1fo9-A	398	0.429986
GT13-A	1fo9-A	399	0.295681
GT13-A	1fo9-A	400	0.161376
GT13-A	1fo9-A	401	0.0909349
GT13-A	1fo9-A	402	0.122543
GT13-A	1fo9-A	403	0.154151
GT13-A	1fo9-A	404	0.18576
GT13-A	1fo9-A	405	0.217368
GT13-A	1fo9-A	406	0.248976
GT13-A	1fo9-A	407	0.280586
GT13-A	1fo9-A	408	0.302235
GT13-A	1fo9-A	409	0.303011
GT13-A	1fo9-A	410	0.303787
GT13-A	1fo9-A	411	0.304563
GT13-A	1fo9-A	412	0.305339
GT13-A	1fo9-A	413	0.306115
GT13-A	1fo9-A	414	0.306891
GT13-A	1fo9-A	415	0.321167
GT13-A	1fo9-A	416	0.373658
GT13-A	1fo9-A	417	0.426151
GT13-A	1fo9-A	418	0.478642
GT13-A	1fo9-A	419	0.531133
GT13-A	1fo9-A	420	0.583627
GT13-A	1fo9-A	421	0.636118
GT13-A	1fo9-A	422	0.687095
GT13-A	1fo9-A	423	0.731988
GT13-A	1fo9-A	424	0.776878
GT13-A	1fo9-A	425	0.821768
GT13-A	1fo9-A	426	0.866661
GT13-A	1fo9-A	427	0.911551
GT13-A	1fo9-A	428	0.956441
GT13-A	1fo9-A	429	0.995283
GT13-A	1fo9-A	430	0.996069
GT13-A	1fo9-A	431	0.996855
GT13-A	1fo9-A	432	0.997641
GT13-A	1fo9-A	433	0.998428
GT13-A	1fo9-A	434	0.999214
GT13-A	1fo9-A	435	1
GT13-A	1fo9-A	436	0.99538
GT13-A	1fo9-A	437	0.924285
GT13-A	1fo9-A	438	0.85319
GT13-A	1fo9-A	439	0.782092
GT13-A	1fo9-A	440	0.710998
GT13-A	1fo9-A	441	0.639903
GT13-A	1fo9-A	442	0.568805
GT13-A	1fo9-A	443	0.49866
GT13-A	1fo9-A	444	0.499225
GT13-A	1fo9-A	445	0.499791
GT13-A	1fo9-A	446	0.500356
GT13-A	1fo9-A	447	0.500922
GT13-A	5ggf-A	92	0.279965
GT13-A	5ggf-A	93	0.288407
GT13-A	5ggf-A	94	0.296848
GT13-A	5ggf-A	95	0.30529
GT13-A	5ggf-A	96	0.313731
GT13-A	5ggf-A	97	0.322173
GT13-A	5ggf-A	98	0.330614
GT13-A	5ggf-A	99	0.34223
GT13-A	5ggf-A	100	0.353917
GT13-A	5ggf-A	101	0.365605
GT13-A	5ggf-A	102	0.377292
GT13-A	5ggf-A	103	0.38898
GT13-A	5ggf-A	104	0.400667
GT13-A	5ggf-A	105	0.412354
GT13-A	5ggf-A	106	0.417405
GT13-A	5ggf-A	107	0.421846
GT13-A	5ggf-A	108	0.426288
GT13-A	5ggf-A	109	0.430729
GT13-A	5ggf-A	110	0.43517
GT13-A	5ggf-A	111	0.439612
GT13-A	5ggf-A	112	0.444053
GT13-A	5ggf-A	113	0.481935
GT13-A	5ggf-A	114	0.525536
GT13-A	5ggf-A	115	0.569137
GT13-A	5ggf-A	116	0.612738
GT13-A	5ggf-A	117	0.656339
GT13-A	5ggf-A	118	0.699939
GT13-A	5ggf-A	119	0.74354
GT13-A	5ggf-A	120	0.69136
GT13-A	5ggf-A	121	0.61403
GT13-A	5ggf-A	122	0.536701
GT13-A	5ggf-A	123	0.459371
GT13-A	5ggf-A	124	0.382041
GT13-A	5ggf-A	125	0.304712
GT13-A	5ggf-A	126	0.227382
GT13-A	5ggf-A	127	0.249133
GT13-A	5ggf-A	128	0.307516
GT13-A	5ggf-A	129	0.365898
GT13-A	5ggf-A	130	0.42428
GT13-A	5ggf-A	131	0.482662
GT13-A	5ggf-A	132	0.541044
GT13-A	5ggf-A	133	0.599426
GT13-A	5ggf-A	134	0.623131
GT13-A	5ggf-A	135	0.629612
GT13-A	5ggf-A	136	0.636093
GT13-A	5ggf-A	137	0.642574
GT13-A	5ggf-A	138	0.649055
GT13-A	5ggf-A	139	0.655536
GT13-A	5ggf-A	140	0.662016
GT13-A	5ggf-A	141	0.648637
GT13-A	5ggf-A	142	0.622356
GT13-A	5ggf-A	143	0.596074
GT13-A	5ggf-A	144	0.569793
GT13-A	5ggf-A	145	0.543511
GT13-A	5ggf-A	146	0.51723
GT13-A	5ggf-A	147	0.490948
GT13-A	5ggf-A	148	0.497383
GT13-A	5ggf-A	149	0.531215
GT13-A	5ggf-A	150	0.565048
GT13-A	5ggf-A	151	0.59888
GT13-A	5ggf-A	152	0.632712
GT13-A	5ggf-A	153	0.666544
GT13-A	5ggf-A	154	0.700376
GT13-A	5ggf-A	155	0.677056
GT13-A	5ggf-A	156	0.592386
GT13-A	5ggf-A	157	0.507717
GT13-A	5ggf-A	158	0.423047
GT13-A	5ggf-A	159	0.338378
GT13-A	5ggf-A	160	0.253708
GT13-A	5ggf-A	161	0.169039
GT13-A	5ggf-A	162	0.140424
GT13-A	5ggf-A	163	0.189108
GT13-A	5ggf-A	164	0.237791
GT13-A	5ggf-A	165	0.286475
GT13-A	5ggf-A	166	0.335158
GT13-A	5ggf-A	167	0.383842
GT13-A	5ggf-A	168	0.432526
GT13-A	5ggf-A	169	0.473738
GT13-A	5ggf-A	170	0.501576
GT13-A	5ggf-A	171	0.529414
GT13-A	5ggf-A	172	0.557252
GT13-A	5ggf-A	173	0.58509
GT13-A	5ggf-A	174	0.612928
GT13-A	5ggf-A	175	0.640766
GT13-A	5ggf-A	176	0.662363
GT13-A	5ggf-A	177	0.669152
GT13-A	5ggf-A	178	0.675941
GT13-A	5ggf-A	179	0.68273
GT13-A	5ggf-A	180	0.689518
GT13-A	5ggf-A	181	0.696307
GT13-A	5ggf-A	182	0.703096
GT13-A	5ggf-A	183	0.693331
GT13-A	5ggf-A	184	0.629529
GT13-A	5ggf-A	185	0.565727
GT13-A	5ggf-A	186	0.501926
GT13-A	5ggf-A	187	0.438124
GT13-A	5ggf-A	188	0.374322
GT13-A	5ggf-A	189	0.31052
GT13-A	5ggf-A	190	0.26127
GT13-A	5ggf-A	191	0.281794
GT13-A	5ggf-A	192	0.302318
GT13-A	5ggf-A	193	0.322842
GT13-A	5ggf-A	194	0.343366
GT13-A	5ggf-A	195	0.363891
GT13-A	5ggf-A	196	0.384415
GT13-A	5ggf-A	197	0.396707
GT13-A	5ggf-A	198	0.342817
GT13-A	5ggf-A	199	0.288925
GT13-A	5ggf-A	200	0.235035
GT13-A	5ggf-A	201	0.181144
GT13-A	5ggf-A	202	0.127253
GT13-A	5ggf-A	203	0.073362
GT13-A	5ggf-A	204	0.0248401
GT13-A	5ggf-A	205	0.0812683
GT13-A	5ggf-A	206	0.137697
GT13-A	5ggf-A	207	0.194125
GT13-A	5ggf-A	208	0.250554
GT13-A	5ggf-A	209	0.306982
GT13-A	5ggf-A	210	0.363411
GT13-A	5ggf-A	211	0.419839
GT13-A	5ggf-A	212	0.412186
GT13-A	5ggf-A	213	0.40367
GT13-A	5ggf-A	214	0.395154
GT13-A	5ggf-A	215	0.386638
GT13-A	5ggf-A	216	0.378122
GT13-A	5ggf-A	217	0.369607
GT13-A	5ggf-A	218	0.361091
GT13-A	5ggf-A	219	0.381366
GT13-A	5ggf-A	220	0.403983
GT13-A	5ggf-A	221	0.4266
GT13-A	5ggf-A	222	0.449217
GT13-A	5ggf-A	223	0.471835
GT13-A	5ggf-A	224	0.494451
GT13-A	5ggf-A	225	0.517069
GT13-A	5ggf-A	226	0.501505
GT13-A	5ggf-A	227	0.479872
GT13-A	5ggf-A	228	0.458239
GT13-A	5ggf-A	229	0.436605
GT13-A	5ggf-A	230	0.414972
GT13-A	5ggf-A	231	0.393338
GT13-A	5ggf-A	232	0.371705
GT13-A	5ggf-A	233	0.378989
GT13-A	5ggf-A	234	0.393464
GT13-A	5ggf-A	235	0.407937
GT13-A	5ggf-A	236	0.422412
GT13-A	5ggf-A	237	0.436886
GT13-A	5ggf-A	238	0.45136
GT13-A	5ggf-A	239	0.465834
GT13-A	5ggf-A	240	0.506794
GT13-A	5ggf-A	241	0.55711
GT13-A	5ggf-A	242	0.607428
GT13-A	5ggf-A	243	0.657746
GT13-A	5ggf-A	244	0.708062
GT13-A	5ggf-A	245	0.75838
GT13-A	5ggf-A	246	0.808696
GT13-A	5ggf-A	247	0.785003
GT13-A	5ggf-A	248	0.725994
GT13-A	5ggf-A	249	0.666988
GT13-A	5ggf-A	250	0.607979
GT13-A	5ggf-A	251	0.548971
GT13-A	5ggf-A	252	0.489964
GT13-A	5ggf-A	253	0.430956
GT13-A	5ggf-A	254	0.405919
GT13-A	5ggf-A	255	0.402145
GT13-A	5ggf-A	256	0.398371
GT13-A	5ggf-A	257	0.394598
GT13-A	5ggf-A	258	0.390824
GT13-A	5ggf-A	259	0.38705
GT13-A	5ggf-A	260	0.383276
GT13-A	5ggf-A	261	0.372038
GT13-A	5ggf-A	262	0.354768
GT13-A	5ggf-A	263	0.337499
GT13-A	5ggf-A	264	0.320229
GT13-A	5ggf-A	265	0.302959
GT13-A	5ggf-A	266	0.28569
GT13-A	5ggf-A	267	0.26842
GT13-A	5ggf-A	268	0.270227
GT13-A	5ggf-A	269	0.291797
GT13-A	5ggf-A	270	0.313367
GT13-A	5ggf-A	271	0.334937
GT13-A	5ggf-A	272	0.356507
GT13-A	5ggf-A	273	0.378077
GT13-A	5ggf-A	274	0.399647
GT13-A	5ggf-A	275	0.41368
GT13-A	5ggf-A	276	0.417689
GT13-A	5ggf-A	277	0.421698
GT13-A	5ggf-A	278	0.425707
GT13-A	5ggf-A	279	0.429716
GT13-A	5ggf-A	280	0.433725
GT13-A	5ggf-A	281	0.437734
GT13-A	5ggf-A	282	0.417695
GT13-A	5ggf-A	283	0.356227
GT13-A	5ggf-A	284	0.294757
GT13-A	5ggf-A	285	0.233289
GT13-A	5ggf-A	286	0.171819
GT13-A	5ggf-A	287	0.110349
GT13-A	5ggf-A	288	0.0488803
GT13-A	5ggf-A	289	0.0116257
GT13-A	5ggf-A	290	0.0294728
GT13-A	5ggf-A	291	0.0473195
GT13-A	5ggf-A	292	0.0651666
GT13-A	5ggf-A	293	0.0830137
GT13-A	5ggf-A	294	0.10086
GT13-A	5ggf-A	295	0.118708
GT13-A	5ggf-A	296	0.140045
GT13-A	5ggf-A	297	0.17224
GT13-A	5ggf-A	298	0.204434
GT13-A	5ggf-A	299	0.236628
GT13-A	5ggf-A	300	0.268822
GT13-A	5ggf-A	301	0.301017
GT13-A	5ggf-A	302	0.33321
GT13-A	5ggf-A	303	0.368375
GT13-A	5ggf-A	304	0.416943
GT13-A	5ggf-A	305	0.46551
GT13-A	5ggf-A	306	0.514078
GT13-A	5ggf-A	307	0.562645
GT13-A	5ggf-A	308	0.611212
GT13-A	5ggf-A	309	0.65978
GT13-A	5ggf-A	310	0.694111
GT13-A	5ggf-A	311	0.623498
GT13-A	5ggf-A	312	0.552885
GT13-A	5ggf-A	313	0.482274
GT13-A	5ggf-A	314	0.411661
GT13-A	5ggf-A	315	0.341048
GT13-A	5ggf-A	316	0.270437
GT13-A	5ggf-A	317	0.204473
GT13-A	5ggf-A	318	0.214692
GT13-A	5ggf-A	319	0.224911
GT13-A	5ggf-A	320	0.23513
GT13-A	5ggf-A	321	0.245349
GT13-A	5ggf-A	322	0.255568
GT13-A	5ggf-A	323	0.265788
GT13-A	5ggf-A	324	0.276006
GT13-A	5ggf-A	325	0.302011
GT13-A	5ggf-A	326	0.328085
GT13-A	5ggf-A	327	0.354159
GT13-A	5ggf-A	328	0.380234
GT13-A	5ggf-A	329	0.406308
GT13-A	5ggf-A	330	0.432382
GT13-A	5ggf-A	331	0.458457
GT13-A	5ggf-A	332	0.449313
GT13-A	5ggf-A	333	0.437667
GT13-A	5ggf-A	334	0.42602
GT13-A	5ggf-A	335	0.414373
GT13-A	5ggf-A	336	0.402726
GT13-A	5ggf-A	337	0.391079
GT13-A	5ggf-A	338	0.379433
GT13-A	5ggf-A	339	0.376318
GT13-A	5ggf-A	340	0.37446
GT13-A	5ggf-A	341	0.372603
GT13-A	5ggf-A	342	0.370744
GT13-A	5ggf-A	343	0.368887
GT13-A	5ggf-A	344	0.367029
GT13-A	5ggf-A	345	0.365171
GT13-A	5ggf-A	346	0.354532
GT13-A	5ggf-A	347	0.341831
GT13-A	5ggf-A	348	0.329129
GT13-A	5ggf-A	349	0.316428
GT13-A	5ggf-A	350	0.303726
GT13-A	5ggf-A	351	0.291025
GT13-A	5ggf-A	352	0.278323
GT13-A	5ggf-A	353	0.341205
GT13-A	5ggf-A	354	0.429582
GT13-A	5ggf-A	355	0.517956
GT13-A	5ggf-A	356	0.606332
GT13-A	5ggf-A	357	0.694709
GT13-A	5ggf-A	358	0.783083
GT13-A	5ggf-A	359	0.871459
GT13-A	5ggf-A	360	0.853766
GT13-A	5ggf-A	361	0.787483
GT13-A	5ggf-A	362	0.721199
GT13-A	5ggf-A	363	0.654918
GT13-A	5ggf-A	364	0.588635
GT13-A	5ggf-A	365	0.522351
GT13-A	5ggf-A	366	0.45607
GT13-A	5ggf-A	367	0.402662
GT13-A	5ggf-A	368	0.357017
GT13-A	5ggf-A	369	0.311372
GT13-A	5ggf-A	370	0.265727
GT13-A	5ggf-A	371	0.220081
GT13-A	5ggf-A	372	0.174437
GT13-A	5ggf-A	373	0.128792
GT13-A	5ggf-A	374	0.118083
GT13-A	5ggf-A	375	0.134609
GT13-A	5ggf-A	376	0.151134
GT13-A	5ggf-A	377	0.16766
GT13-A	5ggf-A	378	0.184185
GT13-A	5ggf-A	379	0.200711
GT13-A	5ggf-A	380	0.217236
GT13-A	5ggf-A	381	0.243333
GT13-A	5ggf-A	382	0.279001
GT13-A	5ggf-A	383	0.314668
GT13-A	5ggf-A	384	0.350336
GT13-A	5ggf-A	385	0.386004
GT13-A	5ggf-A	386	0.421672
GT13-A	5ggf-A	387	0.45734
GT13-A	5ggf-A	388	0.486433
GT13-A	5ggf-A	389	0.507094
GT13-A	5ggf-A	390	0.527755
GT13-A	5ggf-A	391	0.548415
GT13-A	5ggf-A	392	0.569076
GT13-A	5ggf-A	393	0.589737
GT13-A	5ggf-A	394	0.610397
GT13-A	5ggf-A	395	0.636198
GT13-A	5ggf-A	396	0.670525
GT13-A	5ggf-A	397	0.704851
GT13-A	5ggf-A	398	0.739178
GT13-A	5ggf-A	399	0.773504
GT13-A	5ggf-A	400	0.807831
GT13-A	5ggf-A	401	0.842158
GT13-A	5ggf-A	402	0.833545
GT13-A	5ggf-A	403	0.731182
GT13-A	5ggf-A	404	0.628819
GT13-A	5ggf-A	405	0.526459
GT13-A	5ggf-A	406	0.424095
GT13-A	5ggf-A	407	0.321732
GT13-A	5ggf-A	408	0.219372
GT13-A	5ggf-A	409	0.148043
GT13-A	5ggf-A	410	0.168732
GT13-A	5ggf-A	411	0.18942
GT13-A	5ggf-A	412	0.210109
GT13-A	5ggf-A	413	0.230797
GT13-A	5ggf-A	414	0.251486
GT13-A	5ggf-A	415	0.272175
GT13-A	5ggf-A	416	0.296132
GT13-A	5ggf-A	417	0.334004
GT13-A	5ggf-A	418	0.371876
GT13-A	5ggf-A	419	0.409747
GT13-A	5ggf-A	420	0.447619
GT13-A	5ggf-A	421	0.485491
GT13-A	5ggf-A	422	0.523362
GT13-A	5ggf-A	423	0.556355
GT13-A	5ggf-A	424	0.556201
GT13-A	5ggf-A	425	0.556046
GT13-A	5ggf-A	426	0.555892
GT13-A	5ggf-A	427	0.555737
GT13-A	5ggf-A	428	0.555582
GT13-A	5ggf-A	429	0.555428
GT13-A	5ggf-A	430	0.552536
GT13-A	5ggf-A	431	0.511119
GT13-A	5ggf-A	432	0.469702
GT13-A	5ggf-A	433	0.428286
GT13-A	5ggf-A	434	0.38687
GT13-A	5ggf-A	435	0.345453
GT13-A	5ggf-A	436	0.304037
GT13-A	5ggf-A	437	0.263253
GT13-A	5ggf-A	438	0.364907
GT13-A	5ggf-A	439	0.466566
GT13-A	5ggf-A	440	0.568221
GT13-A	5ggf-A	441	0.669875
GT13-A	5ggf-A	442	0.771535
GT13-A	5ggf-A	443	0.873189
GT13-A	5ggf-A	444	0.974843
GT13-A	5ggf-A	445	0.906596
GT13-A	5ggf-A	446	0.827971
GT13-A	5ggf-A	447	0.74935
GT13-A	5ggf-A	448	0.67073
GT13-A	5ggf-A	449	0.592105
GT13-A	5ggf-A	450	0.513484
GT13-A	5ggf-A	451	0.434863
GT13-A	5ggf-A	452	0.498993
GT13-A	5ggf-A	453	0.582493
GT13-A	5ggf-A	454	0.665992
GT13-A	5ggf-A	455	0.749497
GT13-A	5ggf-A	456	0.832996
GT13-A	5ggf-A	457	0.916496
GT13-A	5ggf-A	458	1
GT13-A	5ggf-A	459	0.920706
GT13-A	5ggf-A	460	0.805335
GT13-A	5ggf-A	461	0.689958
GT13-A	5ggf-A	462	0.574587
GT13-A	5ggf-A	463	0.459215
GT13-A	5ggf-A	464	0.343838
GT13-A	5ggf-A	465	0.228467
GT13-A	5ggf-A	466	0.222554
GT13-A	5ggf-A	467	0.25185
GT13-A	5ggf-A	468	0.281144
GT13-A	5ggf-A	469	0.310438
GT13-A	5ggf-A	470	0.339733
GT13-A	5ggf-A	471	0.369029
GT13-A	5ggf-A	472	0.398323
GT13-A	5ggf-A	473	0.409914
GT13-A	5ggf-A	474	0.413723
GT13-A	5ggf-A	475	0.417533
GT13-A	5ggf-A	476	0.421342
GT13-A	5ggf-A	477	0.425151
GT13-A	5ggf-A	478	0.42896
GT13-A	5ggf-A	479	0.43277
GT13-A	5ggf-A	480	0.409611
GT13-A	5ggf-A	481	0.370801
GT13-A	5ggf-A	482	0.331991
GT13-A	5ggf-A	483	0.293178
GT13-A	5ggf-A	484	0.254368
GT13-A	5ggf-A	485	0.215557
GT13-A	5ggf-A	486	0.176745
GT13-A	5ggf-A	487	0.189579
GT13-A	5ggf-A	488	0.241245
GT13-A	5ggf-A	489	0.292915
GT13-A	5ggf-A	490	0.344581
GT13-A	5ggf-A	491	0.396248
GT13-A	5ggf-A	492	0.447917
GT13-A	5ggf-A	493	0.499584
GT13-A	5ggf-A	494	0.542612
GT13-A	5ggf-A	495	0.577302
GT13-A	5ggf-A	496	0.611995
GT13-A	5ggf-A	497	0.646685
GT13-A	5ggf-A	498	0.681375
GT13-A	5ggf-A	499	0.716067
GT13-A	5ggf-A	500	0.750758
GT13-A	5ggf-A	501	0.743136
GT13-A	5ggf-A	502	0.68314
GT13-A	5ggf-A	503	0.623146
GT13-A	5ggf-A	504	0.563153
GT13-A	5ggf-A	505	0.503157
GT13-A	5ggf-A	506	0.443163
GT13-A	5ggf-A	507	0.38317
GT13-A	5ggf-A	508	0.351505
GT13-A	5ggf-A	509	0.365107
GT13-A	5ggf-A	510	0.378708
GT13-A	5ggf-A	511	0.392311
GT13-A	5ggf-A	512	0.405913
GT13-A	5ggf-A	513	0.419515
GT13-A	5ggf-A	514	0.433117
GT13-A	5ggf-A	515	0.442915
GT13-A	5ggf-A	516	0.444739
GT13-A	5ggf-A	517	0.446563
GT13-A	5ggf-A	518	0.448388
GT13-A	5ggf-A	519	0.450212
GT13-A	5ggf-A	520	0.452037
GT13-A	5ggf-A	521	0.453861
GT13-A	5ggf-A	522	0.450773
GT13-A	5ggf-A	523	0.433778
GT13-A	5ggf-A	524	0.416783
GT13-A	5ggf-A	525	0.399788
GT13-A	5ggf-A	526	0.382794
GT13-A	5ggf-A	527	0.365799
GT13-A	5ggf-A	528	0.348804
GT13-A	5ggf-A	529	0.346349
GT13-A	5ggf-A	530	0.402388
GT13-A	5ggf-A	531	0.458424
GT13-A	5ggf-A	532	0.514461
GT13-A	5ggf-A	533	0.5705
GT13-A	5ggf-A	534	0.626536
GT13-A	5ggf-A	535	0.682573
GT13-A	5ggf-A	536	0.723615
GT13-A	5ggf-A	537	0.670327
GT13-A	5ggf-A	538	0.617039
GT13-A	5ggf-A	539	0.563748
GT13-A	5ggf-A	540	0.51046
GT13-A	5ggf-A	541	0.457172
GT13-A	5ggf-A	542	0.403881
GT13-A	5ggf-A	543	0.352189
GT13-A	5ggf-A	544	0.320114
GT13-A	5ggf-A	545	0.288039
GT13-A	5ggf-A	546	0.255962
GT13-A	5ggf-A	547	0.223887
GT13-A	5ggf-A	548	0.191812
GT13-A	5ggf-A	549	0.159735
GT13-A	5ggf-A	550	0.128905
GT13-A	5ggf-A	551	0.190736
GT13-A	5ggf-A	552	0.25257
GT13-A	5ggf-A	553	0.314401
GT13-A	5ggf-A	554	0.376232
GT13-A	5ggf-A	555	0.438066
GT13-A	5ggf-A	556	0.499897
GT13-A	5ggf-A	557	0.561728
GT13-A	5ggf-A	558	0.502399
GT13-A	5ggf-A	559	0.43687
GT13-A	5ggf-A	560	0.37134
GT13-A	5ggf-A	561	0.305808
GT13-A	5ggf-A	562	0.240279
GT13-A	5ggf-A	563	0.17475
GT13-A	5ggf-A	564	0.109217
GT13-A	5ggf-A	565	0.0888051
GT13-A	5ggf-A	566	0.0740045
GT13-A	5ggf-A	567	0.0592031
GT13-A	5ggf-A	568	0.0444026
GT13-A	5ggf-A	569	0.029602
GT13-A	5ggf-A	570	0.0148006
GT13-A	5ggf-A	571	0
GT13-A	5ggf-A	572	0.0615388
GT13-A	5ggf-A	573	0.139
GT13-A	5ggf-A	574	0.216465
GT13-A	5ggf-A	575	0.293925
GT13-A	5ggf-A	576	0.371386
GT13-A	5ggf-A	577	0.448851
GT13-A	5ggf-A	578	0.526312
GT13-A	5ggf-A	579	0.543347
GT13-A	5ggf-A	580	0.541867
GT13-A	5ggf-A	581	0.540387
GT13-A	5ggf-A	582	0.538907
GT13-A	5ggf-A	583	0.537428
GT13-A	5ggf-A	584	0.535948
GT13-A	5ggf-A	585	0.534468
GT13-A	5ggf-A	586	0.517787
GT13-A	5ggf-A	587	0.4947
GT13-A	5ggf-A	588	0.471613
GT13-A	5ggf-A	589	0.448525
GT13-A	5ggf-A	590	0.425438
GT13-A	5ggf-A	591	0.402351
GT13-A	5ggf-A	592	0.379263
GT13-A	5ggf-A	593	0.363246
GT13-A	5ggf-A	594	0.351176
GT13-A	5ggf-A	595	0.339107
GT13-A	5ggf-A	596	0.327038
GT13-A	5ggf-A	597	0.314969
GT13-A	5ggf-A	598	0.302899
GT13-A	5ggf-A	599	0.29083
GT13-A	5ggf-A	600	0.270157
GT13-A	5ggf-A	601	0.243246
GT13-A	5ggf-A	602	0.216333
GT13-A	5ggf-A	603	0.189422
GT13-A	5ggf-A	604	0.162511
GT13-A	5ggf-A	605	0.135598
GT13-A	5ggf-A	606	0.108686
GT13-A	5ggf-A	607	0.11184
GT13-A	5ggf-A	608	0.143009
GT13-A	5ggf-A	609	0.174176
GT13-A	5ggf-A	610	0.205342
GT13-A	5ggf-A	611	0.236511
GT13-A	5ggf-A	612	0.267678
GT13-A	5ggf-A	613	0.298844
GT13-A	5ggf-A	614	0.323402
GT13-A	5ggf-A	615	0.340063
GT13-A	5ggf-A	616	0.356724
GT13-A	5ggf-A	617	0.373387
GT13-A	5ggf-A	618	0.390048
GT13-A	5ggf-A	619	0.406709
GT13-A	5ggf-A	620	0.423371
GT13-A	5ggf-A	621	0.445192
GT13-A	5ggf-A	622	0.474955
GT13-A	5ggf-A	623	0.504719
GT13-A	5ggf-A	624	0.534483
GT13-A	5ggf-A	625	0.564247
GT13-A	5ggf-A	626	0.59401
GT13-A	5ggf-A	627	0.623775
GT13-A	5ggf-A	628	0.640981
GT13-A	5ggf-A	629	0.632904
GT13-A	5ggf-A	630	0.624827
GT13-A	5ggf-A	631	0.616751
GT13-A	5ggf-A	632	0.608674
GT13-A	5ggf-A	633	0.600597
GT13-A	5ggf-A	634	0.592521
GT13-A	5ggf-A	635	0.583949
GT13-A	5ggf-A	636	0.574037
GT13-A	5ggf-A	637	0.564125
GT13-A	5ggf-A	638	0.554214
GT13-A	5ggf-A	639	0.544302
GT13-A	5ggf-A	640	0.53439
GT13-A	5ggf-A	641	0.524479
GT13-A	5ggf-A	642	0.517768
GT13-A	5ggf-A	643	0.523248
GT13-A	5ggf-A	644	0.528728
GT13-A	5ggf-A	645	0.534209
GT13-A	5ggf-A	646	0.539689
GT13-A	5ggf-A	647	0.545169
GT13-A	5ggf-A	648	0.55065
GT13-A	5ggf-A	649	0.545078
GT13-A	5ggf-A	650	0.474866
GT13-A	5ggf-A	651	0.404654
GT13-A	5ggf-A	652	0.334437
GT13-A	5ggf-A	653	0.264225
GT13-A	5ggf-A	654	0.194013
GT13-A	5ggf-A	655	0.123797
GT13-A	5ggf-A	656	0.0596744
GT13-A	5ggf-A	657	0.0619154
GT13-A	5ggf-A	658	0.0641564
GT13-A	5ggf-A	659	0.0663974
GT13-A	5ggf-A	660	0.0686383
GT13-A	5ggf-A	661	0.0708794
GT13-A	5ggf-A	662	0.0731203
GT13-A	5ggf-A	663	0.0753189
GT13-A	5ggf-A	664	0.0756426
GT13-A	5ggf-A	665	0.0759663
GT13-A	5ggf-A	666	0.07629
GT13-A	5ggf-A	667	0.0766137
GT13-A	5ggf-A	668	0.0769374
GT13-A	5ggf-A	669	0.077261
GT16-A	5vcm-A	29	0.280781
GT16-A	5vcm-A	30	0.265316
GT16-A	5vcm-A	31	0.249852
GT16-A	5vcm-A	32	0.234388
GT16-A	5vcm-A	33	0.218923
GT16-A	5vcm-A	34	0.207699
GT16-A	5vcm-A	35	0.206535
GT16-A	5vcm-A	36	0.205371
GT16-A	5vcm-A	37	0.204207
GT16-A	5vcm-A	38	0.203042
GT16-A	5vcm-A	39	0.201878
GT16-A	5vcm-A	40	0.200714
GT16-A	5vcm-A	41	0.199386
GT16-A	5vcm-A	42	0.19752
GT16-A	5vcm-A	43	0.195654
GT16-A	5vcm-A	44	0.193788
GT16-A	5vcm-A	45	0.191922
GT16-A	5vcm-A	46	0.190056
GT16-A	5vcm-A	47	0.18819
GT16-A	5vcm-A	48	0.187561
GT16-A	5vcm-A	49	0.192859
GT16-A	5vcm-A	50	0.198158
GT16-A	5vcm-A	51	0.203457
GT16-A	5vcm-A	52	0.208755
GT16-A	5vcm-A	53	0.214054
GT16-A	5vcm-A	54	0.219353
GT16-A	5vcm-A	55	0.224134
GT16-A	5vcm-A	56	0.224759
GT16-A	5vcm-A	57	0.225384
GT16-A	5vcm-A	58	0.226008
GT16-A	5vcm-A	59	0.226633
GT16-A	5vcm-A	60	0.227258
GT16-A	5vcm-A	61	0.227883
GT16-A	5vcm-A	62	0.228727
GT16-A	5vcm-A	63	0.23386
GT16-A	5vcm-A	64	0.238993
GT16-A	5vcm-A	65	0.244127
GT16-A	5vcm-A	66	0.24926
GT16-A	5vcm-A	67	0.254393
GT16-A	5vcm-A	68	0.259527
GT16-A	5vcm-A	69	0.26466
GT16-A	5vcm-A	70	0.266291
GT16-A	5vcm-A	71	0.267875
GT16-A	5vcm-A	72	0.269459
GT16-A	5vcm-A	73	0.271043
GT16-A	5vcm-A	74	0.272627
GT16-A	5vcm-A	75	0.274211
GT16-A	5vcm-A	76	0.275795
GT16-A	5vcm-A	77	0.278177
GT16-A	5vcm-A	78	0.280625
GT16-A	5vcm-A	79	0.283072
GT16-A	5vcm-A	80	0.285519
GT16-A	5vcm-A	81	0.287966
GT16-A	5vcm-A	82	0.290413
GT16-A	5vcm-A	83	0.292861
GT16-A	5vcm-A	84	0.283511
GT16-A	5vcm-A	85	0.272287
GT16-A	5vcm-A	86	0.261063
GT16-A	5vcm-A	87	0.249838
GT16-A	5vcm-A	88	0.238614
GT16-A	5vcm-A	89	0.227389
GT16-A	5vcm-A	90	0.216165
GT16-A	5vcm-A	91	0.188737
GT16-A	5vcm-A	92	0.157281
GT16-A	5vcm-A	93	0.125825
GT16-A	5vcm-A	94	0.0943686
GT16-A	5vcm-A	95	0.0629122
GT16-A	5vcm-A	96	0.0314565
GT16-A	5vcm-A	97	0
GT16-A	5vcm-A	98	0.0813728
GT16-A	5vcm-A	99	0.202605
GT16-A	5vcm-A	100	0.32384
GT16-A	5vcm-A	101	0.445075
GT16-A	5vcm-A	102	0.566308
GT16-A	5vcm-A	103	0.687543
GT16-A	5vcm-A	104	0.808775
GT16-A	5vcm-A	105	0.801284
GT16-A	5vcm-A	106	0.73237
GT16-A	5vcm-A	107	0.663458
GT16-A	5vcm-A	108	0.594544
GT16-A	5vcm-A	109	0.525631
GT16-A	5vcm-A	110	0.456718
GT16-A	5vcm-A	111	0.387805
GT16-A	5vcm-A	112	0.369886
GT16-A	5vcm-A	113	0.383884
GT16-A	5vcm-A	114	0.397883
GT16-A	5vcm-A	115	0.411882
GT16-A	5vcm-A	116	0.425881
GT16-A	5vcm-A	117	0.43988
GT16-A	5vcm-A	118	0.453879
GT16-A	5vcm-A	119	0.5057
GT16-A	5vcm-A	120	0.588084
GT16-A	5vcm-A	121	0.670466
GT16-A	5vcm-A	122	0.75285
GT16-A	5vcm-A	123	0.835234
GT16-A	5vcm-A	124	0.917616
GT16-A	5vcm-A	125	1
GT16-A	5vcm-A	126	0.969342
GT16-A	5vcm-A	127	0.821572
GT16-A	5vcm-A	128	0.673798
GT16-A	5vcm-A	129	0.526028
GT16-A	5vcm-A	130	0.378255
GT16-A	5vcm-A	131	0.230481
GT16-A	5vcm-A	132	0.0827109
GT16-A	5vcm-A	133	0.0174537
GT16-A	5vcm-A	134	0.0619406
GT16-A	5vcm-A	135	0.106426
GT16-A	5vcm-A	136	0.150913
GT16-A	5vcm-A	137	0.1954
GT16-A	5vcm-A	138	0.239886
GT16-A	5vcm-A	139	0.284373
GT16-A	5vcm-A	140	0.328336
GT16-A	5vcm-A	141	0.371395
GT16-A	5vcm-A	142	0.414455
GT16-A	5vcm-A	143	0.457514
GT16-A	5vcm-A	144	0.500574
GT16-A	5vcm-A	145	0.543634
GT16-A	5vcm-A	146	0.586693
GT16-A	5vcm-A	147	0.618174
GT16-A	5vcm-A	148	0.623305
GT16-A	5vcm-A	149	0.628436
GT16-A	5vcm-A	150	0.633567
GT16-A	5vcm-A	151	0.638698
GT16-A	5vcm-A	152	0.643829
GT16-A	5vcm-A	153	0.64896
GT16-A	5vcm-A	154	0.635361
GT16-A	5vcm-A	155	0.563522
GT16-A	5vcm-A	156	0.491683
GT16-A	5vcm-A	157	0.419846
GT16-A	5vcm-A	158	0.348007
GT16-A	5vcm-A	159	0.276168
GT16-A	5vcm-A	160	0.204331
GT16-A	5vcm-A	161	0.147819
GT16-A	5vcm-A	162	0.16047
GT16-A	5vcm-A	163	0.173122
GT16-A	5vcm-A	164	0.185774
GT16-A	5vcm-A	165	0.198425
GT16-A	5vcm-A	166	0.211077
GT16-A	5vcm-A	167	0.223729
GT16-A	5vcm-A	168	0.244043
GT16-A	5vcm-A	169	0.320844
GT16-A	5vcm-A	170	0.397645
GT16-A	5vcm-A	171	0.474444
GT16-A	5vcm-A	172	0.551245
GT16-A	5vcm-A	173	0.628046
GT16-A	5vcm-A	174	0.704845
GT16-A	5vcm-A	175	0.776358
GT16-A	5vcm-A	176	0.761199
GT16-A	5vcm-A	177	0.74604
GT16-A	5vcm-A	178	0.730881
GT16-A	5vcm-A	179	0.715722
GT16-A	5vcm-A	180	0.700563
GT16-A	5vcm-A	181	0.685404
GT16-A	5vcm-A	182	0.670245
GT16-A	5vcm-A	183	0.600828
GT16-A	5vcm-A	184	0.531168
GT16-A	5vcm-A	185	0.461511
GT16-A	5vcm-A	186	0.391851
GT16-A	5vcm-A	187	0.322192
GT16-A	5vcm-A	188	0.252534
GT16-A	5vcm-A	189	0.182874
GT16-A	5vcm-A	190	0.196081
GT16-A	5vcm-A	191	0.215178
GT16-A	5vcm-A	192	0.234276
GT16-A	5vcm-A	193	0.253373
GT16-A	5vcm-A	194	0.272471
GT16-A	5vcm-A	195	0.291568
GT16-A	5vcm-A	196	0.310665
GT16-A	5vcm-A	197	0.306238
GT16-A	5vcm-A	198	0.298347
GT16-A	5vcm-A	199	0.290456
GT16-A	5vcm-A	200	0.282565
GT16-A	5vcm-A	201	0.274674
GT16-A	5vcm-A	202	0.266783
GT16-A	5vcm-A	203	0.258892
GT16-A	5vcm-A	204	0.271863
GT16-A	5vcm-A	205	0.289737
GT16-A	5vcm-A	206	0.30761
GT16-A	5vcm-A	207	0.325483
GT16-A	5vcm-A	208	0.343357
GT16-A	5vcm-A	209	0.361231
GT16-A	5vcm-A	210	0.379104
GT16-A	5vcm-A	211	0.375628
GT16-A	5vcm-A	212	0.364951
GT16-A	5vcm-A	213	0.354275
GT16-A	5vcm-A	214	0.343598
GT16-A	5vcm-A	215	0.332921
GT16-A	5vcm-A	216	0.322244
GT16-A	5vcm-A	217	0.311567
GT16-A	5vcm-A	218	0.321934
GT16-A	5vcm-A	219	0.341942
GT16-A	5vcm-A	220	0.361949
GT16-A	5vcm-A	221	0.381956
GT16-A	5vcm-A	222	0.401963
GT16-A	5vcm-A	223	0.42197
GT16-A	5vcm-A	224	0.441977
GT16-A	5vcm-A	225	0.416675
GT16-A	5vcm-A	226	0.364057
GT16-A	5vcm-A	227	0.311441
GT16-A	5vcm-A	228	0.258823
GT16-A	5vcm-A	229	0.206205
GT16-A	5vcm-A	230	0.153589
GT16-A	5vcm-A	231	0.100971
GT16-A	5vcm-A	232	0.0768714
GT16-A	5vcm-A	233	0.075003
GT16-A	5vcm-A	234	0.0731346
GT16-A	5vcm-A	235	0.0712663
GT16-A	5vcm-A	236	0.0693978
GT16-A	5vcm-A	237	0.0675295
GT16-A	5vcm-A	238	0.0656611
GT16-A	5vcm-A	239	0.0646072
GT16-A	5vcm-A	240	0.0643678
GT16-A	5vcm-A	241	0.0641285
GT16-A	5vcm-A	242	0.0638891
GT16-A	5vcm-A	243	0.0636498
GT16-A	5vcm-A	244	0.0634104
GT16-A	5vcm-A	245	0.0631711
GT16-A	5vcm-A	246	0.0795842
GT16-A	5vcm-A	247	0.117362
GT16-A	5vcm-A	248	0.155139
GT16-A	5vcm-A	249	0.192916
GT16-A	5vcm-A	250	0.230693
GT16-A	5vcm-A	251	0.268471
GT16-A	5vcm-A	252	0.306247
GT16-A	5vcm-A	253	0.355896
GT16-A	5vcm-A	254	0.425237
GT16-A	5vcm-A	255	0.494577
GT16-A	5vcm-A	256	0.563919
GT16-A	5vcm-A	257	0.633259
GT16-A	5vcm-A	258	0.702601
GT16-A	5vcm-A	259	0.771943
GT16-A	5vcm-A	260	0.826531
GT16-A	5vcm-A	261	0.848914
GT16-A	5vcm-A	262	0.871296
GT16-A	5vcm-A	263	0.893678
GT16-A	5vcm-A	264	0.916061
GT16-A	5vcm-A	265	0.938443
GT16-A	5vcm-A	266	0.960825
GT16-A	5vcm-A	267	0.943551
GT16-A	5vcm-A	268	0.808694
GT16-A	5vcm-A	269	0.67384
GT16-A	5vcm-A	270	0.538982
GT16-A	5vcm-A	271	0.404128
GT16-A	5vcm-A	272	0.269271
GT16-A	5vcm-A	273	0.134413
GT16-A	5vcm-A	274	0.0259405
GT16-A	5vcm-A	275	0.0297542
GT16-A	5vcm-A	276	0.033568
GT16-A	5vcm-A	277	0.0373817
GT16-A	5vcm-A	278	0.0411954
GT16-A	5vcm-A	279	0.0450092
GT16-A	5vcm-A	280	0.0488229
GT16-A	5vcm-A	281	0.0605554
GT16-A	5vcm-A	282	0.126083
GT16-A	5vcm-A	283	0.191613
GT16-A	5vcm-A	284	0.257142
GT16-A	5vcm-A	285	0.32267
GT16-A	5vcm-A	286	0.388199
GT16-A	5vcm-A	287	0.453729
GT16-A	5vcm-A	288	0.51559
GT16-A	5vcm-A	289	0.52586
GT16-A	5vcm-A	290	0.536129
GT16-A	5vcm-A	291	0.546399
GT16-A	5vcm-A	292	0.556668
GT16-A	5vcm-A	293	0.566938
GT16-A	5vcm-A	294	0.577207
GT16-A	5vcm-A	295	0.587125
GT16-A	5vcm-A	296	0.51776
GT16-A	5vcm-A	297	0.448391
GT16-A	5vcm-A	298	0.379025
GT16-A	5vcm-A	299	0.30966
GT16-A	5vcm-A	300	0.240291
GT16-A	5vcm-A	301	0.170926
GT16-A	5vcm-A	302	0.101561
GT16-A	5vcm-A	303	0.139761
GT16-A	5vcm-A	304	0.184531
GT16-A	5vcm-A	305	0.2293
GT16-A	5vcm-A	306	0.274068
GT16-A	5vcm-A	307	0.318838
GT16-A	5vcm-A	308	0.363606
GT16-A	5vcm-A	309	0.408374
GT16-A	5vcm-A	310	0.463852
GT16-A	5vcm-A	311	0.52078
GT16-A	5vcm-A	312	0.577708
GT16-A	5vcm-A	313	0.634639
GT16-A	5vcm-A	314	0.691567
GT16-A	5vcm-A	315	0.748495
GT16-A	5vcm-A	316	0.805427
GT16-A	5vcm-A	317	0.79328
GT16-A	5vcm-A	318	0.765825
GT16-A	5vcm-A	319	0.738369
GT16-A	5vcm-A	320	0.710915
GT16-A	5vcm-A	321	0.68346
GT16-A	5vcm-A	322	0.656004
GT16-A	5vcm-A	323	0.628549
GT16-A	5vcm-A	324	0.653421
GT16-A	5vcm-A	325	0.695127
GT16-A	5vcm-A	326	0.73683
GT16-A	5vcm-A	327	0.778533
GT16-A	5vcm-A	328	0.820237
GT16-A	5vcm-A	329	0.861942
GT16-A	5vcm-A	330	0.903645
GT16-A	5vcm-A	331	0.839487
GT16-A	5vcm-A	332	0.728792
GT16-A	5vcm-A	333	0.618103
GT16-A	5vcm-A	334	0.507414
GT16-A	5vcm-A	335	0.396719
GT16-A	5vcm-A	336	0.28603
GT16-A	5vcm-A	337	0.175341
GT16-A	5vcm-A	338	0.173637
GT16-A	5vcm-A	339	0.235195
GT16-A	5vcm-A	340	0.296753
GT16-A	5vcm-A	341	0.358314
GT16-A	5vcm-A	342	0.419872
GT16-A	5vcm-A	343	0.48143
GT16-A	5vcm-A	344	0.542991
GT16-A	5vcm-A	345	0.537212
GT16-A	5vcm-A	346	0.480799
GT16-A	5vcm-A	347	0.424383
GT16-A	5vcm-A	348	0.367971
GT16-A	5vcm-A	349	0.311558
GT16-A	5vcm-A	350	0.255143
GT16-A	5vcm-A	351	0.19873
GT16-A	5vcm-A	352	0.166175
GT16-A	5vcm-A	353	0.156649
GT16-A	5vcm-A	354	0.147123
GT16-A	5vcm-A	355	0.137597
GT16-A	5vcm-A	356	0.128071
GT16-A	5vcm-A	357	0.118544
GT16-A	5vcm-A	358	0.109018
GT16-A	5vcm-A	359	0.125856
GT16-A	5vcm-A	360	0.175328
GT16-A	5vcm-A	361	0.224798
GT16-A	5vcm-A	362	0.274267
GT16-A	5vcm-A	363	0.32374
GT16-A	5vcm-A	364	0.373209
GT16-A	5vcm-A	365	0.422679
GT16-A	5vcm-A	366	0.478146
GT16-A	5vcm-A	367	0.543188
GT16-A	5vcm-A	368	0.608229
GT16-A	5vcm-A	369	0.673274
GT16-A	5vcm-A	370	0.738316
GT16-A	5vcm-A	371	0.803358
GT16-A	5vcm-A	372	0.868403
GT16-A	5vcm-A	373	0.897222
GT16-A	5vcm-A	374	0.850122
GT16-A	5vcm-A	375	0.803019
GT16-A	5vcm-A	376	0.755919
GT16-A	5vcm-A	377	0.708819
GT16-A	5vcm-A	378	0.661719
GT16-A	5vcm-A	379	0.614616
GT16-A	5vcm-A	380	0.572197
GT16-A	5vcm-A	381	0.543031
GT16-A	5vcm-A	382	0.513862
GT16-A	5vcm-A	383	0.484696
GT16-A	5vcm-A	384	0.455529
GT16-A	5vcm-A	385	0.426361
GT16-A	5vcm-A	386	0.397194
GT16-A	5vcm-A	387	0.368957
GT16-A	5vcm-A	388	0.344454
GT16-A	5vcm-A	389	0.319953
GT16-A	5vcm-A	390	0.295452
GT16-A	5vcm-A	391	0.270949
GT16-A	5vcm-A	392	0.246448
GT16-A	5vcm-A	393	0.221947
GT16-A	5vcm-A	394	0.197762
GT16-A	5vcm-A	395	0.175576
GT16-A	5vcm-A	396	0.153389
GT16-A	5vcm-A	397	0.131201
GT16-A	5vcm-A	398	0.109015
GT16-A	5vcm-A	399	0.0868282
GT16-A	5vcm-A	400	0.0646405
GT16-A	5vcm-A	401	0.0459944
GT16-A	5vcm-A	402	0.0708785
GT16-A	5vcm-A	403	0.0957626
GT16-A	5vcm-A	404	0.120648
GT16-A	5vcm-A	405	0.145532
GT16-A	5vcm-A	406	0.170416
GT16-A	5vcm-A	407	0.195302
GT16-A	5vcm-A	408	0.220793
GT16-A	5vcm-A	409	0.291522
GT16-A	5vcm-A	410	0.362254
GT16-A	5vcm-A	411	0.432982
GT16-A	5vcm-A	412	0.50371
GT16-A	5vcm-A	413	0.574442
GT16-A	5vcm-A	414	0.64517
GT16-A	5vcm-A	415	0.715899
GT16-A	5vcm-A	416	0.705331
GT16-A	5vcm-A	417	0.690602
GT16-A	5vcm-A	418	0.675874
GT16-A	5vcm-A	419	0.661144
GT16-A	5vcm-A	420	0.646415
GT16-A	5vcm-A	421	0.631686
GT16-A	5vcm-A	422	0.616956
GT16-A	5vcm-A	423	0.622881
GT16-A	5vcm-A	424	0.631374
GT16-A	5vcm-A	425	0.639867
GT16-A	5vcm-A	426	0.64836
GT16-A	5vcm-A	427	0.656854
GT16-A	5vcm-A	428	0.665347
GT16-A	5vcm-A	429	0.67384
GT16-A	5vcm-A	430	0.640234
GT16-A	5vcm-A	431	0.597848
GT16-A	5vcm-A	432	0.555459
GT16-A	5vcm-A	433	0.513073
GT16-A	5vcm-A	434	0.470687
GT16-A	5vcm-A	435	0.428298
GT16-A	5vcm-A	436	0.385912
GT16-A	5vcm-A	437	0.349278
GT16-A	5vcm-A	438	0.314404
GT16-A	5vcm-A	439	0.279533
GT16-A	5vcm-A	440	0.244661
GT16-A	5vcm-A	441	0.209788
GT16-A	5vcm-A	442	0.174917
GT16-A	5vcm-A	443	0.140045
GT16-A	5vcm-A	444	0.176953
GT16-A	5vcm-A	445	0.244108
GT16-A	5vcm-A	446	0.311263
GT16-A	5vcm-A	447	0.378422
GT27-A	1xhb-A	88	0.229367
GT27-A	1xhb-A	89	0.261361
GT27-A	1xhb-A	90	0.293356
GT27-A	1xhb-A	91	0.293116
GT27-A	1xhb-A	92	0.265882
GT27-A	1xhb-A	93	0.238648
GT27-A	1xhb-A	94	0.211415
GT27-A	1xhb-A	95	0.184181
GT27-A	1xhb-A	96	0.156948
GT27-A	1xhb-A	97	0.129714
GT27-A	1xhb-A	98	0.118091
GT27-A	1xhb-A	99	0.123225
GT27-A	1xhb-A	100	0.128359
GT27-A	1xhb-A	101	0.133493
GT27-A	1xhb-A	102	0.138627
GT27-A	1xhb-A	103	0.143761
GT27-A	1xhb-A	104	0.148895
GT27-A	1xhb-A	105	0.150884
GT27-A	1xhb-A	106	0.148536
GT27-A	1xhb-A	107	0.146188
GT27-A	1xhb-A	108	0.14384
GT27-A	1xhb-A	109	0.141492
GT27-A	1xhb-A	110	0.139144
GT27-A	1xhb-A	111	0.136796
GT27-A	1xhb-A	112	0.159937
GT27-A	1xhb-A	113	0.228707
GT27-A	1xhb-A	114	0.297476
GT27-A	1xhb-A	115	0.366245
GT27-A	1xhb-A	116	0.435014
GT27-A	1xhb-A	117	0.503784
GT27-A	1xhb-A	118	0.572553
GT27-A	1xhb-A	119	0.638275
GT27-A	1xhb-A	120	0.696767
GT27-A	1xhb-A	121	0.755259
GT27-A	1xhb-A	122	0.813751
GT27-A	1xhb-A	123	0.872243
GT27-A	1xhb-A	124	0.930736
GT27-A	1xhb-A	125	0.989228
GT27-A	1xhb-A	126	1
GT27-A	1xhb-A	127	0.855002
GT27-A	1xhb-A	128	0.710001
GT27-A	1xhb-A	129	0.565003
GT27-A	1xhb-A	130	0.420005
GT27-A	1xhb-A	131	0.275005
GT27-A	1xhb-A	132	0.130006
GT27-A	1xhb-A	133	0.0105691
GT27-A	1xhb-A	134	0.0136994
GT27-A	1xhb-A	135	0.0168297
GT27-A	1xhb-A	136	0.01996
GT27-A	1xhb-A	137	0.0230902
GT27-A	1xhb-A	138	0.0262205
GT27-A	1xhb-A	139	0.0293507
GT27-A	1xhb-A	140	0.0426088
GT27-A	1xhb-A	141	0.1373
GT27-A	1xhb-A	142	0.231993
GT27-A	1xhb-A	143	0.326684
GT27-A	1xhb-A	144	0.421375
GT27-A	1xhb-A	145	0.516068
GT27-A	1xhb-A	146	0.610759
GT27-A	1xhb-A	147	0.70252
GT27-A	1xhb-A	148	0.737
GT27-A	1xhb-A	149	0.771481
GT27-A	1xhb-A	150	0.805961
GT27-A	1xhb-A	151	0.840441
GT27-A	1xhb-A	152	0.874921
GT27-A	1xhb-A	153	0.909402
GT27-A	1xhb-A	154	0.943882
GT27-A	1xhb-A	155	0.843735
GT27-A	1xhb-A	156	0.741778
GT27-A	1xhb-A	157	0.639819
GT27-A	1xhb-A	158	0.53786
GT27-A	1xhb-A	159	0.435904
GT27-A	1xhb-A	160	0.333945
GT27-A	1xhb-A	161	0.231986
GT27-A	1xhb-A	162	0.198259
GT27-A	1xhb-A	163	0.170081
GT27-A	1xhb-A	164	0.141903
GT27-A	1xhb-A	165	0.113725
GT27-A	1xhb-A	166	0.0855472
GT27-A	1xhb-A	167	0.0573698
GT27-A	1xhb-A	168	0.0291916
GT27-A	1xhb-A	169	0.0771854
GT27-A	1xhb-A	170	0.137287
GT27-A	1xhb-A	171	0.197391
GT27-A	1xhb-A	172	0.257495
GT27-A	1xhb-A	173	0.317597
GT27-A	1xhb-A	174	0.3777
GT27-A	1xhb-A	175	0.437802
GT27-A	1xhb-A	176	0.484187
GT27-A	1xhb-A	177	0.52716
GT27-A	1xhb-A	178	0.570132
GT27-A	1xhb-A	179	0.613105
GT27-A	1xhb-A	180	0.656079
GT27-A	1xhb-A	181	0.699051
GT27-A	1xhb-A	182	0.742024
GT27-A	1xhb-A	183	0.705798
GT27-A	1xhb-A	184	0.641591
GT27-A	1xhb-A	185	0.577383
GT27-A	1xhb-A	186	0.513175
GT27-A	1xhb-A	187	0.448969
GT27-A	1xhb-A	188	0.384761
GT27-A	1xhb-A	189	0.320555
GT27-A	1xhb-A	190	0.273904
GT27-A	1xhb-A	191	0.235631
GT27-A	1xhb-A	192	0.197359
GT27-A	1xhb-A	193	0.159086
GT27-A	1xhb-A	194	0.120813
GT27-A	1xhb-A	195	0.0825409
GT27-A	1xhb-A	196	0.0442678
GT27-A	1xhb-A	197	0.0791202
GT27-A	1xhb-A	198	0.15974
GT27-A	1xhb-A	199	0.240362
GT27-A	1xhb-A	200	0.320981
GT27-A	1xhb-A	201	0.401603
GT27-A	1xhb-A	202	0.482225
GT27-A	1xhb-A	203	0.562845
GT27-A	1xhb-A	204	0.631208
GT27-A	1xhb-A	205	0.689666
GT27-A	1xhb-A	206	0.748122
GT27-A	1xhb-A	207	0.80658
GT27-A	1xhb-A	208	0.865039
GT27-A	1xhb-A	209	0.923495
GT27-A	1xhb-A	210	0.981953
GT27-A	1xhb-A	211	0.988733
GT27-A	1xhb-A	212	0.941973
GT27-A	1xhb-A	213	0.895212
GT27-A	1xhb-A	214	0.848452
GT27-A	1xhb-A	215	0.801691
GT27-A	1xhb-A	216	0.75493
GT27-A	1xhb-A	217	0.70817
GT27-A	1xhb-A	218	0.6389
GT27-A	1xhb-A	219	0.539695
GT27-A	1xhb-A	220	0.440492
GT27-A	1xhb-A	221	0.341286
GT27-A	1xhb-A	222	0.242081
GT27-A	1xhb-A	223	0.142878
GT27-A	1xhb-A	224	0.043672
GT27-A	1xhb-A	225	0
GT27-A	1xhb-A	226	0.0520044
GT27-A	1xhb-A	227	0.10401
GT27-A	1xhb-A	228	0.156015
GT27-A	1xhb-A	229	0.20802
GT27-A	1xhb-A	230	0.260026
GT27-A	1xhb-A	231	0.312031
GT27-A	1xhb-A	232	0.365633
GT27-A	1xhb-A	233	0.422868
GT27-A	1xhb-A	234	0.480101
GT27-A	1xhb-A	235	0.537336
GT27-A	1xhb-A	236	0.59457
GT27-A	1xhb-A	237	0.651804
GT27-A	1xhb-A	238	0.709038
GT27-A	1xhb-A	239	0.749599
GT27-A	1xhb-A	240	0.738317
GT27-A	1xhb-A	241	0.727035
GT27-A	1xhb-A	242	0.715754
GT27-A	1xhb-A	243	0.704472
GT27-A	1xhb-A	244	0.693191
GT27-A	1xhb-A	245	0.681909
GT27-A	1xhb-A	246	0.673899
GT27-A	1xhb-A	247	0.680648
GT27-A	1xhb-A	248	0.687398
GT27-A	1xhb-A	249	0.694148
GT27-A	1xhb-A	250	0.700897
GT27-A	1xhb-A	251	0.707647
GT27-A	1xhb-A	252	0.714397
GT27-A	1xhb-A	253	0.711488
GT27-A	1xhb-A	254	0.637384
GT27-A	1xhb-A	255	0.56328
GT27-A	1xhb-A	256	0.489179
GT27-A	1xhb-A	257	0.415075
GT27-A	1xhb-A	258	0.340971
GT27-A	1xhb-A	259	0.266869
GT27-A	1xhb-A	260	0.200687
GT27-A	1xhb-A	261	0.264317
GT27-A	1xhb-A	262	0.327946
GT27-A	1xhb-A	263	0.391577
GT27-A	1xhb-A	264	0.455206
GT27-A	1xhb-A	265	0.518837
GT27-A	1xhb-A	266	0.582467
GT27-A	1xhb-A	267	0.646096
GT27-A	1xhb-A	268	0.656455
GT27-A	1xhb-A	269	0.666576
GT27-A	1xhb-A	270	0.676696
GT27-A	1xhb-A	271	0.686817
GT27-A	1xhb-A	272	0.696937
GT27-A	1xhb-A	273	0.707057
GT27-A	1xhb-A	274	0.717178
GT27-A	1xhb-A	275	0.681632
GT27-A	1xhb-A	276	0.64284
GT27-A	1xhb-A	277	0.604047
GT27-A	1xhb-A	278	0.565254
GT27-A	1xhb-A	279	0.526461
GT27-A	1xhb-A	280	0.487668
GT27-A	1xhb-A	281	0.448876
GT27-A	1xhb-A	282	0.493842
GT27-A	1xhb-A	283	0.55114
GT27-A	1xhb-A	284	0.608437
GT27-A	1xhb-A	285	0.665735
GT27-A	1xhb-A	286	0.723033
GT27-A	1xhb-A	287	0.780329
GT27-A	1xhb-A	288	0.837627
GT27-A	1xhb-A	289	0.814904
GT27-A	1xhb-A	290	0.773379
GT27-A	1xhb-A	291	0.731853
GT27-A	1xhb-A	292	0.690329
GT27-A	1xhb-A	293	0.648802
GT27-A	1xhb-A	294	0.607276
GT27-A	1xhb-A	295	0.565751
GT27-A	1xhb-A	296	0.602057
GT27-A	1xhb-A	297	0.664617
GT27-A	1xhb-A	298	0.727174
GT27-A	1xhb-A	299	0.789733
GT27-A	1xhb-A	300	0.852293
GT27-A	1xhb-A	301	0.914851
GT27-A	1xhb-A	302	0.97741
GT27-A	1xhb-A	303	0.932363
GT27-A	1xhb-A	304	0.83802
GT27-A	1xhb-A	305	0.743678
GT27-A	1xhb-A	306	0.649338
GT27-A	1xhb-A	307	0.554996
GT27-A	1xhb-A	308	0.460653
GT27-A	1xhb-A	309	0.366314
GT27-A	1xhb-A	310	0.315741
GT27-A	1xhb-A	311	0.291555
GT27-A	1xhb-A	312	0.26737
GT27-A	1xhb-A	313	0.243185
GT27-A	1xhb-A	314	0.219
GT27-A	1xhb-A	315	0.194815
GT27-A	1xhb-A	316	0.17063
GT27-A	1xhb-A	317	0.156992
GT27-A	1xhb-A	318	0.151576
GT27-A	1xhb-A	319	0.14616
GT27-A	1xhb-A	320	0.140744
GT27-A	1xhb-A	321	0.135328
GT27-A	1xhb-A	322	0.129912
GT27-A	1xhb-A	323	0.124496
GT27-A	1xhb-A	324	0.119391
GT27-A	1xhb-A	325	0.114598
GT27-A	1xhb-A	326	0.109804
GT27-A	1xhb-A	327	0.105011
GT27-A	1xhb-A	328	0.100217
GT27-A	1xhb-A	329	0.0954235
GT27-A	1xhb-A	330	0.0906299
GT27-A	1xhb-A	331	0.134016
GT27-A	1xhb-A	332	0.239213
GT27-A	1xhb-A	333	0.344411
GT27-A	1xhb-A	334	0.449606
GT27-A	1xhb-A	335	0.554803
GT27-A	1xhb-A	336	0.660001
GT27-A	1xhb-A	337	0.765196
GT27-A	1xhb-A	338	0.830319
GT27-A	1xhb-A	339	0.828964
GT27-A	1xhb-A	340	0.827609
GT27-A	1xhb-A	341	0.826254
GT27-A	1xhb-A	342	0.824899
GT27-A	1xhb-A	343	0.823544
GT27-A	1xhb-A	344	0.822189
GT27-A	1xhb-A	345	0.796317
GT27-A	1xhb-A	346	0.716917
GT27-A	1xhb-A	347	0.637518
GT27-A	1xhb-A	348	0.55812
GT27-A	1xhb-A	349	0.47872
GT27-A	1xhb-A	350	0.399321
GT27-A	1xhb-A	351	0.319923
GT27-A	1xhb-A	352	0.268604
GT27-A	1xhb-A	353	0.300547
GT27-A	1xhb-A	354	0.332489
GT27-A	1xhb-A	355	0.364432
GT27-A	1xhb-A	356	0.396374
GT27-A	1xhb-A	357	0.428317
GT27-A	1xhb-A	358	0.46026
GT27-A	1xhb-A	359	0.477021
GT27-A	1xhb-A	360	0.429166
GT27-A	1xhb-A	361	0.381311
GT27-A	1xhb-A	362	0.333457
GT27-A	1xhb-A	363	0.285602
GT27-A	1xhb-A	364	0.237747
GT27-A	1xhb-A	365	0.189893
GT27-A	1xhb-A	366	0.147013
GT27-A	1xhb-A	367	0.137933
GT27-A	1xhb-A	368	0.128853
GT27-A	1xhb-A	369	0.119773
GT27-A	1xhb-A	370	0.110693
GT27-A	1xhb-A	371	0.101612
GT27-A	1xhb-A	372	0.0925322
GT27-A	1xhb-A	373	0.084083
GT27-A	1xhb-A	374	0.0845099
GT27-A	1xhb-A	375	0.0849366
GT27-A	1xhb-A	376	0.0853634
GT27-A	1xhb-A	377	0.0857902
GT27-A	1xhb-A	378	0.086217
GT27-A	1xhb-A	379	0.0866439
GT27-A	1xhb-A	380	0.0871133
GT27-A	1xhb-A	381	0.0971925
GT27-A	1xhb-A	382	0.107272
GT27-A	1xhb-A	383	0.117351
GT27-A	1xhb-A	384	0.127431
GT27-A	1xhb-A	385	0.13751
GT27-A	1xhb-A	386	0.147589
GT27-A	1xhb-A	387	0.157669
GT27-A	1xhb-A	388	0.169326
GT27-A	1xhb-A	389	0.18108
GT27-A	1xhb-A	390	0.192833
GT27-A	1xhb-A	391	0.204586
GT27-A	1xhb-A	392	0.216341
GT27-A	1xhb-A	393	0.228094
GT27-A	1xhb-A	394	0.239847
GT27-A	1xhb-A	395	0.2265
GT27-A	1xhb-A	396	0.209746
GT27-A	1xhb-A	397	0.192993
GT27-A	1xhb-A	398	0.176238
GT27-A	1xhb-A	399	0.159485
GT27-A	1xhb-A	400	0.142732
GT27-A	1xhb-A	401	0.125977
GT27-A	1xhb-A	402	0.130026
GT27-A	1xhb-A	403	0.138685
GT27-A	1xhb-A	404	0.147345
GT27-A	1xhb-A	405	0.156004
GT27-A	1xhb-A	406	0.164663
GT27-A	1xhb-A	407	0.173323
GT27-A	1xhb-A	408	0.181982
GT27-A	1xhb-A	409	0.178663
GT27-A	1xhb-A	410	0.17149
GT27-A	1xhb-A	411	0.164317
GT27-A	1xhb-A	412	0.157144
GT27-A	1xhb-A	413	0.149972
GT27-A	1xhb-A	414	0.142799
GT27-A	1xhb-A	415	0.135626
GT27-A	1xhb-A	416	0.143628
GT27-A	1xhb-A	417	0.158302
GT27-A	1xhb-A	418	0.172974
GT27-A	1xhb-A	419	0.187646
GT27-A	1xhb-A	420	0.20232
GT27-A	1xhb-A	421	0.216992
GT27-A	1xhb-A	422	0.231665
GT27-A	1xhb-A	423	0.244236
GT27-A	1xhb-A	424	0.255586
GT27-A	1xhb-A	425	0.266936
GT27-A	1xhb-A	426	0.278287
GT27-A	1xhb-A	427	0.289637
GT27-A	1xhb-A	428	0.300987
GT27-A	1xhb-A	429	0.312338
GT27-A	1xhb-A	430	0.34235
GT27-A	1xhb-A	431	0.386394
GT27-A	1xhb-A	432	0.430441
GT27-A	1xhb-A	433	0.474485
GT27-A	1xhb-A	434	0.51853
GT27-A	1xhb-A	435	0.562576
GT27-A	1xhb-A	436	0.606621
GT27-A	1xhb-A	437	0.631644
GT27-A	1xhb-A	438	0.638306
GT27-A	1xhb-A	439	0.644968
GT27-A	1xhb-A	440	0.651631
GT27-A	1xhb-A	441	0.658293
GT27-A	1xhb-A	442	0.664955
GT27-A	1xhb-A	443	0.671617
GT27-A	1xhb-A	444	0.66146
GT27-A	1xhb-A	445	0.630484
GT27-A	1xhb-A	446	0.599508
GT27-A	1xhb-A	447	0.568533
GT27-A	1xhb-A	448	0.537556
GT27-A	1xhb-A	449	0.506581
GT27-A	1xhb-A	450	0.475606
GT27-A	1xhb-A	451	0.465803
GT27-A	1xhb-A	452	0.48983
GT27-A	1xhb-A	453	0.513857
GT27-A	1xhb-A	454	0.537885
GT27-A	1xhb-A	455	0.561912
GT27-A	1xhb-A	456	0.585938
GT27-A	1xhb-A	457	0.609966
GT27-A	1xhb-A	458	0.625821
GT27-A	1xhb-A	459	0.624547
GT27-A	1xhb-A	460	0.623273
GT27-A	1xhb-A	461	0.621999
GT27-A	1xhb-A	462	0.620725
GT27-A	1xhb-A	463	0.619451
GT27-A	1xhb-A	464	0.618177
GT27-A	1xhb-A	465	0.617361
GT27-A	1xhb-A	466	0.617839
GT27-A	1xhb-A	467	0.618318
GT27-A	1xhb-A	468	0.618796
GT27-A	1xhb-A	469	0.619275
GT27-A	1xhb-A	470	0.619754
GT27-A	1xhb-A	471	0.620232
GT27-A	1xhb-A	472	0.617485
GT27-A	1xhb-A	473	0.601762
GT27-A	1xhb-A	474	0.586039
GT27-A	1xhb-A	475	0.570316
GT27-A	1xhb-A	476	0.554592
GT27-A	1xhb-A	477	0.538869
GT27-A	1xhb-A	478	0.523146
GT27-A	1xhb-A	479	0.517064
GT27-A	1xhb-A	480	0.571628
GT27-A	1xhb-A	481	0.626193
GT27-A	1xhb-A	482	0.68076
GT27-A	1xhb-A	483	0.735324
GT27-A	1xhb-A	484	0.789889
GT27-A	1xhb-A	485	0.844456
GT27-A	1xhb-A	486	0.889452
GT27-A	1xhb-A	487	0.816793
GT27-A	1xhb-A	488	0.744134
GT27-A	1xhb-A	489	0.671471
GT27-A	1xhb-A	490	0.598812
GT27-A	1xhb-A	491	0.526153
GT27-A	1xhb-A	492	0.45349
GT27-A	1xhb-A	493	0.382389
GT27-A	1xhb-A	494	0.427197
GT27-A	1xhb-A	495	0.472008
GT27-A	1xhb-A	496	0.516817
GT27-A	1xhb-A	497	0.561626
GT27-A	1xhb-A	498	0.606437
GT27-A	1xhb-A	499	0.651246
GT27-A	1xhb-A	500	0.696054
GT27-A	1xhb-A	501	0.696962
GT27-A	1xhb-A	502	0.695621
GT27-A	1xhb-A	503	0.694281
GT27-A	1xhb-A	504	0.69294
GT27-A	1xhb-A	505	0.6916
GT27-A	1xhb-A	506	0.690259
GT27-A	1xhb-A	507	0.688919
GT27-A	1xhb-A	508	0.675265
GT27-A	1xhb-A	509	0.660081
GT27-A	1xhb-A	510	0.644895
GT27-A	1xhb-A	511	0.62971
GT27-A	1xhb-A	512	0.614526
GT27-A	1xhb-A	513	0.59934
GT27-A	1xhb-A	514	0.584156
GT27-A	1xhb-A	515	0.603478
GT27-A	1xhb-A	516	0.629997
GT27-A	1xhb-A	517	0.656517
GT27-A	1xhb-A	518	0.683037
GT27-A	1xhb-A	519	0.709556
GT27-A	1xhb-A	520	0.736076
GT27-A	1xhb-A	521	0.762596
GT27-A	1xhb-A	522	0.767964
GT27-A	1xhb-A	523	0.766852
GT27-A	1xhb-A	524	0.765741
GT27-A	1xhb-A	525	0.764629
GT27-A	1xhb-A	526	0.763517
GT27-A	1xhb-A	527	0.762405
GT27-A	1xhb-A	528	0.761293
GT27-A	1xhb-A	529	0.699684
GT27-A	1xhb-A	530	0.612585
GT27-A	1xhb-A	531	0.525485
GT27-A	1xhb-A	532	0.438381
GT27-A	1xhb-A	533	0.351281
GT27-A	1xhb-A	534	0.264181
GT27-A	1xhb-A	535	0.177077
GT27-A	1xhb-A	536	0.216137
GT27-A	1xhb-A	537	0.325671
GT27-A	1xhb-A	538	0.435212
GT27-A	1xhb-A	539	0.544746
GT27-A	1xhb-A	540	0.654281
GT27-A	1xhb-A	541	0.763815
GT27-A	1xhb-A	542	0.873356
GT27-A	1xhb-A	543	0.906562
GT27-A	1xhb-A	544	0.884411
GT27-A	1xhb-A	545	0.86226
GT27-A	1xhb-A	546	0.84011
GT27-A	1xhb-A	547	0.81796
GT27-A	1xhb-A	548	0.795808
GT27-A	1xhb-A	549	0.773658
GT27-A	1xhb-A	550	0.761238
GT27-A	1xhb-A	551	0.757881
GT27-A	1xhb-A	552	0.754526
GT27-A	1xhb-A	553	0.75117
GT27-A	1xhb-A	554	0.747814
GT27-A	1xhb-A	555	0.744458
GT27-A	1xhb-A	556	0.741102
GT27-A	1xhb-A	557	0.725118
GT27-A	1xhb-A	558	0.694054
GT27-A	1xhb-A	559	0.66299
GT27-A	4d0t-A	1	0.300297
GT27-A	4d0t-A	2	0.329334
GT27-A	4d0t-A	3	0.358371
GT27-A	4d0t-A	4	0.387409
GT27-A	4d0t-A	5	0.363292
GT27-A	4d0t-A	6	0.337973
GT27-A	4d0t-A	7	0.312654
GT27-A	4d0t-A	8	0.287336
GT27-A	4d0t-A	9	0.262016
GT27-A	4d0t-A	10	0.236698
GT27-A	4d0t-A	11	0.211379
GT27-A	4d0t-A	12	0.214764
GT27-A	4d0t-A	13	0.220785
GT27-A	4d0t-A	14	0.226805
GT27-A	4d0t-A	15	0.232826
GT27-A	4d0t-A	16	0.238846
GT27-A	4d0t-A	17	0.244867
GT27-A	4d0t-A	18	0.250887
GT27-A	4d0t-A	19	0.24672
GT27-A	4d0t-A	20	0.240811
GT27-A	4d0t-A	21	0.234902
GT27-A	4d0t-A	22	0.228994
GT27-A	4d0t-A	23	0.223085
GT27-A	4d0t-A	24	0.217176
GT27-A	4d0t-A	25	0.211267
GT27-A	4d0t-A	26	0.214584
GT27-A	4d0t-A	27	0.220323
GT27-A	4d0t-A	28	0.226062
GT27-A	4d0t-A	29	0.231802
GT27-A	4d0t-A	30	0.237541
GT27-A	4d0t-A	31	0.24328
GT27-A	4d0t-A	32	0.24902
GT27-A	4d0t-A	33	0.250569
GT27-A	4d0t-A	34	0.250569
GT27-A	4d0t-A	35	0.250569
GT27-A	4d0t-A	36	0.250569
GT27-A	4d0t-A	37	0.250569
GT27-A	4d0t-A	38	0.250569
GT27-A	4d0t-A	39	0.250569
GT27-A	4d0t-A	40	0.250569
GT27-A	4d0t-A	41	0.250569
GT27-A	4d0t-A	42	0.250569
GT27-A	4d0t-A	43	0.250569
GT27-A	4d0t-A	44	0.250569
GT27-A	4d0t-A	45	0.250569
GT27-A	4d0t-A	46	0.250569
GT27-A	4d0t-A	47	0.250569
GT27-A	4d0t-A	48	0.250569
GT27-A	4d0t-A	49	0.250569
GT27-A	4d0t-A	50	0.250569
GT27-A	4d0t-A	51	0.250569
GT27-A	4d0t-A	52	0.250569
GT27-A	4d0t-A	53	0.250569
GT27-A	4d0t-A	54	0.252576
GT27-A	4d0t-A	55	0.256266
GT27-A	4d0t-A	56	0.259955
GT27-A	4d0t-A	57	0.263644
GT27-A	4d0t-A	58	0.267333
GT27-A	4d0t-A	59	0.271022
GT27-A	4d0t-A	60	0.274711
GT27-A	4d0t-A	61	0.276472
GT27-A	4d0t-A	62	0.276165
GT27-A	4d0t-A	63	0.275856
GT27-A	4d0t-A	64	0.275548
GT27-A	4d0t-A	65	0.275241
GT27-A	4d0t-A	66	0.274932
GT27-A	4d0t-A	67	0.274624
GT27-A	4d0t-A	68	0.277678
GT27-A	4d0t-A	69	0.285368
GT27-A	4d0t-A	70	0.293058
GT27-A	4d0t-A	71	0.300747
GT27-A	4d0t-A	72	0.308437
GT27-A	4d0t-A	73	0.316127
GT27-A	4d0t-A	74	0.323816
GT27-A	4d0t-A	75	0.34025
GT27-A	4d0t-A	76	0.372337
GT27-A	4d0t-A	77	0.404424
GT27-A	4d0t-A	78	0.436511
GT27-A	4d0t-A	79	0.468598
GT27-A	4d0t-A	80	0.500685
GT27-A	4d0t-A	81	0.532772
GT27-A	4d0t-A	82	0.555115
GT27-A	4d0t-A	83	0.554333
GT27-A	4d0t-A	84	0.553552
GT27-A	4d0t-A	85	0.55277
GT27-A	4d0t-A	86	0.551988
GT27-A	4d0t-A	87	0.551206
GT27-A	4d0t-A	88	0.550424
GT27-A	4d0t-A	89	0.548532
GT27-A	4d0t-A	90	0.543013
GT27-A	4d0t-A	91	0.537495
GT27-A	4d0t-A	92	0.531976
GT27-A	4d0t-A	93	0.526458
GT27-A	4d0t-A	94	0.520939
GT27-A	4d0t-A	95	0.515421
GT27-A	4d0t-A	96	0.507027
GT27-A	4d0t-A	97	0.484849
GT27-A	4d0t-A	98	0.46267
GT27-A	4d0t-A	99	0.440491
GT27-A	4d0t-A	100	0.418312
GT27-A	4d0t-A	101	0.396133
GT27-A	4d0t-A	102	0.373954
GT27-A	4d0t-A	103	0.352442
GT27-A	4d0t-A	104	0.336291
GT27-A	4d0t-A	105	0.32014
GT27-A	4d0t-A	106	0.303989
GT27-A	4d0t-A	107	0.287838
GT27-A	4d0t-A	108	0.271686
GT27-A	4d0t-A	109	0.255535
GT27-A	4d0t-A	110	0.240025
GT27-A	4d0t-A	111	0.237043
GT27-A	4d0t-A	112	0.234062
GT27-A	4d0t-A	113	0.23108
GT27-A	4d0t-A	114	0.228098
GT27-A	4d0t-A	115	0.225116
GT27-A	4d0t-A	116	0.222135
GT27-A	4d0t-A	117	0.219153
GT27-A	4d0t-A	118	0.232833
GT27-A	4d0t-A	119	0.246738
GT27-A	4d0t-A	120	0.260642
GT27-A	4d0t-A	121	0.274547
GT27-A	4d0t-A	122	0.288451
GT27-A	4d0t-A	123	0.302356
GT27-A	4d0t-A	124	0.31626
GT27-A	4d0t-A	125	0.335805
GT27-A	4d0t-A	126	0.355809
GT27-A	4d0t-A	127	0.375813
GT27-A	4d0t-A	128	0.395817
GT27-A	4d0t-A	129	0.415821
GT27-A	4d0t-A	130	0.435825
GT27-A	4d0t-A	131	0.455829
GT27-A	4d0t-A	132	0.477354
GT27-A	4d0t-A	133	0.49912
GT27-A	4d0t-A	134	0.520887
GT27-A	4d0t-A	135	0.542653
GT27-A	4d0t-A	136	0.56442
GT27-A	4d0t-A	137	0.586186
GT27-A	4d0t-A	138	0.607952
GT27-A	4d0t-A	139	0.642934
GT27-A	4d0t-A	140	0.681202
GT27-A	4d0t-A	141	0.719469
GT27-A	4d0t-A	142	0.757737
GT27-A	4d0t-A	143	0.796005
GT27-A	4d0t-A	144	0.834272
GT27-A	4d0t-A	145	0.87254
GT27-A	4d0t-A	146	0.808721
GT27-A	4d0t-A	147	0.708839
GT27-A	4d0t-A	148	0.608953
GT27-A	4d0t-A	149	0.509068
GT27-A	4d0t-A	150	0.409185
GT27-A	4d0t-A	151	0.3093
GT27-A	4d0t-A	152	0.209417
GT27-A	4d0t-A	153	0.167917
GT27-A	4d0t-A	154	0.154275
GT27-A	4d0t-A	155	0.140634
GT27-A	4d0t-A	156	0.126992
GT27-A	4d0t-A	157	0.113351
GT27-A	4d0t-A	158	0.0997094
GT27-A	4d0t-A	159	0.0860678
GT27-A	4d0t-A	160	0.131875
GT27-A	4d0t-A	161	0.21489
GT27-A	4d0t-A	162	0.297907
GT27-A	4d0t-A	163	0.380922
GT27-A	4d0t-A	164	0.463939
GT27-A	4d0t-A	165	0.546956
GT27-A	4d0t-A	166	0.629971
GT27-A	4d0t-A	167	0.668758
GT27-A	4d0t-A	168	0.671806
GT27-A	4d0t-A	169	0.674854
GT27-A	4d0t-A	170	0.677903
GT27-A	4d0t-A	171	0.680951
GT27-A	4d0t-A	172	0.683999
GT27-A	4d0t-A	173	0.687047
GT27-A	4d0t-A	174	0.690371
GT27-A	4d0t-A	175	0.69398
GT27-A	4d0t-A	176	0.69759
GT27-A	4d0t-A	177	0.701199
GT27-A	4d0t-A	178	0.704808
GT27-A	4d0t-A	179	0.708418
GT27-A	4d0t-A	180	0.712027
GT27-A	4d0t-A	181	0.679785
GT27-A	4d0t-A	182	0.599861
[truncated: 5,266 more rows]

## Sheet: Figure 3c
GT-A core alignment position	GT-A0 Layer 2 CAM values	GT-A0 Layer 3 CAM values	GT-A1 Layer 2 CAM values	GT-A1 Layer 3 CAM values
1	0.523374	0.506071	0.455365	0.493613
2	0.601706	0.568183	0.542354	0.54981
3	0.634091	0.587592	0.576728	0.55659
4	0.640649	0.595395	0.602898	0.56178
5	0.638988	0.607031	0.621769	0.569084
6	0.61702	0.614901	0.612584	0.561012
7	0.568153	0.620318	0.581791	0.54823
8	0.509732	0.625933	0.539708	0.535216
9	0.443747	0.632733	0.511824	0.556385
10	0.0845255	0.139752	0.149944	0.205871
11	0.347741	0.637939	0.424635	0.568261
12	0.277423	0.646408	0.346294	0.568647
13	0.213228	0.656788	0.262706	0.546995
14	0.15809	0.662648	0.164427	0.487031
15	0.116653	0.667691	0.185698	0.565057
16	0.0916285	0.675235	0.146229	0.578873
17	0.0825819	0.679326	0.114807	0.577504
18	0.0893573	0.684151	0.101308	0.577322
19	0.109244	0.687196	0.0980359	0.575285
20	0.139508	0.686489	0.10659	0.572646
21	0.179217	0.68502	0.126738	0.569327
22	0.226093	0.689502	0.155865	0.564066
23	0.266625	0.679004	0.186726	0.552853
24	0.269546	0.603277	0.232359	0.549772
25	0.2952	0.565632	0.208199	0.442342
26	0.371649	0.612457	0.28029	0.476653
27	0.404266	0.59585	0.348557	0.50658
28	0.267554	0.359657	0.216311	0.326088
29	0.14416	0.176896	0.215045	0.290225
30	0.550815	0.705527	0.472482	0.535878
31	0.59086	0.709259	0.511925	0.531751
32	0.636769	0.724703	0.546388	0.529965
33	0.586017	0.654044	0.571872	0.525667
34	0.66648	0.721444	0.598664	0.527127
35	0.671366	0.721216	0.609579	0.523277
36	0.654041	0.713	0.565123	0.484273
37	0.624866	0.705458	0.563458	0.480144
38	0.591663	0.704756	0.557416	0.479576
39	0.550773	0.706887	0.461839	0.416097
40	0.465776	0.675965	0.430726	0.408102
41	0.406884	0.674439	0.424998	0.426898
42	0.337275	0.660193	0.387275	0.409618
43	0.302732	0.694504	0.33323	0.381382
44	0.245456	0.682094	0.302616	0.376749
45	0.198145	0.676418	0.273337	0.368102
46	0.167567	0.676686	0.141378	0.264017
47	0.14471	0.670144	0.2831	0.406154
48	0.14895	0.679554	0.277126	0.402889
49	0.157029	0.670269	0.267221	0.383769
50	0.173974	0.655939	0.208902	0.318729
51	0.195514	0.520215	0.31202	0.357543
52	0.245033	0.563775	0.332602	0.354117
53	0.295247	0.580565	0.324756	0.320408
54	0.356975	0.58381	0.349669	0.309714
55	0.430726	0.648966	0.353526	0.296441
56	0.484189	0.658408	0.431305	0.361257
57	0.46185	0.594986	0.446781	0.368214
58	0.558712	0.658831	0.410415	0.335768
59	0.579895	0.658712	0.409752	0.336803
60	0.581491	0.644785	0.454549	0.373527
61	0.57363	0.634851	0.540091	0.441734
62	0.563556	0.630684	0.5268	0.438186
63	0.442671	0.493673	0.504463	0.433837
64	0.40051	0.454347	0.479176	0.433218
65	0.428084	0.653591	0.353673	0.389885
66	0.372958	0.653554	0.301591	0.388376
67	0.316249	0.654203	0.25143	0.387296
68	0.259288	0.650735	0.204002	0.384773
69	0.20787	0.64725	0.161209	0.384351
70	0.160631	0.641595	0.125504	0.382415
71	0.122835	0.639892	0.099823	0.380561
72	0.0955236	0.638473	0.0789789	0.379158
73	0.0797953	0.636626	0.0664501	0.376911
74	0.0776276	0.632571	0.0606514	0.374906
75	0.088642	0.626518	0.0592319	0.368466
76	0.113269	0.620648	0.065079	0.368305
77	0.149694	0.616807	0.0795041	0.366927
78	0.19319	0.608692	0.0811504	0.311071
79	0.0913747	0.293299	0.127338	0.360218
80	0.0872158	0.21795	0.166423	0.359121
81	0.057214	0.128557	0.169011	0.30742
82	0.306307	0.598899	0.298911	0.353639
83	0.37401	0.595997	0.36202	0.359353
84	0.445483	0.602486	0.420267	0.360876
85	0.508195	0.601923	0.473049	0.361466
86	0.567952	0.601907	0.517093	0.359625
87	0.618345	0.597338	0.555416	0.355407
88	0.66329	0.593177	0.593829	0.354019
89	0.701318	0.588699	0.630536	0.354004
90	0.729367	0.584371	0.662652	0.351737
91	0.752776	0.579753	0.690402	0.349561
92	0.769344	0.575538	0.717142	0.347988
93	0.77206	0.569267	0.737522	0.345685
94	0.760349	0.561367	0.749334	0.344071
95	0.741273	0.557916	0.747696	0.342054
96	0.705418	0.553083	0.728334	0.338343
97	0.651632	0.548867	0.698503	0.336592
98	0.585748	0.543735	0.661683	0.337847
99	0.422392	0.456741	0.540769	0.306391
100	0.42331	0.519949	0.491902	0.303701
101	0.352999	0.520228	0.432168	0.302565
102	0.292578	0.52402	0.376722	0.301898
103	0.232445	0.517463	0.328551	0.299532
104	0.185902	0.507035	0.351935	0.328229
105	0.16013	0.494796	0.329806	0.325358
106	0.140179	0.460816	0.302996	0.301572
107	0.165548	0.479343	0.217088	0.235542
108	0.184081	0.439095	0.35508	0.320098
109	0.223001	0.457213	0.292933	0.26131
110	0.300301	0.4578	0.356417	0.26751
111	0.358705	0.447456	0.418498	0.287219
112	0.419587	0.454235	0.454594	0.287077
113	0.476418	0.455084	0.53087	0.317149
114	0.527534	0.451685	0.567262	0.315858
115	0.566232	0.440119	0.602939	0.315548
116	0.604929	0.435105	0.627731	0.312817
117	0.628479	0.426784	0.650941	0.312075
118	0.636817	0.4131	0.579073	0.267185
119	0.61092	0.391567	0.598326	0.26954
120	0.600773	0.382674	0.597871	0.273344
121	0.583419	0.37267	0.64015	0.3005
122	0.533493	0.344996	0.464979	0.231695
123	0.309306	0.20944	0.351892	0.182415
124	0.496924	0.351189	0.570657	0.292589
125	0.474948	0.348971	0.561543	0.300009
126	0.454158	0.343734	0.544867	0.296599
127	0.443195	0.342626	0.553615	0.304665
128	0.426644	0.340207	0.484301	0.274032
129	0.409902	0.336098	0.512414	0.291478
130	0.395914	0.330018	0.425816	0.2391
131	0.402773	0.341608	0.42391	0.242053
132	0.396011	0.339507	0.365621	0.21942
133	0.372601	0.319599	0.341346	0.200059
134	0.367412	0.318173	0.333355	0.198754
135	0.36368	0.320487	0.326707	0.198731
136	0.354284	0.313585	0.316599	0.197712
137	0.314363	0.293607	0.301901	0.192568
138	0.305963	0.290661	0.249459	0.158764
139	0.294892	0.285273	0.245737	0.155093
140	0.281426	0.270517	0.243961	0.155344
141	0.275576	0.268761	0.186315	0.120442
142	0.250695	0.259406	0.1827	0.120834
143	0.242866	0.258948	0.170988	0.114759
144	0.239143	0.25948	0.152234	0.105956
145	0.236897	0.255461	0.0950315	0.066909
146	0.22456	0.240663	0.0992019	0.0688574
147	0.196068	0.216008	0.0904903	0.0566432
148	0.428939	0.311917	0.496601	0.310123
149	0.442068	0.306099	0.50397	0.310466
150	0.465722	0.303299	0.520611	0.311161
151	0.499216	0.301338	0.54128	0.312017
152	0.504779	0.277156	0.569109	0.312424
153	0.557107	0.295227	0.616116	0.311907
154	0.597278	0.275045	0.652221	0.311759
155	0.609825	0.285084	0.687795	0.311564
156	0.679828	0.299047	0.720774	0.311437
157	0.705152	0.298222	0.748967	0.312013
158	0.71152	0.29499	0.746063	0.304041
159	0.69058	0.283459	0.709789	0.294011
160	0.662715	0.28173	0.720623	0.309528
161	0.615313	0.274547	0.677669	0.309625
162	0.566932	0.274416	0.619243	0.308561
163	0.491069	0.269884	0.540729	0.307228
164	0.430136	0.265139	0.467366	0.307008
165	0.343561	0.234009	0.401464	0.307704
166	0.0915563	0.0896405	0.157405	0.153711
167	0.0553354	0.0462922	0.127767	0.140926
168	0.0470684	0.0449284	0.111119	0.132176
169	0.281201	0.219674	0.279812	0.277905
170	0.261307	0.212186	0.277973	0.29156
171	0.248561	0.219153	0.260087	0.275038
172	0.227246	0.210092	0.266421	0.273533
173	0.160998	0.153054	0.233475	0.245313
174	0.258914	0.212104	0.330718	0.263448
175	0.277673	0.228505	0.382338	0.280337
176	0.31895	0.259056	0.400159	0.280457
177	0.321435	0.258264	0.412204	0.282152
178	0.317325	0.258742	0.417012	0.282253
179	0.306758	0.259665	0.414732	0.284874
180	0.288019	0.259673	0.396718	0.284329
181	0.262141	0.258166	0.368448	0.283886
182	0.231796	0.256299	0.331657	0.283322
183	0.202629	0.256125	0.288053	0.281905
184	0.175273	0.255177	0.242525	0.278624
185	0.133242	0.237719	0.202867	0.278854
186	0.112757	0.230299	0.170011	0.278117
187	0.11123	0.217891	0.144519	0.269487
188	0.143314	0.235925	0.136084	0.264432
189	0.165751	0.230301	0.142706	0.262515
190	0.201048	0.231622	0.161757	0.259183
191	0.245684	0.233591	0.184632	0.241344
192	0.317168	0.221122	0.286265	0.253584
193	0.362668	0.219519	0.32676	0.249776
194	0.362668	0.199688	0.372014	0.249961
195	0.405349	0.202911	0.407168	0.244926
196	0.424721	0.201391	0.354697	0.198735
197	0.145774	0.0758652	0.212691	0.102237
198	0.484686	0.206775	0.4866	0.236708
199	0.540801	0.221245	0.501496	0.234631
200	0.569265	0.219677	0.500245	0.23126
201	0.562349	0.202442	0.444548	0.201971
202	0.520439	0.177685	0.405224	0.177973
203	0.601651	0.203916	0.48537	0.217606
204	0.557381	0.183647	0.468256	0.203844
205	0.11212	0.0556772	0.19764	0.0939716
206	0.147106	0.0697748	0.218529	0.0949163
207	0.610518	0.20687	0.515982	0.201779
208	0.58739	0.200139	0.498618	0.190612
209	0.55837	0.19213	0.441076	0.170204
210	0.512078	0.181944	0.423623	0.166519
211	0.431533	0.16027	0.361133	0.150566
212	0.166092	0.0644134	0.0948704	0.0508613
213	0.150035	0.0651245	0.113723	0.0569824
214	0.190461	0.0809655	0.0981834	0.0509816
215	0.182586	0.0945587	0.143532	0.0774945
216	0.211211	0.110191	0.134178	0.0776827
217	0.340749	0.175645	0.279117	0.137059
218	0.306916	0.174563	0.19141	0.0978568
219	0.265882	0.168276	0.227664	0.129221
220	0.201093	0.1436	0.202968	0.126582
221	0.153963	0.128624	0.18084	0.120465
222	0.136174	0.125818	0.130787	0.109613
223	0.119978	0.1183	0.109714	0.104567
224	0.0959422	0.105983	0.0591081	0.0655875
225	0.104273	0.117835	0.0553028	0.0646585
226	0.0917775	0.103317	0.0578883	0.0757621
227	0.0716704	0.0898589	0.05008	0.0615345
228	0.0684955	0.0885994	0.0464823	0.0589382
229	0.0643943	0.0857357	0.0463452	0.0584564
230	0.0503526	0.0643163	0.0466376	0.0575057
231	0.0972883	0.0733955	0.21386	0.109542

## Sheet: Figure 4a
GT-B Cluster	GT-B family	Family alignment position	Layer 2 CAM value
GT-B0	GT1-B	1	0.299269
GT-B0	GT1-B	2	0.080176
GT-B0	GT1-B	3	0.0814945
GT-B0	GT1-B	4	0.110521
GT-B0	GT1-B	5	0.147226
GT-B0	GT1-B	6	0.202916
GT-B0	GT1-B	7	0.501665
GT-B0	GT1-B	8	0.552109
GT-B0	GT1-B	9	0.580212
GT-B0	GT1-B	10	0.138709
GT-B0	GT1-B	11	0.585792
GT-B0	GT1-B	12	0.525996
GT-B0	GT1-B	13	0.49814
GT-B0	GT1-B	14	0.47995
GT-B0	GT1-B	15	0.473515
GT-B0	GT1-B	16	0.414842
GT-B0	GT1-B	17	0.319775
GT-B0	GT1-B	18	0.321123
GT-B0	GT1-B	19	0.261159
GT-B0	GT1-B	20	0.204839
GT-B0	GT1-B	21	0.155487
GT-B0	GT1-B	22	0.0957802
GT-B0	GT1-B	23	0.0920735
GT-B0	GT1-B	24	0.097209
GT-B0	GT1-B	25	0.0595584
GT-B0	GT1-B	26	0.0986074
GT-B0	GT1-B	27	0.0777789
GT-B0	GT1-B	28	0.102467
GT-B0	GT1-B	29	0.141033
GT-B0	GT1-B	30	0.231609
GT-B0	GT1-B	31	0.229576
GT-B0	GT1-B	32	0.289234
GT-B0	GT1-B	33	0.350568
GT-B0	GT1-B	34	0.410583
GT-B0	GT1-B	35	0.457013
GT-B0	GT1-B	36	0.500582
GT-B0	GT1-B	37	0.596694
GT-B0	GT1-B	38	0.626829
GT-B0	GT1-B	39	0.637211
GT-B0	GT1-B	40	0.609109
GT-B0	GT1-B	41	0.613901
GT-B0	GT1-B	42	0.545855
GT-B0	GT1-B	43	0.513346
GT-B0	GT1-B	44	0.214267
GT-B0	GT1-B	45	0.136544
GT-B0	GT1-B	46	0.114484
GT-B0	GT1-B	47	0.36831
GT-B0	GT1-B	48	0.0905337
GT-B0	GT1-B	49	0.401616
GT-B0	GT1-B	50	0.317467
GT-B0	GT1-B	51	0.0932126
GT-B0	GT1-B	52	0.305463
GT-B0	GT1-B	53	0.230807
GT-B0	GT1-B	54	0.123155
GT-B0	GT1-B	55	0.359221
GT-B0	GT1-B	56	0.347559
GT-B0	GT1-B	57	0.147617
GT-B0	GT1-B	58	0.171058
GT-B0	GT1-B	59	0.370887
GT-B0	GT1-B	60	0.249516
GT-B0	GT1-B	61	0.321531
GT-B0	GT1-B	62	0.472488
GT-B0	GT1-B	63	0.28555
GT-B0	GT1-B	64	0.311595
GT-B0	GT1-B	65	0.264431
GT-B0	GT1-B	66	0.201641
GT-B0	GT1-B	67	0.505238
GT-B0	GT1-B	68	0.336594
GT-B0	GT1-B	69	0.145038
GT-B0	GT1-B	70	0.126902
GT-B0	GT1-B	71	0.272357
GT-B0	GT1-B	72	0.145184
GT-B0	GT1-B	73	0.126572
GT-B0	GT1-B	74	0.242202
GT-B0	GT1-B	75	0.0894078
GT-B0	GT1-B	76	0.326064
GT-B0	GT1-B	77	0.236254
GT-B0	GT1-B	78	0.195678
GT-B0	GT1-B	79	0.155806
GT-B0	GT1-B	80	0.14765
GT-B0	GT1-B	81	0.140475
GT-B0	GT1-B	82	0.0876541
GT-B0	GT1-B	83	0.10249
GT-B0	GT1-B	84	0.201605
GT-B0	GT1-B	85	0.178257
GT-B0	GT1-B	86	0.163811
GT-B0	GT1-B	87	0.106357
GT-B0	GT1-B	88	0.0995381
GT-B0	GT1-B	89	0.0908206
GT-B0	GT1-B	90	0.0975236
GT-B0	GT1-B	91	0.0780229
GT-B0	GT1-B	92	0.0798123
GT-B0	GT1-B	93	0.0790331
GT-B0	GT1-B	94	0.0836762
GT-B0	GT1-B	95	0.0933146
GT-B0	GT1-B	96	0.103255
GT-B0	GT1-B	97	0.102208
GT-B0	GT1-B	98	0.0923592
GT-B0	GT1-B	99	0.146548
GT-B0	GT1-B	100	0.129107
GT-B0	GT1-B	101	0.0507509
GT-B0	GT1-B	102	0.0409501
GT-B0	GT1-B	103	0.0351977
GT-B0	GT1-B	104	0.032039
GT-B0	GT1-B	105	0.0459982
GT-B0	GT1-B	106	0.049104
GT-B0	GT1-B	107	0.0690893
GT-B0	GT1-B	108	0.0636379
GT-B0	GT1-B	109	0.0874024
GT-B0	GT1-B	110	0.139576
GT-B0	GT1-B	111	0.131374
GT-B0	GT1-B	112	0.115828
GT-B0	GT1-B	113	0.104694
GT-B0	GT1-B	114	0.057457
GT-B0	GT1-B	115	0.0363197
GT-B0	GT1-B	116	0.0302028
GT-B0	GT1-B	117	0.0622849
GT-B0	GT1-B	118	0.122927
GT-B0	GT1-B	119	0.0615172
GT-B0	GT1-B	120	0.0921385
GT-B0	GT1-B	121	0.0661354
GT-B0	GT1-B	122	0.0375454
GT-B0	GT1-B	123	0.132479
GT-B0	GT1-B	124	0.0398
GT-B0	GT1-B	125	0.13161
GT-B0	GT1-B	126	0.128214
GT-B0	GT1-B	127	0.144837
GT-B0	GT1-B	128	0.149994
GT-B0	GT1-B	129	0.14606
GT-B0	GT1-B	130	0.153348
GT-B0	GT1-B	131	0.0593787
GT-B0	GT1-B	132	0.112824
GT-B0	GT1-B	133	0.315569
GT-B0	GT1-B	134	0.0829997
GT-B0	GT1-B	135	0.128991
GT-B0	GT1-B	136	0.418409
GT-B0	GT1-B	137	0.451335
GT-B0	GT1-B	138	0.504054
GT-B0	GT1-B	139	0.536501
GT-B0	GT1-B	140	0.552292
GT-B0	GT1-B	141	0.573014
GT-B0	GT1-B	142	0.283474
GT-B0	GT1-B	143	0.281374
GT-B0	GT1-B	144	0.381755
GT-B0	GT1-B	145	0.435094
GT-B0	GT1-B	146	0.277379
GT-B0	GT1-B	147	0.225694
GT-B0	GT1-B	148	0.30722
GT-B0	GT1-B	149	0.285882
GT-B0	GT1-B	150	0.244875
GT-B0	GT1-B	151	0.113029
GT-B0	GT1-B	152	0.200176
GT-B0	GT1-B	153	0.180108
GT-B0	GT1-B	154	0.172865
GT-B0	GT1-B	155	0.18688
GT-B0	GT1-B	156	0.215396
GT-B0	GT1-B	157	0.293912
GT-B0	GT1-B	158	0.360869
GT-B0	GT1-B	159	0.454405
GT-B0	GT1-B	160	0.147706
GT-B0	GT1-B	161	0.34617
GT-B0	GT1-B	162	0.530539
GT-B0	GT1-B	163	0.257651
GT-B0	GT1-B	164	0.24179
GT-B0	GT1-B	165	0.190975
GT-B0	GT1-B	166	0.266664
GT-B0	GT1-B	167	0.462141
GT-B0	GT1-B	168	0.450526
GT-B0	GT1-B	169	0.128209
GT-B0	GT1-B	170	0.133708
GT-B0	GT1-B	171	0.130177
GT-B0	GT1-B	172	0.329946
GT-B0	GT1-B	173	0.303163
GT-B0	GT1-B	174	0.278893
GT-B0	GT1-B	175	0.261176
GT-B0	GT1-B	176	0.122682
GT-B0	GT1-B	177	0.0934925
GT-B0	GT1-B	178	0.116661
GT-B0	GT1-B	179	0.149322
GT-B0	GT1-B	180	0.0926564
GT-B0	GT1-B	181	0.130885
GT-B0	GT1-B	182	0.164622
GT-B0	GT1-B	183	0.195523
GT-B0	GT1-B	184	0.191458
GT-B0	GT1-B	185	0.143861
GT-B0	GT1-B	186	0.0986746
GT-B0	GT1-B	187	0.085111
GT-B0	GT1-B	188	0.0845602
GT-B0	GT1-B	189	0.160403
GT-B0	GT1-B	190	0.177292
GT-B0	GT1-B	191	0.137546
GT-B0	GT1-B	192	0.137351
GT-B0	GT1-B	193	0.255124
GT-B0	GT1-B	194	0.0823834
GT-B0	GT1-B	195	0.0775007
GT-B0	GT1-B	196	0.128934
GT-B0	GT1-B	197	0.124403
GT-B0	GT1-B	198	0.223773
GT-B0	GT1-B	199	0.158766
GT-B0	GT1-B	200	0.111452
GT-B0	GT1-B	201	0.0804562
GT-B0	GT1-B	202	0.0997996
GT-B0	GT1-B	203	0.110808
GT-B0	GT1-B	204	0.118953
GT-B0	GT1-B	205	0.140096
GT-B0	GT1-B	206	0.151617
GT-B0	GT1-B	207	0.142294
GT-B0	GT1-B	208	0.0977239
GT-B0	GT1-B	209	0.0810387
GT-B0	GT1-B	210	0.0644236
GT-B0	GT1-B	211	0.0583576
GT-B0	GT1-B	212	0.053856
GT-B0	GT1-B	213	0.12842
GT-B0	GT1-B	214	0.112912
GT-B0	GT1-B	215	0.0980767
GT-B0	GT1-B	216	0.0870608
GT-B0	GT1-B	217	0.0728733
GT-B0	GT1-B	218	0.0452302
GT-B0	GT1-B	219	0.0547839
GT-B0	GT1-B	220	0.0431677
GT-B0	GT1-B	221	0.0376342
GT-B0	GT1-B	222	0.0523805
GT-B0	GT1-B	223	0.0459986
GT-B0	GT1-B	224	0.0421354
GT-B0	GT1-B	225	0.0363347
GT-B0	GT1-B	226	0.0307553
GT-B0	GT1-B	227	0.0383714
GT-B0	GT1-B	228	0.0447313
GT-B0	GT1-B	229	0.0521314
GT-B0	GT1-B	230	0.0818528
GT-B0	GT1-B	231	0.0895679
GT-B0	GT1-B	232	0.0955924
GT-B0	GT1-B	233	0.104389
GT-B0	GT1-B	234	0.108918
GT-B0	GT1-B	235	0.108288
GT-B0	GT1-B	236	0.12266
GT-B0	GT1-B	237	0.150787
GT-B0	GT1-B	238	0.0517149
GT-B0	GT1-B	239	0.142521
GT-B0	GT1-B	240	0.161109
GT-B0	GT1-B	241	0.20706
GT-B0	GT1-B	242	0.149695
GT-B0	GT1-B	243	0.151743
GT-B0	GT1-B	244	0.135224
GT-B0	GT1-B	245	0.132341
GT-B0	GT1-B	246	0.0589814
GT-B0	GT1-B	247	0.0572137
GT-B0	GT1-B	248	0.0592049
GT-B0	GT1-B	249	0.156339
GT-B0	GT1-B	250	0.195066
GT-B0	GT1-B	251	0.132274
GT-B0	GT1-B	252	0.206611
GT-B0	GT1-B	253	0.0922764
GT-B0	GT1-B	254	0.0649901
GT-B0	GT1-B	255	0.0822097
GT-B0	GT1-B	256	0.100834
GT-B0	GT1-B	257	0.130565
GT-B0	GT1-B	258	0.155302
GT-B0	GT1-B	259	0.28983
GT-B0	GT1-B	260	0.401997
GT-B0	GT1-B	261	0.44075
GT-B0	GT1-B	262	0.454528
GT-B0	GT1-B	263	0.241397
GT-B0	GT1-B	264	0.192916
GT-B0	GT1-B	265	0.264749
GT-B0	GT1-B	266	0.441754
GT-B0	GT1-B	267	0.366449
GT-B0	GT1-B	268	0.30813
GT-B0	GT1-B	269	0.453638
GT-B0	GT1-B	270	0.458934
GT-B0	GT1-B	271	0.293913
GT-B0	GT1-B	272	0.177071
GT-B0	GT1-B	273	0.154898
GT-B0	GT1-B	274	0.134475
GT-B0	GT1-B	275	0.0762864
GT-B0	GT1-B	276	0.0614555
GT-B0	GT1-B	277	0.0635384
GT-B0	GT1-B	278	0.128684
GT-B0	GT1-B	279	0.23375
GT-B0	GT1-B	280	0.153113
GT-B0	GT1-B	281	0.109839
GT-B0	GT1-B	282	0.100543
GT-B0	GT1-B	283	0.0957902
GT-B0	GT1-B	284	0.102721
GT-B0	GT1-B	285	0.193088
GT-B0	GT1-B	286	0.156525
GT-B0	GT1-B	287	0.137002
GT-B0	GT1-B	288	0.372238
GT-B0	GT1-B	289	0.210428
GT-B0	GT1-B	290	0.127536
GT-B0	GT1-B	291	0.356141
GT-B0	GT1-B	292	0.348777
GT-B0	GT1-B	293	0.195442
GT-B0	GT1-B	294	0.204947
GT-B0	GT1-B	295	0.453945
GT-B0	GT1-B	296	0.501595
GT-B0	GT1-B	297	0.602667
GT-B0	GT1-B	298	0.496878
GT-B0	GT1-B	299	0.312241
GT-B0	GT1-B	300	0.208552
GT-B0	GT1-B	301	0.29791
GT-B0	GT1-B	302	0.242363
GT-B0	GT1-B	303	0.120667
GT-B0	GT1-B	304	0.11253
GT-B0	GT1-B	305	0.264441
GT-B0	GT1-B	306	0.248632
GT-B0	GT1-B	307	0.163195
GT-B0	GT1-B	308	0.0785647
GT-B0	GT1-B	309	0.140811
GT-B0	GT1-B	310	0.181881
GT-B0	GT1-B	311	0.311557
GT-B0	GT1-B	312	0.192339
GT-B0	GT1-B	313	0.0711801
GT-B0	GT1-B	314	0.146068
GT-B0	GT1-B	315	0.182258
GT-B0	GT1-B	316	0.124337
GT-B0	GT1-B	317	0.148953
GT-B0	GT1-B	318	0.152023
GT-B0	GT1-B	319	0.176839
GT-B0	GT1-B	320	0.099333
GT-B0	GT1-B	321	0.185075
GT-B0	GT1-B	322	0.0812132
GT-B0	GT1-B	323	0.179807
GT-B0	GT1-B	324	0.289374
GT-B0	GT1-B	325	0.351466
GT-B0	GT1-B	326	0.34886
GT-B0	GT1-B	327	0.0818426
GT-B0	GT1-B	328	0.0998859
GT-B0	GT1-B	329	0.159219
GT-B0	GT1-B	330	0.489826
GT-B0	GT1-B	331	0.564598
GT-B0	GT1-B	332	0.603863
GT-B0	GT1-B	333	0.641822
GT-B0	GT1-B	334	0.673529
GT-B0	GT1-B	335	0.596084
GT-B0	GT1-B	336	0.655298
GT-B0	GT1-B	337	0.628799
GT-B0	GT1-B	338	0.161094
GT-B0	GT1-B	339	0.326486
GT-B0	GT1-B	340	0.278978
GT-B0	GT1-B	341	0.362913
GT-B0	GT1-B	342	0.107925
GT-B0	GT1-B	343	0.190548
GT-B0	GT1-B	344	0.180945
GT-B0	GT1-B	345	0.340313
GT-B0	GT1-B	346	0.230942
GT-B0	GT1-B	347	0.290483
GT-B0	GT1-B	348	0.104162
GT-B0	GT1-B	349	0.0871744
GT-B0	GT1-B	350	0.205002
GT-B0	GT1-B	351	0.25168
GT-B0	GT1-B	352	0.129148
GT-B0	GT1-B	353	0.239311
GT-B0	GT1-B	354	0.164346
GT-B0	GT1-B	355	0.171321
GT-B0	GT1-B	356	0.154201
GT-B0	GT1-B	357	0.126825
GT-B0	GT1-B	358	0.150288
GT-B0	GT1-B	359	0.138781
GT-B0	GT1-B	360	0.105585
GT-B0	GT1-B	361	0.158738
GT-B0	GT1-B	362	0.180525
GT-B0	GT1-B	363	0.224257
GT-B0	GT1-B	364	0.236969
GT-B0	GT1-B	365	0.209532
GT-B0	GT1-B	366	0.10394
GT-B0	GT1-B	367	0.174935
GT-B0	GT1-B	368	0.286742
GT-B0	GT1-B	369	0.306135
GT-B0	GT1-B	370	0.12881
GT-B0	GT1-B	371	0.506803
GT-B0	GT1-B	372	0.546143
GT-B0	GT1-B	373	0.18621
GT-B0	GT1-B	374	0.528973
GT-B0	GT1-B	375	0.539475
GT-B0	GT1-B	376	0.385561
GT-B0	GT1-B	377	0.277228
GT-B0	GT1-B	378	0.436411
GT-B0	GT1-B	379	0.276074
GT-B0	GT1-B	380	0.267231
GT-B0	GT1-B	381	0.288199
GT-B0	GT1-B	382	0.336738
GT-B0	GT1-B	383	0.207895
GT-B0	GT1-B	384	0.15771
GT-B0	GT1-B	385	0.127386
GT-B0	GT1-B	386	0.0869133
GT-B0	GT1-B	387	0.1286
GT-B0	GT1-B	388	0.114
GT-B0	GT1-B	389	0.118027
GT-B0	GT1-B	390	0.127688
GT-B0	GT1-B	391	0.193012
GT-B0	GT1-B	392	0.26466
GT-B0	GT1-B	393	0.340042
GT-B0	GT1-B	394	0.11954
GT-B0	GT1-B	395	0.17469
GT-B0	GT1-B	396	0.0787727
GT-B0	GT1-B	397	0.178144
GT-B0	GT1-B	398	0.376631
GT-B0	GT1-B	399	0.435941
GT-B0	GT1-B	400	0.180037
GT-B0	GT1-B	401	0.381598
GT-B0	GT1-B	402	0.507931
GT-B0	GT1-B	403	0.383664
GT-B0	GT1-B	404	0.571027
GT-B0	GT1-B	405	0.577059
GT-B0	GT1-B	406	0.585735
GT-B0	GT1-B	407	0.627044
GT-B0	GT1-B	408	0.558539
GT-B0	GT1-B	409	0.386392
GT-B0	GT1-B	410	0.489331
GT-B0	GT1-B	411	0.201625
GT-B0	GT1-B	412	0.476803
GT-B0	GT1-B	413	0.410651
GT-B0	GT1-B	414	0.184413
GT-B0	GT1-B	415	0.117875
GT-B0	GT1-B	416	0.319364
GT-B0	GT1-B	417	0.362561
GT-B0	GT1-B	418	0.376523
GT-B0	GT1-B	419	0.408265
GT-B0	GT1-B	420	0.446597
GT-B0	GT1-B	421	0.508302
GT-B0	GT1-B	422	0.56624
GT-B0	GT1-B	423	0.608183
GT-B0	GT1-B	424	0.652128
GT-B0	GT1-B	425	0.675151
GT-B0	GT1-B	426	0.692121
GT-B0	GT1-B	427	0.674561
GT-B0	GT1-B	428	0.63932
GT-B0	GT1-B	429	0.593023
GT-B0	GT1-B	430	0.519673
GT-B0	GT1-B	431	0.438546
GT-B0	GT1-B	432	0.355639
GT-B0	GT1-B	433	0.286428
GT-B0	GT1-B	434	0.235705
GT-B0	GT1-B	435	0.213152
GT-B0	GT1-B	436	0.215437
GT-B0	GT1-B	437	0.240747
GT-B0	GT1-B	438	0.286134
GT-B0	GT1-B	439	0.346215
GT-B0	GT1-B	440	0.407175
GT-B0	GT1-B	441	0.479101
GT-B0	GT1-B	442	0.539603
GT-B0	GT1-B	443	0.592241
GT-B0	GT1-B	444	0.608113
GT-B0	GT1-B	445	0.464638
GT-B0	GT1-B	446	0.284452
GT-B0	GT1-B	447	0.324351
GT-B0	GT1-B	448	0.612234
GT-B0	GT1-B	449	0.630391
GT-B0	GT1-B	450	0.584552
GT-B0	GT1-B	451	0.470603
GT-B0	GT1-B	452	0.161184
GT-B0	GT1-B	453	0.266342
GT-B0	GT1-B	454	0.383877
GT-B0	GT1-B	455	0.311138
GT-B0	GT1-B	456	0.238135
GT-B0	GT1-B	457	0.195358
GT-B0	GT1-B	458	0.165667
GT-B0	GT1-B	459	0.16572
GT-B0	GT1-B	460	0.177776
GT-B0	GT1-B	461	0.202682
GT-B0	GT1-B	462	0.273268
GT-B0	GT1-B	463	0.368445
GT-B0	GT1-B	464	0.45945
GT-B0	GT1-B	465	0.484641
GT-B0	GT1-B	466	0.565062
GT-B0	GT1-B	467	0.666793
GT-B0	GT1-B	468	0.54312
GT-B0	GT1-B	469	0.551546
GT-B0	GT1-B	470	0.553509
GT-B0	GT1-B	471	0.615449
GT-B0	GT1-B	472	0.565268
GT-B0	GT1-B	473	0.193774
GT-B0	GT1-B	474	0.578536
GT-B0	GT1-B	475	0.494902
GT-B0	GT1-B	476	0.538933
GT-B0	GT1-B	477	0.454657
GT-B0	GT1-B	478	0.401951
GT-B0	GT1-B	479	0.330385
GT-B0	GT1-B	480	0.273711
GT-B0	GT1-B	481	0.224962
GT-B0	GT1-B	482	0.193167
GT-B0	GT1-B	483	0.148901
GT-B0	GT1-B	484	0.149826
GT-B0	GT1-B	485	0.14249
GT-B0	GT1-B	486	0.136117
GT-B0	GT1-B	487	0.154336
GT-B0	GT1-B	488	0.175279
GT-B0	GT1-B	489	0.198682
GT-B0	GT1-B	490	0.223128
GT-B0	GT1-B	491	0.229223
GT-B0	GT1-B	492	0.227912
GT-B0	GT1-B	493	0.215707
GT-B0	GT1-B	494	0.199878
GT-B0	GT1-B	495	0.181549
GT-B0	GT1-B	496	0.170745
GT-B0	GT1-B	497	0.157849
GT-B0	GT1-B	498	0.14377
GT-B0	GT1-B	499	0.129545
GT-B0	GT1-B	500	0.119584
GT-B0	GT1-B	501	0.117938
GT-B0	GT1-B	502	0.117357
GT-B0	GT1-B	503	0.125393
GT-B0	GT1-B	504	0.0608453
GT-B0	GT1-B	505	0.13435
GT-B0	GT1-B	506	0.0740157
GT-B0	GT1-B	507	0.0818765
GT-B0	GT1-B	508	0.0846959
GT-B0	GT1-B	509	0.0904548
GT-B0	GT1-B	510	0.0571255
GT-B0	GT1-B	511	0.0396652
GT-B0	GT1-B	512	0.0602193
GT-B0	GT1-B	513	0.0934532
GT-B0	GT1-B	514	0.147824
GT-B0	GT1-B	515	0.199098
GT-B0	GT1-B	516	0.138679
GT-B0	GT1-B	517	0.0755093
GT-B0	GT1-B	518	0.0815905
GT-B0	GT1-B	519	0.208517
GT-B0	GT1-B	520	0.0996819
GT-B0	GT1-B	521	0.174954
GT-B0	GT1-B	522	0.156669
GT-B0	GT1-B	523	0.164915
GT-B0	GT1-B	524	0.153189
GT-B0	GT1-B	525	0.156167
GT-B0	GT1-B	526	0.143909
GT-B0	GT1-B	527	0.105274
GT-B0	GT1-B	528	0.0446456
GT-B0	GT1-B	529	0.129172
GT-B0	GT1-B	530	0.120684
GT-B0	GT1-B	531	0.102643
GT-B0	GT1-B	532	0.0959862
GT-B0	GT1-B	533	0.0880214
GT-B0	GT1-B	534	0.0733638
GT-B0	GT1-B	535	0.0751039
GT-B0	GT1-B	536	0.0588488
GT-B0	GT1-B	537	0.0549191
GT-B0	GT1-B	538	0.0652639
GT-B0	GT1-B	539	0.0943228
GT-B0	GT1-B	540	0.100962
GT-B0	GT1-B	541	0.100032
GT-B0	GT1-B	542	0.0918022
GT-B0	GT1-B	543	0.0830745
GT-B0	GT10-B	1	0.0504856
GT-B0	GT10-B	2	0.0499945
GT-B0	GT10-B	3	0.0530278
GT-B0	GT10-B	4	0.0551099
GT-B0	GT10-B	5	0.0706322
GT-B0	GT10-B	6	0.0718031
GT-B0	GT10-B	7	0.0653037
GT-B0	GT10-B	8	0.0652073
GT-B0	GT10-B	9	0.0648898
GT-B0	GT10-B	10	0.0686372
GT-B0	GT10-B	11	0.0666726
GT-B0	GT10-B	12	0.0657861
GT-B0	GT10-B	13	0.0660345
GT-B0	GT10-B	14	0.0704738
GT-B0	GT10-B	15	0.07075
GT-B0	GT10-B	16	0.0653274
GT-B0	GT10-B	17	0.0614177
GT-B0	GT10-B	18	0.0573877
GT-B0	GT10-B	19	0.0724997
GT-B0	GT10-B	20	0.151956
GT-B0	GT10-B	21	0.148526
GT-B0	GT10-B	22	0.0815026
GT-B0	GT10-B	23	0.0635408
GT-B0	GT10-B	24	0.0644117
GT-B0	GT10-B	25	0.0577329
GT-B0	GT10-B	26	0.0520425
GT-B0	GT10-B	27	0.0472514
GT-B0	GT10-B	28	0.0591483
GT-B0	GT10-B	29	0.127205
GT-B0	GT10-B	30	0.135854
GT-B0	GT10-B	31	0.106344
GT-B0	GT10-B	32	0.0969005
GT-B0	GT10-B	33	0.0924375
GT-B0	GT10-B	34	0.0813742
GT-B0	GT10-B	35	0.0789634
GT-B0	GT10-B	36	0.0519006
GT-B0	GT10-B	37	0.0661488
GT-B0	GT10-B	38	0.0676689
GT-B0	GT10-B	39	0.0723402
GT-B0	GT10-B	40	0.0801354
GT-B0	GT10-B	41	0.0772841
GT-B0	GT10-B	42	0.0754241
GT-B0	GT10-B	43	0.0672819
GT-B0	GT10-B	44	0.0871945
GT-B0	GT10-B	45	0.0876975
GT-B0	GT10-B	46	0.0985034
GT-B0	GT10-B	47	0.09199
GT-B0	GT10-B	48	0.0841828
GT-B0	GT10-B	49	0.0696092
GT-B0	GT10-B	50	0.126881
GT-B0	GT10-B	51	0.133637
GT-B0	GT10-B	52	0.126707
GT-B0	GT10-B	53	0.0931115
GT-B0	GT10-B	54	0.0926242
GT-B0	GT10-B	55	0.0878455
GT-B0	GT10-B	56	0.0907263
GT-B0	GT10-B	57	0.0836942
GT-B0	GT10-B	58	0.072528
GT-B0	GT10-B	59	0.0794922
GT-B0	GT10-B	60	0.157413
GT-B0	GT10-B	61	0.22545
GT-B0	GT10-B	62	0.265189
GT-B0	GT10-B	63	0.297157
GT-B0	GT10-B	64	0.35356
GT-B0	GT10-B	65	0.382412
GT-B0	GT10-B	66	0.408633
GT-B0	GT10-B	67	0.443209
GT-B0	GT10-B	68	0.201825
GT-B0	GT10-B	69	0.202595
GT-B0	GT10-B	70	0.185036
GT-B0	GT10-B	71	0.406136
GT-B0	GT10-B	72	0.182668
GT-B0	GT10-B	73	0.130653
GT-B0	GT10-B	74	0.0973547
GT-B0	GT10-B	75	0.171621
GT-B0	GT10-B	76	0.115506
GT-B0	GT10-B	77	0.144736
GT-B0	GT10-B	78	0.115473
GT-B0	GT10-B	79	0.123154
GT-B0	GT10-B	80	0.13802
GT-B0	GT10-B	81	0.283303
GT-B0	GT10-B	82	0.277609
GT-B0	GT10-B	83	0.122906
GT-B0	GT10-B	84	0.222439
GT-B0	GT10-B	85	0.107351
GT-B0	GT10-B	86	0.0846114
GT-B0	GT10-B	87	0.068248
GT-B0	GT10-B	88	0.0405935
GT-B0	GT10-B	89	0.0657823
GT-B0	GT10-B	90	0.0784077
GT-B0	GT10-B	91	0.124956
GT-B0	GT10-B	92	0.116022
GT-B0	GT10-B	93	0.112726
GT-B0	GT10-B	94	0.104435
GT-B0	GT10-B	95	0.197196
GT-B0	GT10-B	96	0.217942
GT-B0	GT10-B	97	0.24436
GT-B0	GT10-B	98	0.189474
GT-B0	GT10-B	99	0.148136
GT-B0	GT10-B	100	0.151235
GT-B0	GT10-B	101	0.129962
GT-B0	GT10-B	102	0.143423
GT-B0	GT10-B	103	0.327221
GT-B0	GT10-B	104	0.219578
GT-B0	GT10-B	105	0.2335
GT-B0	GT10-B	106	0.240805
GT-B0	GT10-B	107	0.120176
GT-B0	GT10-B	108	0.137011
GT-B0	GT10-B	109	0.163241
GT-B0	GT10-B	110	0.181232
GT-B0	GT10-B	111	0.267258
GT-B0	GT10-B	112	0.276972
GT-B0	GT10-B	113	0.572381
GT-B0	GT10-B	114	0.585285
GT-B0	GT10-B	115	0.586721
GT-B0	GT10-B	116	0.558783
GT-B0	GT10-B	117	0.49306
GT-B0	GT10-B	118	0.325858
GT-B0	GT10-B	119	0.308994
GT-B0	GT10-B	120	0.456704
GT-B0	GT10-B	121	0.456119
GT-B0	GT10-B	122	0.458035
GT-B0	GT10-B	123	0.472935
GT-B0	GT10-B	124	0.478622
GT-B0	GT10-B	125	0.496339
GT-B0	GT10-B	126	0.5099
GT-B0	GT10-B	127	0.527754
GT-B0	GT10-B	128	0.502661
GT-B0	GT10-B	129	0.338346
GT-B0	GT10-B	130	0.342245
GT-B0	GT10-B	131	0.322071
GT-B0	GT10-B	132	0.314229
GT-B0	GT10-B	133	0.291547
GT-B0	GT10-B	134	0.19965
GT-B0	GT10-B	135	0.189772
GT-B0	GT10-B	136	0.213524
GT-B0	GT10-B	137	0.203291
GT-B0	GT10-B	138	0.196085
GT-B0	GT10-B	139	0.205981
GT-B0	GT10-B	140	0.203547
GT-B0	GT10-B	141	0.213085
GT-B0	GT10-B	142	0.123079
GT-B0	GT10-B	143	0.122923
GT-B0	GT10-B	144	0.202863
GT-B0	GT10-B	145	0.202891
GT-B0	GT10-B	146	0.198948
GT-B0	GT10-B	147	0.207239
GT-B0	GT10-B	148	0.230792
GT-B0	GT10-B	149	0.345262
GT-B0	GT10-B	150	0.324598
GT-B0	GT10-B	151	0.322248
GT-B0	GT10-B	152	0.108785
GT-B0	GT10-B	153	0.103141
GT-B0	GT10-B	154	0.103152
GT-B0	GT10-B	155	0.122089
GT-B0	GT10-B	156	0.308695
GT-B0	GT10-B	157	0.361426
GT-B0	GT10-B	158	0.153334
GT-B0	GT10-B	159	0.421973
GT-B0	GT10-B	160	0.460109
GT-B0	GT10-B	161	0.308785
GT-B0	GT10-B	162	0.533657
GT-B0	GT10-B	163	0.56518
GT-B0	GT10-B	164	0.590338
GT-B0	GT10-B	165	0.588645
GT-B0	GT10-B	166	0.590658
GT-B0	GT10-B	167	0.581351
GT-B0	GT10-B	168	0.559603
GT-B0	GT10-B	169	0.213379
GT-B0	GT10-B	170	0.206553
GT-B0	GT10-B	171	0.480486
GT-B0	GT10-B	172	0.280244
GT-B0	GT10-B	173	0.258556
GT-B0	GT10-B	174	0.231044
GT-B0	GT10-B	175	0.205316
GT-B0	GT10-B	176	0.201653
GT-B0	GT10-B	177	0.181969
GT-B0	GT10-B	178	0.173876
GT-B0	GT10-B	179	0.165473
GT-B0	GT10-B	180	0.151071
GT-B0	GT10-B	181	0.166419
GT-B0	GT10-B	182	0.0643478
GT-B0	GT10-B	183	0.339335
GT-B0	GT10-B	184	0.34964
GT-B0	GT10-B	185	0.135374
GT-B0	GT10-B	186	0.137996
GT-B0	GT10-B	187	0.38269
GT-B0	GT10-B	188	0.420287
GT-B0	GT10-B	189	0.460025
GT-B0	GT10-B	190	0.499801
GT-B0	GT10-B	191	0.538723
GT-B0	GT10-B	192	0.57231
GT-B0	GT10-B	193	0.590824
GT-B0	GT10-B	194	0.595948
GT-B0	GT10-B	195	0.237665
GT-B0	GT10-B	196	0.258135
GT-B0	GT10-B	197	0.254611
GT-B0	GT10-B	198	0.246907
GT-B0	GT10-B	199	0.563007
GT-B0	GT10-B	200	0.576994
GT-B0	GT10-B	201	0.573198
GT-B0	GT10-B	202	0.582123
GT-B0	GT10-B	203	0.578581
GT-B0	GT10-B	204	0.577815
GT-B0	GT10-B	205	0.578179
GT-B0	GT10-B	206	0.580868
GT-B0	GT10-B	207	0.579189
GT-B0	GT10-B	208	0.573708
GT-B0	GT10-B	209	0.55982
GT-B0	GT10-B	210	0.524236
GT-B0	GT10-B	211	0.483971
GT-B0	GT10-B	212	0.443951
GT-B0	GT10-B	213	0.294222
GT-B0	GT10-B	214	0.28596
GT-B0	GT10-B	215	0.271426
GT-B0	GT10-B	216	0.389585
GT-B0	GT10-B	217	0.302816
GT-B0	GT10-B	218	0.181202
GT-B0	GT10-B	219	0.167701
GT-B0	GT10-B	220	0.159752
GT-B0	GT10-B	221	0.132648
GT-B0	GT10-B	222	0.127398
GT-B0	GT10-B	223	0.134851
GT-B0	GT10-B	224	0.15458
GT-B0	GT10-B	225	0.211052
GT-B0	GT10-B	226	0.295603
GT-B0	GT10-B	227	0.155196
GT-B0	GT10-B	228	0.12909
GT-B0	GT10-B	229	0.129124
GT-B0	GT10-B	230	0.129284
GT-B0	GT10-B	231	0.142877
GT-B0	GT10-B	232	0.168188
GT-B0	GT10-B	233	0.165932
GT-B0	GT10-B	234	0.160088
GT-B0	GT10-B	235	0.160505
GT-B0	GT10-B	236	0.284511
GT-B0	GT10-B	237	0.286676
GT-B0	GT10-B	238	0.135205
GT-B0	GT10-B	239	0.13338
GT-B0	GT10-B	240	0.134926
GT-B0	GT10-B	241	0.134109
GT-B0	GT10-B	242	0.1343
GT-B0	GT10-B	243	0.129206
GT-B0	GT10-B	244	0.125093
GT-B0	GT10-B	245	0.118198
GT-B0	GT10-B	246	0.109748
GT-B0	GT10-B	247	0.138907
GT-B0	GT10-B	248	0.249282
GT-B0	GT10-B	249	0.253188
GT-B0	GT10-B	250	0.114357
GT-B0	GT10-B	251	0.0779434
GT-B0	GT10-B	252	0.103734
GT-B0	GT10-B	253	0.101173
GT-B0	GT10-B	254	0.100378
GT-B0	GT10-B	255	0.118987
GT-B0	GT10-B	256	0.136296
GT-B0	GT10-B	257	0.135998
GT-B0	GT10-B	258	0.145471
GT-B0	GT10-B	259	0.170986
GT-B0	GT10-B	260	0.180276
GT-B0	GT10-B	261	0.329894
GT-B0	GT10-B	262	0.347361
GT-B0	GT10-B	263	0.367171
GT-B0	GT10-B	264	0.161766
GT-B0	GT10-B	265	0.175734
GT-B0	GT10-B	266	0.189035
GT-B0	GT10-B	267	0.191166
GT-B0	GT10-B	268	0.197777
GT-B0	GT10-B	269	0.461237
GT-B0	GT10-B	270	0.521292
GT-B0	GT10-B	271	0.575006
GT-B0	GT10-B	272	0.608441
GT-B0	GT10-B	273	0.637972
GT-B0	GT10-B	274	0.662332
GT-B0	GT10-B	275	0.679056
GT-B0	GT10-B	276	0.677222
GT-B0	GT10-B	277	0.65949
GT-B0	GT10-B	278	0.629936
GT-B0	GT10-B	279	0.550895
GT-B0	GT10-B	280	0.494593
GT-B0	GT10-B	281	0.196104
GT-B0	GT10-B	282	0.291663
GT-B0	GT10-B	283	0.253972
GT-B0	GT10-B	284	0.34169
GT-B0	GT10-B	285	0.275887
GT-B0	GT10-B	286	0.214677
GT-B0	GT10-B	287	0.163189
GT-B0	GT10-B	288	0.123441
GT-B0	GT10-B	289	0.104242
GT-B0	GT10-B	290	0.10594
GT-B0	GT10-B	291	0.132662
GT-B0	GT10-B	292	0.18508
GT-B0	GT10-B	293	0.248075
GT-B0	GT10-B	294	0.316818
GT-B0	GT10-B	295	0.244314
GT-B0	GT10-B	296	0.287661
GT-B0	GT10-B	297	0.153904
GT-B0	GT10-B	298	0.182128
GT-B0	GT10-B	299	0.53464
GT-B0	GT10-B	300	0.583841
GT-B0	GT10-B	301	0.616272
GT-B0	GT10-B	302	0.633246
GT-B0	GT10-B	303	0.645967
GT-B0	GT10-B	304	0.648063
GT-B0	GT10-B	305	0.636625
GT-B0	GT10-B	306	0.531817
GT-B0	GT10-B	307	0.36713
GT-B0	GT10-B	308	0.562924
GT-B0	GT10-B	309	0.520389
GT-B0	GT10-B	310	0.176598
GT-B0	GT10-B	311	0.157858
GT-B0	GT10-B	312	0.382004
GT-B0	GT10-B	313	0.329202
GT-B0	GT10-B	314	0.211822
GT-B0	GT10-B	315	0.18899
GT-B0	GT10-B	316	0.290135
GT-B0	GT10-B	317	0.255447
GT-B0	GT10-B	318	0.0602034
GT-B0	GT10-B	319	0.0640147
GT-B0	GT10-B	320	0.234986
GT-B0	GT10-B	321	0.215061
GT-B0	GT10-B	322	0.205153
GT-B0	GT10-B	323	0.203561
GT-B0	GT10-B	324	0.213765
GT-B0	GT10-B	325	0.243383
GT-B0	GT10-B	326	0.290623
GT-B0	GT10-B	327	0.352504
GT-B0	GT10-B	328	0.418107
GT-B0	GT10-B	329	0.47991
GT-B0	GT10-B	330	0.535458
GT-B0	GT10-B	331	0.58373
GT-B0	GT10-B	332	0.619402
GT-B0	GT10-B	333	0.643376
GT-B0	GT10-B	334	0.655004
GT-B0	GT10-B	335	0.657497
GT-B0	GT10-B	336	0.629949
GT-B0	GT10-B	337	0.307819
GT-B0	GT10-B	338	0.617348
GT-B0	GT10-B	339	0.38164
GT-B0	GT10-B	340	0.587441
GT-B0	GT10-B	341	0.549903
GT-B0	GT10-B	342	0.494077
GT-B0	GT10-B	343	0.435477
GT-B0	GT10-B	344	0.381729
GT-B0	GT10-B	345	0.326945
GT-B0	GT10-B	346	0.272311
GT-B0	GT10-B	347	0.222502
GT-B0	GT10-B	348	0.182052
GT-B0	GT10-B	349	0.0380611
GT-B0	GT10-B	350	0.165781
GT-B0	GT10-B	351	0.162058
GT-B0	GT10-B	352	0.181282
GT-B0	GT10-B	353	0.209558
GT-B0	GT10-B	354	0.254361
GT-B0	GT10-B	355	0.31209
GT-B0	GT10-B	356	0.377359
GT-B0	GT10-B	357	0.43866
GT-B0	GT10-B	358	0.495792
GT-B0	GT10-B	359	0.547911
GT-B0	GT10-B	360	0.593699
GT-B0	GT10-B	361	0.62672
GT-B0	GT10-B	362	0.649424
GT-B0	GT10-B	363	0.243002
GT-B0	GT10-B	364	0.234434
GT-B0	GT10-B	365	0.64099
GT-B0	GT10-B	366	0.623404
GT-B0	GT10-B	367	0.599831
GT-B0	GT10-B	368	0.559137
GT-B0	GT10-B	369	0.221482
GT-B0	GT10-B	370	0.479999
GT-B0	GT10-B	371	0.42328
GT-B0	GT10-B	372	0.390905
GT-B0	GT10-B	373	0.164004
GT-B0	GT10-B	374	0.210527
GT-B0	GT10-B	375	0.357212
GT-B0	GT10-B	376	0.367552
GT-B0	GT10-B	377	0.387259
GT-B0	GT10-B	378	0.253711
GT-B0	GT10-B	379	0.50414
GT-B0	GT10-B	380	0.580849
GT-B0	GT10-B	381	0.660663
GT-B0	GT10-B	382	0.736593
GT-B0	GT10-B	383	0.801599
GT-B0	GT10-B	384	0.844817
GT-B0	GT10-B	385	0.858163
GT-B0	GT10-B	386	0.839989
GT-B0	GT10-B	387	0.788539
GT-B0	GT10-B	388	0.714369
GT-B0	GT10-B	389	0.621327
GT-B0	GT10-B	390	0.531027
GT-B0	GT10-B	391	0.433994
GT-B0	GT10-B	392	0.338878
GT-B0	GT10-B	393	0.255997
GT-B0	GT10-B	394	0.192222
GT-B0	GT10-B	395	0.142754
GT-B0	GT10-B	396	0.108125
GT-B0	GT10-B	397	0.0839546
GT-B0	GT10-B	398	0.0705494
GT-B0	GT10-B	399	0.0640866
GT-B0	GT10-B	400	0.0662142
GT-B0	GT10-B	401	0.0752004
GT-B0	GT10-B	402	0.0845741
GT-B0	GT10-B	403	0.092255
GT-B0	GT10-B	404	0.0970467
GT-B0	GT10-B	405	0.101243
GT-B0	GT10-B	406	0.102208
GT-B0	GT10-B	407	0.105504
GT-B0	GT10-B	408	0.10853
GT-B0	GT10-B	409	0.0595074
GT-B0	GT10-B	410	0.0683525
GT-B0	GT10-B	411	0.0821504
GT-B0	GT10-B	412	0.0963259
GT-B0	GT10-B	413	0.093756
GT-B0	GT10-B	414	0.106241
GT-B0	GT10-B	415	0.118607
GT-B0	GT10-B	416	0.129607
GT-B0	GT10-B	417	0.140511
GT-B0	GT10-B	418	0.150186
GT-B0	GT10-B	419	0.16018
GT-B0	GT10-B	420	0.173792
GT-B0	GT10-B	421	0.18173
GT-B0	GT10-B	422	0.201566
GT-B0	GT10-B	423	0.205762
GT-B0	GT10-B	424	0.200119
GT-B0	GT10-B	425	0.196847
GT-B0	GT10-B	426	0.190198
GT-B0	GT10-B	427	0.229611
GT-B0	GT10-B	428	0.220014
GT-B0	GT10-B	429	0.211903
GT-B0	GT10-B	430	0.204773
GT-B0	GT10-B	431	0.206332
GT-B0	GT10-B	432	0.127563
GT-B0	GT10-B	433	0.137294
GT-B0	GT10-B	434	0.202264
GT-B0	GT10-B	435	0.216956
GT-B0	GT10-B	436	0.236319
GT-B0	GT10-B	437	0.257662
GT-B0	GT10-B	438	0.253534
GT-B0	GT10-B	439	0.0632792
GT-B0	GT10-B	440	0.287484
GT-B0	GT10-B	441	0.298174
GT-B0	GT10-B	442	0.192139
GT-B0	GT10-B	443	0.108511
GT-B0	GT10-B	444	0.118037
GT-B0	GT10-B	445	0.132706
GT-B0	GT10-B	446	0.335738
GT-B0	GT10-B	447	0.421909
GT-B0	GT10-B	448	0.35136
GT-B0	GT10-B	449	0.320086
GT-B0	GT10-B	450	0.314436
GT-B0	GT10-B	451	0.183569
GT-B0	GT10-B	452	0.191051
GT-B0	GT10-B	453	0.118487
GT-B0	GT10-B	454	0.113318
GT-B0	GT10-B	455	0.11525
GT-B0	GT10-B	456	0.111037
GT-B0	GT10-B	457	0.123322
GT-B0	GT10-B	458	0.124185
GT-B0	GT10-B	459	0.141055
GT-B0	GT10-B	460	0.14023
GT-B0	GT10-B	461	0.140644
GT-B0	GT10-B	462	0.144098
GT-B0	GT10-B	463	0.326329
GT-B0	GT10-B	464	0.330139
GT-B0	GT10-B	465	0.316517
GT-B0	GT10-B	466	0.299728
GT-B0	GT10-B	467	0.129495
GT-B0	GT10-B	468	0.0880289
GT-B0	GT10-B	469	0.0885379
GT-B0	GT10-B	470	0.0854369
GT-B0	GT10-B	471	0.0854838
GT-B0	GT10-B	472	0.08332
GT-B0	GT10-B	473	0.0834472
GT-B0	GT10-B	474	0.0968769
GT-B0	GT10-B	475	0.0969588
GT-B0	GT10-B	476	0.0971649
GT-B0	GT10-B	477	0.104732
GT-B0	GT10-B	478	0.101427
GT-B0	GT10-B	479	0.102953
GT-B0	GT10-B	480	0.101168
GT-B0	GT10-B	481	0.0924677
GT-B0	GT10-B	482	0.0926745
GT-B0	GT10-B	483	0.0888731
GT-B0	GT10-B	484	0.0871405
GT-B0	GT10-B	485	0.0968258
GT-B0	GT10-B	486	0.100589
GT-B0	GT10-B	487	0.0930108
GT-B0	GT10-B	488	0.0908412
GT-B0	GT10-B	489	0.172594
GT-B0	GT10-B	490	0.0931243
GT-B0	GT10-B	491	0.0604473
GT-B0	GT10-B	492	0.119271
GT-B0	GT10-B	493	0.10436
GT-B0	GT10-B	494	0.104283
GT-B0	GT10-B	495	0.114589
GT-B0	GT10-B	496	0.122292
GT-B0	GT10-B	497	0.0891923
GT-B0	GT10-B	498	0.0706084
GT-B0	GT10-B	499	0.0478849
GT-B0	GT10-B	500	0.0497226
GT-B0	GT10-B	501	0.0478306
GT-B0	GT10-B	502	0.0478215
GT-B0	GT10-B	503	0.0488898
GT-B0	GT10-B	504	0.0508002
GT-B0	GT10-B	505	0.0454988
GT-B0	GT10-B	506	0.049011
GT-B0	GT10-B	507	0.052665
GT-B0	GT10-B	508	0.0595084
GT-B0	GT10-B	509	0.0653599
GT-B0	GT10-B	510	0.0712352
GT-B0	GT10-B	511	0.0768683
GT-B0	GT10-B	512	0.0846897
GT-B0	GT10-B	513	0.0847325
GT-B0	GT10-B	514	0.0900511
GT-B0	GT10-B	515	0.0936696
GT-B0	GT10-B	516	0.092165
GT-B0	GT10-B	517	0.0894497
GT-B0	GT10-B	518	0.0806573
GT-B0	GT10-B	519	0.0727202
GT-B0	GT10-B	520	0.0827254
GT-B0	GT10-B	521	0.135589
GT-B0	GT10-B	522	0.142315
GT-B0	GT10-B	523	0.155914
GT-B0	GT10-B	524	0.169641
GT-B0	GT10-B	525	0.0811435
GT-B0	GT10-B	526	0.0835473
GT-B0	GT10-B	527	0.0796975
GT-B0	GT10-B	528	0.0473908
GT-B0	GT10-B	529	0.0642247
GT-B0	GT10-B	530	0.0705321
GT-B0	GT10-B	531	0.234511
GT-B0	GT10-B	532	0.250663
GT-B0	GT10-B	533	0.246971
GT-B0	GT10-B	534	0.260755
GT-B0	GT10-B	535	0.284694
GT-B0	GT10-B	536	0.291685
GT-B0	GT10-B	537	0.285348
GT-B0	GT10-B	538	0.248331
GT-B0	GT10-B	539	0.242451
GT-B0	GT10-B	540	0.184136
GT-B0	GT10-B	541	0.12705
GT-B0	GT10-B	542	0.0747762
GT-B0	GT10-B	543	0.0712711
GT-B0	GT10-B	544	0.0675122
GT-B0	GT10-B	545	0.0720915
GT-B0	GT10-B	546	0.133051
GT-B0	GT10-B	547	0.139633
GT-B0	GT10-B	548	0.0808461
GT-B0	GT10-B	549	0.0815399
GT-B0	GT10-B	550	0.0701001
GT-B0	GT10-B	551	0.0636718
GT-B0	GT20-B	1	0.0862717
GT-B0	GT20-B	2	0.0861345
GT-B0	GT20-B	3	0.08366
GT-B0	GT20-B	4	0.0703385
GT-B0	GT20-B	5	0.046734
GT-B0	GT20-B	6	0.0642796
GT-B0	GT20-B	7	0.333895
GT-B0	GT20-B	8	0.458371
GT-B0	GT20-B	9	0.50084
GT-B0	GT20-B	10	0.540017
GT-B0	GT20-B	11	0.567195
GT-B0	GT20-B	12	0.587114
GT-B0	GT20-B	13	0.59816
GT-B0	GT20-B	14	0.60488
GT-B0	GT20-B	15	0.609698
GT-B0	GT20-B	16	0.610853
GT-B0	GT20-B	17	0.60698
GT-B0	GT20-B	18	0.594215
GT-B0	GT20-B	19	0.58071
GT-B0	GT20-B	20	0.553682
GT-B0	GT20-B	21	0.52379
GT-B0	GT20-B	22	0.472193
GT-B0	GT20-B	23	0.263481
GT-B0	GT20-B	24	0.25728
GT-B0	GT20-B	25	0.15577
GT-B0	GT20-B	26	0.260515
GT-B0	GT20-B	27	0.268147
GT-B0	GT20-B	28	0.258613
GT-B0	GT20-B	29	0.286194
GT-B0	GT20-B	30	0.307445
GT-B0	GT20-B	31	0.480892
GT-B0	GT20-B	32	0.498928
GT-B0	GT20-B	33	0.476346
GT-B0	GT20-B	34	0.453388
GT-B0	GT20-B	35	0.427375
GT-B0	GT20-B	36	0.396292
GT-B0	GT20-B	37	0.359368
GT-B0	GT20-B	38	0.317898
GT-B0	GT20-B	39	0.274292
GT-B0	GT20-B	40	0.230074
GT-B0	GT20-B	41	0.189202
GT-B0	GT20-B	42	0.15751
GT-B0	GT20-B	43	0.139836
GT-B0	GT20-B	44	0.135463
GT-B0	GT20-B	45	0.146423
GT-B0	GT20-B	46	0.176985
GT-B0	GT20-B	47	0.229355
GT-B0	GT20-B	48	0.300417
GT-B0	GT20-B	49	0.392568
GT-B0	GT20-B	50	0.465444
GT-B0	GT20-B	51	0.531272
GT-B0	GT20-B	52	0.588671
GT-B0	GT20-B	53	0.633354
GT-B0	GT20-B	54	0.661172
GT-B0	GT20-B	55	0.66732
GT-B0	GT20-B	56	0.656278
GT-B0	GT20-B	57	0.636897
GT-B0	GT20-B	58	0.61131
GT-B0	GT20-B	59	0.580722
GT-B0	GT20-B	60	0.545509
GT-B0	GT20-B	61	0.501097
GT-B0	GT20-B	62	0.455625
GT-B0	GT20-B	63	0.416532
GT-B0	GT20-B	64	0.37976
GT-B0	GT20-B	65	0.35538
GT-B0	GT20-B	66	0.295331
GT-B0	GT20-B	67	0.255533
GT-B0	GT20-B	68	0.146775
GT-B0	GT20-B	69	0.151831
GT-B0	GT20-B	70	0.168464
GT-B0	GT20-B	71	0.224945
GT-B0	GT20-B	72	0.234634
GT-B0	GT20-B	73	0.0768202
GT-B0	GT20-B	74	0.191616
GT-B0	GT20-B	75	0.22163
GT-B0	GT20-B	76	0.334298
GT-B0	GT20-B	77	0.373713
GT-B0	GT20-B	78	0.416218
GT-B0	GT20-B	79	0.459823
GT-B0	GT20-B	80	0.594621
GT-B0	GT20-B	81	0.75914
GT-B0	GT20-B	82	0.798751
GT-B0	GT20-B	83	0.827646
GT-B0	GT20-B	84	0.847688
GT-B0	GT20-B	85	0.856246
GT-B0	GT20-B	86	0.853033
GT-B0	GT20-B	87	0.831228
GT-B0	GT20-B	88	0.794412
GT-B0	GT20-B	89	0.738902
GT-B0	GT20-B	90	0.665021
GT-B0	GT20-B	91	0.584074
GT-B0	GT20-B	92	0.49806
GT-B0	GT20-B	93	0.411498
GT-B0	GT20-B	94	0.330042
GT-B0	GT20-B	95	0.257335
GT-B0	GT20-B	96	0.206468
GT-B0	GT20-B	97	0.175846
GT-B0	GT20-B	98	0.155501
GT-B0	GT20-B	99	0.143614
GT-B0	GT20-B	100	0.138344
GT-B0	GT20-B	101	0.139565
GT-B0	GT20-B	102	0.144227
GT-B0	GT20-B	103	0.149365
GT-B0	GT20-B	104	0.156657
GT-B0	GT20-B	105	0.166342
GT-B0	GT20-B	106	0.178283
GT-B0	GT20-B	107	0.194055
GT-B0	GT20-B	108	0.213888
GT-B0	GT20-B	109	0.238952
GT-B0	GT20-B	110	0.266459
GT-B0	GT20-B	111	0.293318
GT-B0	GT20-B	112	0.318752
GT-B0	GT20-B	113	0.342602
GT-B0	GT20-B	114	0.363332
GT-B0	GT20-B	115	0.379845
GT-B0	GT20-B	116	0.389702
GT-B0	GT20-B	117	0.39138
GT-B0	GT20-B	118	0.385092
GT-B0	GT20-B	119	0.371899
GT-B0	GT20-B	120	0.352786
GT-B0	GT20-B	121	0.323622
GT-B0	GT20-B	122	0.289326
GT-B0	GT20-B	123	0.251
GT-B0	GT20-B	124	0.211025
GT-B0	GT20-B	125	0.172008
GT-B0	GT20-B	126	0.137236
GT-B0	GT20-B	127	0.107718
GT-B0	GT20-B	128	0.0843849
GT-B0	GT20-B	129	0.0686841
GT-B0	GT20-B	130	0.0593511
GT-B0	GT20-B	131	0.0557891
GT-B0	GT20-B	132	0.0575582
GT-B0	GT20-B	133	0.0616406
GT-B0	GT20-B	134	0.0666965
GT-B0	GT20-B	135	0.0738871
GT-B0	GT20-B	136	0.084411
GT-B0	GT20-B	137	0.0988157
GT-B0	GT20-B	138	0.11974
GT-B0	GT20-B	139	0.150293
GT-B0	GT20-B	140	0.189454
GT-B0	GT20-B	141	0.233857
GT-B0	GT20-B	142	0.279647
GT-B0	GT20-B	143	0.333762
GT-B0	GT20-B	144	0.389251
GT-B0	GT20-B	145	0.446185
GT-B0	GT20-B	146	0.495621
GT-B0	GT20-B	147	0.546306
GT-B0	GT20-B	148	0.590614
GT-B0	GT20-B	149	0.627258
GT-B0	GT20-B	150	0.655993
GT-B0	GT20-B	151	0.667803
GT-B0	GT20-B	152	0.655999
GT-B0	GT20-B	153	0.620476
GT-B0	GT20-B	154	0.568832
GT-B0	GT20-B	155	0.503356
GT-B0	GT20-B	156	0.425996
GT-B0	GT20-B	157	0.341868
GT-B0	GT20-B	158	0.26059
GT-B0	GT20-B	159	0.195524
GT-B0	GT20-B	160	0.151401
GT-B0	GT20-B	161	0.127456
GT-B0	GT20-B	162	0.119179
GT-B0	GT20-B	163	0.130374
GT-B0	GT20-B	164	0.161213
GT-B0	GT20-B	165	0.209341
GT-B0	GT20-B	166	0.267262
GT-B0	GT20-B	167	0.343627
GT-B0	GT20-B	168	0.423827
GT-B0	GT20-B	169	0.50237
GT-B0	GT20-B	170	0.574246
GT-B0	GT20-B	171	0.637926
GT-B0	GT20-B	172	0.692928
GT-B0	GT20-B	173	0.735061
GT-B0	GT20-B	174	0.758443
GT-B0	GT20-B	175	0.763699
GT-B0	GT20-B	176	0.755951
GT-B0	GT20-B	177	0.737374
GT-B0	GT20-B	178	0.707939
GT-B0	GT20-B	179	0.66398
GT-B0	GT20-B	180	0.610137
GT-B0	GT20-B	181	0.543711
GT-B0	GT20-B	182	0.475322
GT-B0	GT20-B	183	0.413664
GT-B0	GT20-B	184	0.361717
GT-B0	GT20-B	185	0.321461
GT-B0	GT20-B	186	0.296878
GT-B0	GT20-B	187	0.283801
GT-B0	GT20-B	188	0.286801
GT-B0	GT20-B	189	0.296293
GT-B0	GT20-B	190	0.302751
GT-B0	GT20-B	191	0.302859
GT-B0	GT20-B	192	0.294658
GT-B0	GT20-B	193	0.279182
GT-B0	GT20-B	194	0.260944
GT-B0	GT20-B	195	0.249411
GT-B0	GT20-B	196	0.251672
GT-B0	GT20-B	197	0.26328
GT-B0	GT20-B	198	0.287121
GT-B0	GT20-B	199	0.326901
GT-B0	GT20-B	200	0.381032
GT-B0	GT20-B	201	0.446691
GT-B0	GT20-B	202	0.510396
GT-B0	GT20-B	203	0.564359
GT-B0	GT20-B	204	0.615025
GT-B0	GT20-B	205	0.658833
GT-B0	GT20-B	206	0.6893
GT-B0	GT20-B	207	0.699572
GT-B0	GT20-B	208	0.685362
GT-B0	GT20-B	209	0.647466
GT-B0	GT20-B	210	0.588318
GT-B0	GT20-B	211	0.514232
GT-B0	GT20-B	212	0.429124
GT-B0	GT20-B	213	0.338726
GT-B0	GT20-B	214	0.252642
GT-B0	GT20-B	215	0.179203
GT-B0	GT20-B	216	0.1264
GT-B0	GT20-B	217	0.0991489
GT-B0	GT20-B	218	0.0857237
GT-B0	GT20-B	219	0.0966074
GT-B0	GT20-B	220	0.122858
GT-B0	GT20-B	221	0.161559
GT-B0	GT20-B	222	0.214354
GT-B0	GT20-B	223	0.275388
GT-B0	GT20-B	224	0.331876
GT-B0	GT20-B	225	0.399412
GT-B0	GT20-B	226	0.333586
GT-B0	GT20-B	227	0.363119
GT-B0	GT20-B	228	0.3889
GT-B0	GT20-B	229	0.410233
GT-B0	GT20-B	230	0.23766
GT-B0	GT20-B	231	0.163159
GT-B0	GT20-B	232	0.491966
GT-B0	GT20-B	233	0.241938
GT-B0	GT20-B	234	0.544436
GT-B0	GT20-B	235	0.524554
GT-B0	GT20-B	236	0.116193
GT-B0	GT20-B	237	0.619122
GT-B0	GT20-B	238	0.627828
GT-B0	GT20-B	239	0.641248
GT-B0	GT20-B	240	0.434372
GT-B0	GT20-B	241	0.292972
GT-B0	GT20-B	242	0.664016
GT-B0	GT20-B	243	0.690882
GT-B0	GT20-B	244	0.713311
GT-B0	GT20-B	245	0.690915
GT-B0	GT20-B	246	0.754835
GT-B0	GT20-B	247	0.780765
GT-B0	GT20-B	248	0.800647
GT-B0	GT20-B	249	0.815727
GT-B0	GT20-B	250	0.819502
GT-B0	GT20-B	251	0.814456
GT-B0	GT20-B	252	0.796485
GT-B0	GT20-B	253	0.767008
GT-B0	GT20-B	254	0.728278
GT-B0	GT20-B	255	0.679868
GT-B0	GT20-B	256	0.62128
GT-B0	GT20-B	257	0.555037
GT-B0	GT20-B	258	0.487785
GT-B0	GT20-B	259	0.426143
GT-B0	GT20-B	260	0.372128
GT-B0	GT20-B	261	0.319067
GT-B0	GT20-B	262	0.282668
GT-B0	GT20-B	263	0.264975
GT-B0	GT20-B	264	0.253614
GT-B0	GT20-B	265	0.243588
GT-B0	GT20-B	266	0.249431
GT-B0	GT20-B	267	0.25527
GT-B0	GT20-B	268	0.0898321
GT-B0	GT20-B	269	0.197505
GT-B0	GT20-B	270	0.283484
GT-B0	GT20-B	271	0.271155
GT-B0	GT20-B	272	0.251899
GT-B0	GT20-B	273	0.228701
GT-B0	GT20-B	274	0.203755
GT-B0	GT20-B	275	0.179482
GT-B0	GT20-B	276	0.164888
GT-B0	GT20-B	277	0.160568
GT-B0	GT20-B	278	0.164752
GT-B0	GT20-B	279	0.173171
GT-B0	GT20-B	280	0.214414
GT-B0	GT20-B	281	0.256746
GT-B0	GT20-B	282	0.298491
GT-B0	GT20-B	283	0.0839351
GT-B0	GT20-B	284	0.396618
GT-B0	GT20-B	285	0.464758
GT-B0	GT20-B	286	0.528697
GT-B0	GT20-B	287	0.587027
GT-B0	GT20-B	288	0.638629
GT-B0	GT20-B	289	0.681195
GT-B0	GT20-B	290	0.71355
GT-B0	GT20-B	291	0.731095
GT-B0	GT20-B	292	0.733387
GT-B0	GT20-B	293	0.720767
GT-B0	GT20-B	294	0.690991
GT-B0	GT20-B	295	0.643693
GT-B0	GT20-B	296	0.580593
GT-B0	GT20-B	297	0.505304
GT-B0	GT20-B	298	0.423002
GT-B0	GT20-B	299	0.342345
GT-B0	GT20-B	300	0.266741
GT-B0	GT20-B	301	0.199351
GT-B0	GT20-B	302	0.145751
GT-B0	GT20-B	303	0.107397
GT-B0	GT20-B	304	0.0833533
GT-B0	GT20-B	305	0.0717499
GT-B0	GT20-B	306	0.0685178
GT-B0	GT20-B	307	0.0733985
GT-B0	GT20-B	308	0.0857563
GT-B0	GT20-B	309	0.0997326
GT-B0	GT20-B	310	0.115341
GT-B0	GT20-B	311	0.131357
GT-B0	GT20-B	312	0.148092
GT-B0	GT20-B	313	0.16774
GT-B0	GT20-B	314	0.192464
GT-B0	GT20-B	315	0.222682
GT-B0	GT20-B	316	0.263978
GT-B0	GT20-B	317	0.316906
GT-B0	GT20-B	318	0.382905
GT-B0	GT20-B	319	0.45843
GT-B0	GT20-B	320	0.53647
GT-B0	GT20-B	321	0.610069
GT-B0	GT20-B	322	0.676588
GT-B0	GT20-B	323	0.731209
GT-B0	GT20-B	324	0.770327
GT-B0	GT20-B	325	0.794918
GT-B0	GT20-B	326	0.798228
GT-B0	GT20-B	327	0.798815
GT-B0	GT20-B	328	0.782631
GT-B0	GT20-B	329	0.750407
GT-B0	GT20-B	330	0.705413
GT-B0	GT20-B	331	0.647946
GT-B0	GT20-B	332	0.581525
GT-B0	GT20-B	333	0.505121
GT-B0	GT20-B	334	0.422716
GT-B0	GT20-B	335	0.342632
GT-B0	GT20-B	336	0.26988
GT-B0	GT20-B	337	0.207918
GT-B0	GT20-B	338	0.158453
GT-B0	GT20-B	339	0.119917
GT-B0	GT20-B	340	0.0942737
GT-B0	GT20-B	341	0.0797259
GT-B0	GT20-B	342	0.0721328
GT-B0	GT20-B	343	0.0713658
GT-B0	GT20-B	344	0.073715
GT-B0	GT20-B	345	0.0791871
GT-B0	GT20-B	346	0.0867572
GT-B0	GT20-B	347	0.0963465
GT-B0	GT20-B	348	0.109057
GT-B0	GT20-B	349	0.124327
GT-B0	GT20-B	350	0.141231
GT-B0	GT20-B	351	0.16017
GT-B0	GT20-B	352	0.181436
GT-B0	GT20-B	353	0.20495
GT-B0	GT20-B	354	0.229507
GT-B0	GT20-B	355	0.252661
GT-B0	GT20-B	356	0.274415
GT-B0	GT20-B	357	0.299502
GT-B0	GT20-B	358	0.326217
GT-B0	GT20-B	359	0.354918
GT-B0	GT20-B	360	0.386737
GT-B0	GT20-B	361	0.422545
GT-B0	GT20-B	362	0.460909
GT-B0	GT20-B	363	0.499185
GT-B0	GT20-B	364	0.534658
GT-B0	GT20-B	365	0.56655
GT-B0	GT20-B	366	0.593171
GT-B0	GT20-B	367	0.609337
GT-B0	GT20-B	368	0.611704
GT-B0	GT20-B	369	0.602256
GT-B0	GT20-B	370	0.588033
GT-B0	GT20-B	371	0.554014
GT-B0	GT20-B	372	0.505486
GT-B0	GT20-B	373	0.443495
GT-B0	GT20-B	374	0.374024
GT-B0	GT20-B	375	0.308348
GT-B0	GT20-B	376	0.248829
GT-B0	GT20-B	377	0.199593
GT-B0	GT20-B	378	0.181109
GT-B0	GT20-B	379	0.18838
GT-B0	GT20-B	380	0.226491
GT-B0	GT20-B	381	0.293431
GT-B0	GT20-B	382	0.383934
GT-B0	GT20-B	383	0.485249
GT-B0	GT20-B	384	0.585222
GT-B0	GT20-B	385	0.673118
GT-B0	GT20-B	386	0.742296
GT-B0	GT20-B	387	0.788471
GT-B0	GT20-B	388	0.807991
GT-B0	GT20-B	389	0.796669
GT-B0	GT20-B	390	0.764294
GT-B0	GT20-B	391	0.719002
GT-B0	GT20-B	392	0.662146
GT-B0	GT20-B	393	0.598168
GT-B0	GT20-B	394	0.529118
GT-B0	GT20-B	395	0.458025
GT-B0	GT20-B	396	0.392924
GT-B0	GT20-B	397	0.331789
GT-B0	GT20-B	398	0.276392
GT-B0	GT20-B	399	0.231252
GT-B0	GT20-B	400	0.197161
GT-B0	GT20-B	401	0.175657
GT-B0	GT20-B	402	0.168787
GT-B0	GT20-B	403	0.175563
GT-B0	GT20-B	404	0.195975
GT-B0	GT20-B	405	0.131044
GT-B0	GT20-B	406	0.240465
GT-B0	GT20-B	407	0.278119
GT-B0	GT20-B	408	0.320458
GT-B0	GT20-B	409	0.368455
GT-B0	GT20-B	410	0.418286
GT-B0	GT20-B	411	0.47496
GT-B0	GT20-B	412	0.522593
GT-B0	GT20-B	413	0.567441
GT-B0	GT20-B	414	0.609101
GT-B0	GT20-B	415	0.643157
GT-B0	GT20-B	416	0.668821
GT-B0	GT20-B	417	0.682478
GT-B0	GT20-B	418	0.680008
GT-B0	GT20-B	419	0.669358
GT-B0	GT20-B	420	0.650155
GT-B0	GT20-B	421	0.614583
GT-B0	GT20-B	422	0.573463
GT-B0	GT20-B	423	0.531313
GT-B0	GT20-B	424	0.49256
GT-B0	GT20-B	425	0.46675
GT-B0	GT20-B	426	0.454388
GT-B0	GT20-B	427	0.45647
GT-B0	GT20-B	428	0.484635
GT-B0	GT20-B	429	0.526894
GT-B0	GT20-B	430	0.576425
GT-B0	GT20-B	431	0.631541
GT-B0	GT20-B	432	0.683785
GT-B0	GT20-B	433	0.726181
GT-B0	GT20-B	434	0.752351
GT-B0	GT20-B	435	0.746528
GT-B0	GT20-B	436	0.71462
GT-B0	GT20-B	437	0.663993
GT-B0	GT20-B	438	0.593041
GT-B0	GT20-B	439	0.50529
GT-B0	GT20-B	440	0.41499
GT-B0	GT20-B	441	0.327692
GT-B0	GT20-B	442	0.25407
GT-B0	GT20-B	443	0.200836
GT-B0	GT20-B	444	0.167028
GT-B0	GT20-B	445	0.154506
GT-B0	GT20-B	446	0.164539
GT-B0	GT20-B	447	0.189084
GT-B0	GT20-B	448	0.225078
GT-B0	GT20-B	449	0.269031
GT-B0	GT20-B	450	0.309198
GT-B0	GT20-B	451	0.339133
GT-B0	GT20-B	452	0.356077
GT-B0	GT20-B	453	0.357153
GT-B0	GT20-B	454	0.343812
GT-B0	GT20-B	455	0.317385
GT-B0	GT20-B	456	0.279858
GT-B0	GT20-B	457	0.23726
GT-B0	GT20-B	458	0.197094
GT-B0	GT20-B	459	0.162537
GT-B0	GT20-B	460	0.135002
GT-B0	GT20-B	461	0.114703
GT-B0	GT20-B	462	0.103441
GT-B0	GT20-B	463	0.102842
GT-B0	GT20-B	464	0.111972
GT-B0	GT20-B	465	0.128108
GT-B0	GT20-B	466	0.149785
GT-B0	GT20-B	467	0.176582
GT-B0	GT20-B	468	0.205871
GT-B0	GT20-B	469	0.232782
GT-B0	GT20-B	470	0.251334
GT-B0	GT20-B	471	0.260145
GT-B0	GT20-B	472	0.258103
GT-B0	GT20-B	473	0.246239
GT-B0	GT20-B	474	0.225071
GT-B0	GT20-B	475	0.197679
GT-B0	GT20-B	476	0.16794
GT-B0	GT20-B	477	0.141161
GT-B0	GT20-B	478	0.115673
GT-B0	GT20-B	479	0.102611
GT-B0	GT20-B	480	0.0962885
GT-B0	GT20-B	481	0.0990011
GT-B0	GT20-B	482	0.0992006
GT-B0	GT20-B	483	0.105956
GT-B0	GT20-B	484	0.109555
GT-B0	GT20-B	485	0.125413
GT-B0	GT20-B	486	0.119735
GT-B0	GT20-B	487	0.0951039
GT-B0	GT20-B	488	0.0780759
GT-B0	GT20-B	489	0.0724415
GT-B0	GT20-B	490	0.0706328
GT-B0	GT20-B	491	0.128276
GT-B0	GT20-B	492	0.153402
GT-B0	GT20-B	493	0.147922
GT-B0	GT20-B	494	0.140119
GT-B0	GT20-B	495	0.136081
GT-B0	GT20-B	496	0.118753
GT-B0	GT20-B	497	0.111172
GT-B0	GT20-B	498	0.0353969
GT-B0	GT20-B	499	0.0577393
GT-B0	GT20-B	500	0.07705
GT-B0	GT20-B	501	0.0841354
GT-B0	GT20-B	502	0.093266
GT-B0	GT20-B	503	0.0674663
GT-B0	GT20-B	504	0.0700876
GT-B0	GT20-B	505	0.0799966
GT-B0	GT20-B	506	0.0713295
GT-B0	GT20-B	507	0.0787172
GT-B0	GT20-B	508	0.0856236
GT-B0	GT20-B	509	0.0874019
GT-B0	GT20-B	510	0.0866446
GT-B0	GT20-B	511	0.0820222
GT-B0	GT20-B	512	0.08443
GT-B0	GT20-B	513	0.0977596
GT-B0	GT20-B	514	0.104057
GT-B0	GT20-B	515	0.106713
GT-B0	GT20-B	516	0.105273
GT-B0	GT20-B	517	0.110307
GT-B0	GT20-B	518	0.104704
GT-B0	GT20-B	519	0.0948032
GT-B0	GT28-B	1	0.169053
GT-B0	GT28-B	2	0.19087
GT-B0	GT28-B	3	0.156179
GT-B0	GT28-B	4	0.149913
GT-B0	GT28-B	5	0.0852846
GT-B0	GT28-B	6	0.117641
GT-B0	GT28-B	7	0.247071
GT-B0	GT28-B	8	0.4145
GT-B0	GT28-B	9	0.5206
GT-B0	GT28-B	10	0.640133
GT-B0	GT28-B	11	0.665552
GT-B0	GT28-B	12	0.234025
GT-B0	GT28-B	13	0.682455
GT-B0	GT28-B	14	0.672338
GT-B0	GT28-B	15	0.64727
GT-B0	GT28-B	16	0.186888
GT-B0	GT28-B	17	0.594968
GT-B0	GT28-B	18	0.548944
GT-B0	GT28-B	19	0.363662
GT-B0	GT28-B	20	0.440621
GT-B0	GT28-B	21	0.36189
GT-B0	GT28-B	22	0.285705
GT-B0	GT28-B	23	0.218224
GT-B0	GT28-B	24	0.157189
GT-B0	GT28-B	25	0.109463
GT-B0	GT28-B	26	0.0762104
GT-B0	GT28-B	27	0.0559796
GT-B0	GT28-B	28	0.0483597
GT-B0	GT28-B	29	0.0504438
GT-B0	GT28-B	30	0.0636395
GT-B0	GT28-B	31	0.0870856
GT-B0	GT28-B	32	0.119947
GT-B0	GT28-B	33	0.163634
GT-B0	GT28-B	34	0.187674
GT-B0	GT28-B	35	0.234481
GT-B0	GT28-B	36	0.227754
GT-B0	GT28-B	37	0.205112
GT-B0	GT28-B	38	0.306834
GT-B0	GT28-B	39	0.361751
GT-B0	GT28-B	40	0.152821
GT-B0	GT28-B	41	0.39198
GT-B0	GT28-B	42	0.566453
GT-B0	GT28-B	43	0.612676
GT-B0	GT28-B	44	0.231229
GT-B0	GT28-B	45	0.222107
GT-B0	GT28-B	46	0.229187
GT-B0	GT28-B	47	0.230788
GT-B0	GT28-B	48	0.645155
GT-B0	GT28-B	49	0.652055
GT-B0	GT28-B	50	0.475457
GT-B0	GT28-B	51	0.465276
GT-B0	GT28-B	52	0.624293
GT-B0	GT28-B	53	0.133266
GT-B0	GT28-B	54	0.124649
GT-B0	GT28-B	55	0.114573
GT-B0	GT28-B	56	0.516149
GT-B0	GT28-B	57	0.456764
GT-B0	GT28-B	58	0.354567
GT-B0	GT28-B	59	0.387177
GT-B0	GT28-B	60	0.333255
GT-B0	GT28-B	61	0.221711
GT-B0	GT28-B	62	0.259233
GT-B0	GT28-B	63	0.244977
GT-B0	GT28-B	64	0.249055
GT-B0	GT28-B	65	0.0818575
GT-B0	GT28-B	66	0.0836153
GT-B0	GT28-B	67	0.070664
GT-B0	GT28-B	68	0.0767325
GT-B0	GT28-B	69	0.0819626
GT-B0	GT28-B	70	0.081086
GT-B0	GT28-B	71	0.0897442
GT-B0	GT28-B	72	0.0930061
GT-B0	GT28-B	73	0.0912657
GT-B0	GT28-B	74	0.104093
GT-B0	GT28-B	75	0.107315
GT-B0	GT28-B	76	0.286509
GT-B0	GT28-B	77	0.299021
GT-B0	GT28-B	78	0.271219
GT-B0	GT28-B	79	0.0814487
GT-B0	GT28-B	80	0.0846888
GT-B0	GT28-B	81	0.3787
GT-B0	GT28-B	82	0.13889
GT-B0	GT28-B	83	0.100998
GT-B0	GT28-B	84	0.416048
GT-B0	GT28-B	85	0.452204
GT-B0	GT28-B	86	0.502801
GT-B0	GT28-B	87	0.575831
GT-B0	GT28-B	88	0.102292
GT-B0	GT28-B	89	0.535566
GT-B0	GT28-B	90	0.546604
GT-B0	GT28-B	91	0.541966
GT-B0	GT28-B	92	0.532392
GT-B0	GT28-B	93	0.516032
GT-B0	GT28-B	94	0.537456
GT-B0	GT28-B	95	0.492444
GT-B0	GT28-B	96	0.0892381
GT-B0	GT28-B	97	0.372168
GT-B0	GT28-B	98	0.412348
GT-B0	GT28-B	99	0.357472
GT-B0	GT28-B	100	0.283405
GT-B0	GT28-B	101	0.274185
GT-B0	GT28-B	102	0.144619
GT-B0	GT28-B	103	0.212417
GT-B0	GT28-B	104	0.242711
GT-B0	GT28-B	105	0.222437
GT-B0	GT28-B	106	0.190697
GT-B0	GT28-B	107	0.0633873
GT-B0	GT28-B	108	0.165714
GT-B0	GT28-B	109	0.139799
GT-B0	GT28-B	110	0.160803
GT-B0	GT28-B	111	0.0450452
GT-B0	GT28-B	112	0.147848
GT-B0	GT28-B	113	0.135401
GT-B0	GT28-B	114	0.0328171
GT-B0	GT28-B	115	0.122249
GT-B0	GT28-B	116	0.118229
GT-B0	GT28-B	117	0.117459
GT-B0	GT28-B	118	0.10856
GT-B0	GT28-B	119	0.0765262
GT-B0	GT28-B	120	0.0696965
GT-B0	GT28-B	121	0.0654799
GT-B0	GT28-B	122	0.0880418
GT-B0	GT28-B	123	0.0914415
GT-B0	GT28-B	124	0.10677
GT-B0	GT28-B	125	0.138148
GT-B0	GT28-B	126	0.175504
GT-B0	GT28-B	127	0.220441
GT-B0	GT28-B	128	0.266319
GT-B0	GT28-B	129	0.345298
GT-B0	GT28-B	130	0.413547
GT-B0	GT28-B	131	0.490428
GT-B0	GT28-B	132	0.527447
GT-B0	GT28-B	133	0.57793
GT-B0	GT28-B	134	0.631194
GT-B0	GT28-B	135	0.656974
GT-B0	GT28-B	136	0.664188
GT-B0	GT28-B	137	0.647309
GT-B0	GT28-B	138	0.433208
GT-B0	GT28-B	139	0.400516
GT-B0	GT28-B	140	0.35477
GT-B0	GT28-B	141	0.279652
GT-B0	GT28-B	142	0.223396
GT-B0	GT28-B	143	0.337007
GT-B0	GT28-B	144	0.281206
GT-B0	GT28-B	145	0.141377
GT-B0	GT28-B	146	0.118054
GT-B0	GT28-B	147	0.0942851
GT-B0	GT28-B	148	0.167567
GT-B0	GT28-B	149	0.150243
GT-B0	GT28-B	150	0.130835
GT-B0	GT28-B	151	0.13073
GT-B0	GT28-B	152	0.116504
GT-B0	GT28-B	153	0.152104
GT-B0	GT28-B	154	0.223898
GT-B0	GT28-B	155	0.27849
GT-B0	GT28-B	156	0.0409905
GT-B0	GT28-B	157	0.0511815
GT-B0	GT28-B	158	0.0627441
GT-B0	GT28-B	159	0.0739991
GT-B0	GT28-B	160	0.0835562
GT-B0	GT28-B	161	0.119057
GT-B0	GT28-B	162	0.437522
GT-B0	GT28-B	163	0.522212
GT-B0	GT28-B	164	0.191208
GT-B0	GT28-B	165	0.202078
GT-B0	GT28-B	166	0.212018
GT-B0	GT28-B	167	0.614574
GT-B0	GT28-B	168	0.195107
GT-B0	GT28-B	169	0.196424
GT-B0	GT28-B	170	0.19393
GT-B0	GT28-B	171	0.187259
GT-B0	GT28-B	172	0.635472
GT-B0	GT28-B	173	0.656071
GT-B0	GT28-B	174	0.661754
GT-B0	GT28-B	175	0.654028
GT-B0	GT28-B	176	0.535397
GT-B0	GT28-B	177	0.50258
GT-B0	GT28-B	178	0.480806
GT-B0	GT28-B	179	0.4465
GT-B0	GT28-B	180	0.407828
GT-B0	GT28-B	181	0.352815
GT-B0	GT28-B	182	0.295118
GT-B0	GT28-B	183	0.23788
GT-B0	GT28-B	184	0.186182
GT-B0	GT28-B	185	0.246356
GT-B0	GT28-B	186	0.230689
GT-B0	GT28-B	187	0.212663
GT-B0	GT28-B	188	0.217364
GT-B0	GT28-B	189	0.267505
GT-B0	GT28-B	190	0.326185
GT-B0	GT28-B	191	0.404595
GT-B0	GT28-B	192	0.489317
GT-B0	GT28-B	193	0.532413
GT-B0	GT28-B	194	0.226354
GT-B0	GT28-B	195	0.651988
GT-B0	GT28-B	196	0.508809
GT-B0	GT28-B	197	0.735353
GT-B0	GT28-B	198	0.718567
GT-B0	GT28-B	199	0.706046
GT-B0	GT28-B	200	0.68402
GT-B0	GT28-B	201	0.517689
GT-B0	GT28-B	202	0.51741
GT-B0	GT28-B	203	0.44538
GT-B0	GT28-B	204	0.430185
GT-B0	GT28-B	205	0.256631
GT-B0	GT28-B	206	0.133626
GT-B0	GT28-B	207	0.384207
GT-B0	GT28-B	208	0.32357
GT-B0	GT28-B	209	0.145145
GT-B0	GT28-B	210	0.208718
GT-B0	GT28-B	211	0.0993724
GT-B0	GT28-B	212	0.0981163
GT-B0	GT28-B	213	0.13325
GT-B0	GT28-B	214	0.186751
GT-B0	GT28-B	215	0.230179
GT-B0	GT28-B	216	0.395297
GT-B0	GT28-B	217	0.49405
GT-B0	GT28-B	218	0.560275
GT-B0	GT28-B	219	0.652076
GT-B0	GT28-B	220	0.711975
GT-B0	GT28-B	221	0.752043
GT-B0	GT28-B	222	0.7835
GT-B0	GT28-B	223	0.776138
GT-B0	GT28-B	224	0.747328
GT-B0	GT28-B	225	0.705059
GT-B0	GT28-B	226	0.639077
GT-B0	GT28-B	227	0.569327
GT-B0	GT28-B	228	0.48998
GT-B0	GT28-B	229	0.438712
GT-B0	GT28-B	230	0.125444
GT-B0	GT28-B	231	0.129724
GT-B0	GT28-B	232	0.19303
GT-B0	GT28-B	233	0.268193
GT-B0	GT28-B	234	0.238352
GT-B0	GT28-B	235	0.231653
GT-B0	GT28-B	236	0.131121
GT-B0	GT28-B	237	0.0626001
GT-B0	GT28-B	238	0.261157
GT-B0	GT28-B	239	0.25427
GT-B0	GT28-B	240	0.184489
GT-B0	GT28-B	241	0.215507
GT-B0	GT28-B	242	0.195766
GT-B0	GT28-B	243	0.228874
GT-B0	GT28-B	244	0.232251
GT-B0	GT28-B	245	0.204348
GT-B0	GT28-B	246	0.190822
GT-B0	GT28-B	247	0.282926
GT-B0	GT28-B	248	0.258062
GT-B0	GT28-B	249	0.235289
GT-B0	GT28-B	250	0.275121
GT-B0	GT28-B	251	0.302478
GT-B0	GT28-B	252	0.318377
GT-B0	GT28-B	253	0.349778
GT-B0	GT28-B	254	0.11582
GT-B0	GT28-B	255	0.539882
GT-B0	GT28-B	256	0.587692
GT-B0	GT28-B	257	0.658962
GT-B0	GT28-B	258	0.694767
GT-B0	GT28-B	259	0.715095
GT-B0	GT28-B	260	0.722434
GT-B0	GT28-B	261	0.718436
GT-B0	GT28-B	262	0.701047
GT-B0	GT28-B	263	0.673068
GT-B0	GT28-B	264	0.629689
GT-B0	GT28-B	265	0.484298
GT-B0	GT28-B	266	0.378294
GT-B0	GT28-B	267	0.315936
GT-B0	GT28-B	268	0.387797
GT-B0	GT28-B	269	0.331476
GT-B0	GT28-B	270	0.170104
GT-B0	GT28-B	271	0.235975
GT-B0	GT28-B	272	0.191799
GT-B0	GT28-B	273	0.150761
GT-B0	GT28-B	274	0.129228
GT-B0	GT28-B	275	0.114925
GT-B0	GT28-B	276	0.112619
GT-B0	GT28-B	277	0.123268
GT-B0	GT28-B	278	0.130382
GT-B0	GT28-B	279	0.177934
GT-B0	GT28-B	280	0.202254
GT-B0	GT28-B	281	0.221716
GT-B0	GT28-B	282	0.199307
GT-B0	GT28-B	283	0.0900237
GT-B0	GT28-B	284	0.0541442
GT-B0	GT28-B	285	0.12734
GT-B0	GT28-B	286	0.169436
GT-B0	GT28-B	287	0.370829
GT-B0	GT28-B	288	0.468896
GT-B0	GT28-B	289	0.540983
GT-B0	GT28-B	290	0.587393
GT-B0	GT28-B	291	0.629225
GT-B0	GT28-B	292	0.65892
GT-B0	GT28-B	293	0.681557
GT-B0	GT28-B	294	0.692484
GT-B0	GT28-B	295	0.69788
GT-B0	GT28-B	296	0.43516
GT-B0	GT28-B	297	0.593095
GT-B0	GT28-B	298	0.55623
GT-B0	GT28-B	299	0.311192
GT-B0	GT28-B	300	0.525918
GT-B0	GT28-B	301	0.452589
GT-B0	GT28-B	302	0.381371
GT-B0	GT28-B	303	0.290858
GT-B0	GT28-B	304	0.23934
GT-B0	GT28-B	305	0.201297
GT-B0	GT28-B	306	0.171408
GT-B0	GT28-B	307	0.160709
GT-B0	GT28-B	308	0.149653
GT-B0	GT28-B	309	0.0732686
GT-B0	GT28-B	310	0.0861819
GT-B0	GT28-B	311	0.0842089
GT-B0	GT28-B	312	0.0774923
GT-B0	GT28-B	313	0.05022
GT-B0	GT28-B	314	0.0612822
GT-B0	GT28-B	315	0.116173
GT-B0	GT28-B	316	0.134529
GT-B0	GT28-B	317	0.259477
GT-B0	GT28-B	318	0.379015
GT-B0	GT28-B	319	0.46833
GT-B0	GT28-B	320	0.503753
GT-B0	GT28-B	321	0.620316
GT-B0	GT28-B	322	0.66598
GT-B0	GT28-B	323	0.704718
GT-B0	GT28-B	324	0.728868
GT-B0	GT28-B	325	0.697357
GT-B0	GT28-B	326	0.697102
GT-B0	GT28-B	327	0.662184
GT-B0	GT28-B	328	0.600435
GT-B0	GT28-B	329	0.521474
GT-B0	GT28-B	330	0.442488
GT-B0	GT28-B	331	0.373317
GT-B0	GT28-B	332	0.322525
GT-B0	GT28-B	333	0.291261
GT-B0	GT28-B	334	0.288207
GT-B0	GT28-B	335	0.318798
GT-B0	GT28-B	336	0.379334
GT-B0	GT28-B	337	0.451979
GT-B0	GT28-B	338	0.524662
GT-B0	GT28-B	339	0.595451
GT-B0	GT28-B	340	0.659725
GT-B0	GT28-B	341	0.709473
GT-B0	GT28-B	342	0.732118
GT-B0	GT28-B	343	0.725977
GT-B0	GT28-B	344	0.695739
GT-B0	GT28-B	345	0.653959
GT-B0	GT28-B	346	0.594664
GT-B0	GT28-B	347	0.518756
GT-B0	GT28-B	348	0.432484
GT-B0	GT28-B	349	0.353493
GT-B0	GT28-B	350	0.290713
GT-B0	GT28-B	351	0.247286
GT-B0	GT28-B	352	0.226433
GT-B0	GT28-B	353	0.231116
GT-B0	GT28-B	354	0.258789
GT-B0	GT28-B	355	0.308122
GT-B0	GT28-B	356	0.37288
GT-B0	GT28-B	357	0.445024
GT-B0	GT28-B	358	0.517034
GT-B0	GT28-B	359	0.583173
GT-B0	GT28-B	360	0.637385
GT-B0	GT28-B	361	0.203189
GT-B0	GT28-B	362	0.682758
GT-B0	GT28-B	363	0.722417
GT-B0	GT28-B	364	0.717334
GT-B0	GT28-B	365	0.477802
GT-B0	GT28-B	366	0.505177
GT-B0	GT28-B	367	0.414043
GT-B0	GT28-B	368	0.411188
GT-B0	GT28-B	369	0.571978
GT-B0	GT28-B	370	0.548842
GT-B0	GT28-B	371	0.486419
GT-B0	GT28-B	372	0.415549
GT-B0	GT28-B	373	0.344884
GT-B0	GT28-B	374	0.279584
GT-B0	GT28-B	375	0.222865
GT-B0	GT28-B	376	0.180743
GT-B0	GT28-B	377	0.154077
GT-B0	GT28-B	378	0.15003
GT-B0	GT28-B	379	0.169669
GT-B0	GT28-B	380	0.21204
GT-B0	GT28-B	381	0.274869
GT-B0	GT28-B	382	0.355653
GT-B0	GT28-B	383	0.448269
GT-B0	GT28-B	384	0.518781
GT-B0	GT28-B	385	0.59602
GT-B0	GT28-B	386	0.688922
[truncated: 13,125 more rows]

## Sheet: Figure 4c
GT-C Cluster	GT-C family	Family alignment position	Layer 3 CAM value
GT-C0	GT39-C	1	0.438105
GT-C0	GT39-C	2	0.476999
GT-C0	GT39-C	3	0.416556
GT-C0	GT39-C	4	0.499898
GT-C0	GT39-C	5	0.327667
GT-C0	GT39-C	6	0.334597
GT-C0	GT39-C	7	0.344235
GT-C0	GT39-C	8	0.326146
GT-C0	GT39-C	9	0.264707
GT-C0	GT39-C	10	0.201007
GT-C0	GT39-C	11	0.15852
GT-C0	GT39-C	12	0.174401
GT-C0	GT39-C	13	0.24826
GT-C0	GT39-C	14	0.252085
GT-C0	GT39-C	15	0.270866
GT-C0	GT39-C	16	0.31075
GT-C0	GT39-C	17	0.321101
GT-C0	GT39-C	18	0.297892
GT-C0	GT39-C	19	0.254897
GT-C0	GT39-C	20	0.201825
GT-C0	GT39-C	21	0.176769
GT-C0	GT39-C	22	0.195796
GT-C0	GT39-C	23	0.273345
GT-C0	GT39-C	24	0.287586
GT-C0	GT39-C	25	0.346505
GT-C0	GT39-C	26	0.372779
GT-C0	GT39-C	27	0.393983
GT-C0	GT39-C	28	0.436347
GT-C0	GT39-C	29	0.479161
GT-C0	GT39-C	30	0.412933
GT-C0	GT39-C	31	0.303123
GT-C0	GT39-C	32	0.296073
GT-C0	GT39-C	33	0.281454
GT-C0	GT39-C	34	0.174426
GT-C0	GT39-C	35	0.17814
GT-C0	GT39-C	36	0.233261
GT-C0	GT39-C	37	0.217474
GT-C0	GT39-C	38	0.285346
GT-C0	GT39-C	39	0.304548
GT-C0	GT39-C	40	0.309738
GT-C0	GT39-C	41	0.320144
GT-C0	GT39-C	42	0.322579
GT-C0	GT39-C	43	0.325014
GT-C0	GT39-C	44	0.326768
GT-C0	GT39-C	45	0.275603
GT-C0	GT39-C	46	0.277225
GT-C0	GT39-C	47	0.282167
GT-C0	GT39-C	48	0.186551
GT-C0	GT39-C	49	0.179203
GT-C0	GT39-C	50	0.179707
GT-C0	GT39-C	51	0.260721
GT-C0	GT39-C	52	0.299784
GT-C0	GT39-C	53	0.298429
GT-C0	GT39-C	54	0.296941
GT-C0	GT39-C	55	0.306455
GT-C0	GT39-C	56	0.224583
GT-C0	GT39-C	57	0.230072
GT-C0	GT39-C	58	0.477442
GT-C0	GT39-C	59	0.404664
GT-C0	GT39-C	60	0.268021
GT-C0	GT39-C	61	0.700683
GT-C0	GT39-C	62	0.698491
GT-C0	GT39-C	63	0.746043
GT-C0	GT39-C	64	0.187071
GT-C0	GT39-C	65	0.187604
GT-C0	GT39-C	66	0.783709
GT-C0	GT39-C	67	0.795607
GT-C0	GT39-C	68	0.796014
GT-C0	GT39-C	69	0.793788
GT-C0	GT39-C	70	0.817062
GT-C0	GT39-C	71	0.830802
GT-C0	GT39-C	72	0.826327
GT-C0	GT39-C	73	0.837124
GT-C0	GT39-C	74	0.84015
GT-C0	GT39-C	75	0.83924
GT-C0	GT39-C	76	0.838231
GT-C0	GT39-C	77	0.805828
GT-C0	GT39-C	78	0.804723
GT-C0	GT39-C	79	0.803531
GT-C0	GT39-C	80	0.802088
GT-C0	GT39-C	81	0.831615
GT-C0	GT39-C	82	0.830003
GT-C0	GT39-C	83	0.82832
GT-C0	GT39-C	84	0.826591
GT-C0	GT39-C	85	0.824719
GT-C0	GT39-C	86	0.82268
GT-C0	GT39-C	87	0.820534
GT-C0	GT39-C	88	0.814664
GT-C0	GT39-C	89	0.245459
GT-C0	GT39-C	90	0.244728
GT-C0	GT39-C	91	0.243967
GT-C0	GT39-C	92	0.806643
GT-C0	GT39-C	93	0.804236
GT-C0	GT39-C	94	0.808716
GT-C0	GT39-C	95	0.806132
GT-C0	GT39-C	96	0.803485
GT-C0	GT39-C	97	0.800783
GT-C0	GT39-C	98	0.798054
GT-C0	GT39-C	99	0.795298
GT-C0	GT39-C	100	0.792542
GT-C0	GT39-C	101	0.789755
GT-C0	GT39-C	102	0.786936
GT-C0	GT39-C	103	0.784117
GT-C0	GT39-C	104	0.781308
GT-C0	GT39-C	105	0.778499
GT-C0	GT39-C	106	0.775653
GT-C0	GT39-C	107	0.772784
GT-C0	GT39-C	108	0.745453
GT-C0	GT39-C	109	0.223266
GT-C0	GT39-C	110	0.578354
GT-C0	GT39-C	111	0.592479
GT-C0	GT39-C	112	0.590038
GT-C0	GT39-C	113	0.567142
GT-C0	GT39-C	114	0.564778
GT-C0	GT39-C	115	0.582024
GT-C0	GT39-C	116	0.271484
GT-C0	GT39-C	117	0.277022
GT-C0	GT39-C	118	0.287886
GT-C0	GT39-C	119	0.293746
GT-C0	GT39-C	120	0.334514
GT-C0	GT39-C	121	0.256868
GT-C0	GT39-C	122	0.255672
GT-C0	GT39-C	123	0.254476
GT-C0	GT39-C	124	0.25328
GT-C0	GT39-C	125	0.252084
GT-C0	GT39-C	126	0.250889
GT-C0	GT39-C	127	0.249693
GT-C0	GT39-C	128	0.248497
GT-C0	GT39-C	129	0.240529
GT-C0	GT39-C	130	0.2431
GT-C0	GT39-C	131	0.236761
GT-C0	GT39-C	132	0.245477
GT-C0	GT39-C	133	0.24185
GT-C0	GT39-C	134	0.685591
GT-C0	GT39-C	135	0.685381
GT-C0	GT39-C	136	0.686397
GT-C0	GT39-C	137	0.692773
GT-C0	GT39-C	138	0.689925
GT-C0	GT39-C	139	0.707221
GT-C0	GT39-C	140	0.704325
GT-C0	GT39-C	141	0.703471
GT-C0	GT39-C	142	0.700564
GT-C0	GT39-C	143	0.697657
GT-C0	GT39-C	144	0.69475
GT-C0	GT39-C	145	0.691842
GT-C0	GT39-C	146	0.688935
GT-C0	GT39-C	147	0.686028
GT-C0	GT39-C	148	0.686727
GT-C0	GT39-C	149	0.683843
GT-C0	GT39-C	150	0.680959
GT-C0	GT39-C	151	0.678075
GT-C0	GT39-C	152	0.675192
GT-C0	GT39-C	153	0.672304
GT-C0	GT39-C	154	0.667666
GT-C0	GT39-C	155	0.664824
GT-C0	GT39-C	156	0.654672
GT-C0	GT39-C	157	0.64059
GT-C0	GT39-C	158	0.37918
GT-C0	GT39-C	159	0.278869
GT-C0	GT39-C	160	0.372322
GT-C0	GT39-C	161	0.648985
GT-C0	GT39-C	162	0.646289
GT-C0	GT39-C	163	0.643603
GT-C0	GT39-C	164	0.640918
GT-C0	GT39-C	165	0.638226
GT-C0	GT39-C	166	0.633009
GT-C0	GT39-C	167	0.630327
GT-C0	GT39-C	168	0.627651
GT-C0	GT39-C	169	0.627516
GT-C0	GT39-C	170	0.624838
GT-C0	GT39-C	171	0.622154
GT-C0	GT39-C	172	0.619504
GT-C0	GT39-C	173	0.616906
GT-C0	GT39-C	174	0.614357
GT-C0	GT39-C	175	0.611843
GT-C0	GT39-C	176	0.609372
GT-C0	GT39-C	177	0.606923
GT-C0	GT39-C	178	0.60448
GT-C0	GT39-C	179	0.602063
GT-C0	GT39-C	180	0.599669
GT-C0	GT39-C	181	0.597535
GT-C0	GT39-C	182	0.595759
GT-C0	GT39-C	183	0.594185
GT-C0	GT39-C	184	0.592794
GT-C0	GT39-C	185	0.591452
GT-C0	GT39-C	186	0.590102
GT-C0	GT39-C	187	0.588766
GT-C0	GT39-C	188	0.494729
GT-C0	GT39-C	189	0.495975
GT-C0	GT39-C	190	0.5724
GT-C0	GT39-C	191	0.583795
GT-C0	GT39-C	192	0.58274
GT-C0	GT39-C	193	0.581748
GT-C0	GT39-C	194	0.580803
GT-C0	GT39-C	195	0.579877
GT-C0	GT39-C	196	0.574882
GT-C0	GT39-C	197	0.574098
GT-C0	GT39-C	198	0.573373
GT-C0	GT39-C	199	0.572711
GT-C0	GT39-C	200	0.572072
GT-C0	GT39-C	201	0.571428
GT-C0	GT39-C	202	0.570784
GT-C0	GT39-C	203	0.572215
GT-C0	GT39-C	204	0.571598
GT-C0	GT39-C	205	0.571038
GT-C0	GT39-C	206	0.570504
GT-C0	GT39-C	207	0.56999
GT-C0	GT39-C	208	0.569524
GT-C0	GT39-C	209	0.569094
GT-C0	GT39-C	210	0.568677
GT-C0	GT39-C	211	0.568311
GT-C0	GT39-C	212	0.567987
GT-C0	GT39-C	213	0.567693
GT-C0	GT39-C	214	0.567443
GT-C0	GT39-C	215	0.567222
GT-C0	GT39-C	216	0.56701
GT-C0	GT39-C	217	0.566748
GT-C0	GT39-C	218	0.566442
GT-C0	GT39-C	219	0.566138
GT-C0	GT39-C	220	0.565848
GT-C0	GT39-C	221	0.565571
GT-C0	GT39-C	222	0.565295
GT-C0	GT39-C	223	0.565017
GT-C0	GT39-C	224	0.564736
GT-C0	GT39-C	225	0.564456
GT-C0	GT39-C	226	0.564176
GT-C0	GT39-C	227	0.563895
GT-C0	GT39-C	228	0.563615
GT-C0	GT39-C	229	0.563334
GT-C0	GT39-C	230	0.563069
GT-C0	GT39-C	231	0.56282
GT-C0	GT39-C	232	0.56257
GT-C0	GT39-C	233	0.549677
GT-C0	GT39-C	234	0.549426
GT-C0	GT39-C	235	0.54216
GT-C0	GT39-C	236	0.524529
GT-C0	GT39-C	237	0.51728
GT-C0	GT39-C	238	0.507324
GT-C0	GT39-C	239	0.506987
GT-C0	GT39-C	240	0.494832
GT-C0	GT39-C	241	0.429029
GT-C0	GT39-C	242	0.432786
GT-C0	GT39-C	243	0.390213
GT-C0	GT39-C	244	0.336576
GT-C0	GT39-C	245	0.217129
GT-C0	GT39-C	246	0.216955
GT-C0	GT39-C	247	0.299052
GT-C0	GT39-C	248	0.273405
GT-C0	GT39-C	249	0.274643
GT-C0	GT39-C	250	0.156704
GT-C0	GT39-C	251	0.25831
GT-C0	GT39-C	252	0.277097
GT-C0	GT39-C	253	0.16805
GT-C0	GT39-C	254	0.156731
GT-C0	GT39-C	255	0.268672
GT-C0	GT39-C	256	0.209355
GT-C0	GT39-C	257	0.289819
GT-C0	GT39-C	258	0.291847
GT-C0	GT39-C	259	0.333459
GT-C0	GT39-C	260	0.33793
GT-C0	GT39-C	261	0.350213
GT-C0	GT39-C	262	0.332015
GT-C0	GT39-C	263	0.336505
GT-C0	GT39-C	264	0.335975
GT-C0	GT39-C	265	0.494754
GT-C0	GT39-C	266	0.496584
GT-C0	GT39-C	267	0.447688
GT-C0	GT39-C	268	0.462738
GT-C0	GT39-C	269	0.546732
GT-C0	GT39-C	270	0.527734
GT-C0	GT39-C	271	0.529283
GT-C0	GT39-C	272	0.550928
GT-C0	GT39-C	273	0.546703
GT-C0	GT39-C	274	0.546475
GT-C0	GT39-C	275	0.546243
GT-C0	GT39-C	276	0.546018
GT-C0	GT39-C	277	0.545809
GT-C0	GT39-C	278	0.545609
GT-C0	GT39-C	279	0.545413
GT-C0	GT39-C	280	0.545242
GT-C0	GT39-C	281	0.545094
GT-C0	GT39-C	282	0.544949
GT-C0	GT39-C	283	0.544804
GT-C0	GT39-C	284	0.544666
GT-C0	GT39-C	285	0.540418
GT-C0	GT39-C	286	0.540269
GT-C0	GT39-C	287	0.540129
GT-C0	GT39-C	288	0.544099
GT-C0	GT39-C	289	0.543983
GT-C0	GT39-C	290	0.54388
GT-C0	GT39-C	291	0.543769
GT-C0	GT39-C	292	0.543664
GT-C0	GT39-C	293	0.543563
GT-C0	GT39-C	294	0.543455
GT-C0	GT39-C	295	0.527896
GT-C0	GT39-C	296	0.527669
GT-C0	GT39-C	297	0.517845
GT-C0	GT39-C	298	0.517633
GT-C0	GT39-C	299	0.507615
GT-C0	GT39-C	300	0.165193
GT-C0	GT39-C	301	0.516754
GT-C0	GT39-C	302	0.420056
GT-C0	GT39-C	303	0.476416
GT-C0	GT39-C	304	0.464936
GT-C0	GT39-C	305	0.464794
GT-C0	GT39-C	306	0.46465
GT-C0	GT39-C	307	0.488436
GT-C0	GT39-C	308	0.432797
GT-C0	GT39-C	309	0.460419
GT-C0	GT39-C	310	0.465792
GT-C0	GT39-C	311	0.465654
GT-C0	GT39-C	312	0.435742
GT-C0	GT39-C	313	0.435801
GT-C0	GT39-C	314	0.153356
GT-C0	GT39-C	315	0.358656
GT-C0	GT39-C	316	0.358863
GT-C0	GT39-C	317	0.348872
GT-C0	GT39-C	318	0.346762
GT-C0	GT39-C	319	0.346962
GT-C0	GT39-C	320	0.415155
GT-C0	GT39-C	321	0.40838
GT-C0	GT39-C	322	0.421731
GT-C0	GT39-C	323	0.443996
GT-C0	GT39-C	324	0.454143
GT-C0	GT39-C	325	0.535489
GT-C0	GT39-C	326	0.535592
GT-C0	GT39-C	327	0.535629
GT-C0	GT39-C	328	0.532752
GT-C0	GT39-C	329	0.535216
GT-C0	GT39-C	330	0.510442
GT-C0	GT39-C	331	0.515456
GT-C0	GT39-C	332	0.49986
GT-C0	GT39-C	333	0.515355
GT-C0	GT39-C	334	0.538232
GT-C0	GT39-C	335	0.538224
GT-C0	GT39-C	336	0.541112
GT-C0	GT39-C	337	0.533571
GT-C0	GT39-C	338	0.533541
GT-C0	GT39-C	339	0.53348
GT-C0	GT39-C	340	0.540837
GT-C0	GT39-C	341	0.457395
GT-C0	GT39-C	342	0.45748
GT-C0	GT39-C	343	0.457566
GT-C0	GT39-C	344	0.457651
GT-C0	GT39-C	345	0.457736
GT-C0	GT39-C	346	0.158028
GT-C0	GT39-C	347	0.157622
GT-C0	GT39-C	348	0.525275
GT-C0	GT39-C	349	0.431317
GT-C0	GT39-C	350	0.415589
GT-C0	GT39-C	351	0.41194
GT-C0	GT39-C	352	0.41206
GT-C0	GT39-C	353	0.412179
GT-C0	GT39-C	354	0.445552
GT-C0	GT39-C	355	0.403046
GT-C0	GT39-C	356	0.360494
GT-C0	GT39-C	357	0.360581
GT-C0	GT39-C	358	0.348224
GT-C0	GT39-C	359	0.357731
GT-C0	GT39-C	360	0.211717
GT-C0	GT39-C	361	0.354017
GT-C0	GT39-C	362	0.165357
GT-C0	GT39-C	363	0.136623
GT-C0	GT39-C	364	0.110531
GT-C0	GT39-C	365	0.135141
GT-C0	GT39-C	366	0.289406
GT-C0	GT39-C	367	0.298393
GT-C0	GT39-C	368	0.30145
GT-C0	GT39-C	369	0.30054
GT-C0	GT39-C	370	0.16873
GT-C0	GT39-C	371	0.188984
GT-C0	GT39-C	372	0.267039
GT-C0	GT39-C	373	0.286428
GT-C0	GT39-C	374	0.292617
GT-C0	GT39-C	375	0.291583
GT-C0	GT39-C	376	0.434353
GT-C0	GT39-C	377	0.43761
GT-C0	GT39-C	378	0.121929
GT-C0	GT39-C	379	0.409188
GT-C0	GT39-C	380	0.43995
GT-C0	GT39-C	381	0.440798
GT-C0	GT39-C	382	0.454005
GT-C0	GT39-C	383	0.453907
GT-C0	GT39-C	384	0.524544
GT-C0	GT39-C	385	0.524743
GT-C0	GT39-C	386	0.536637
GT-C0	GT39-C	387	0.536437
GT-C0	GT39-C	388	0.536236
GT-C0	GT39-C	389	0.536035
GT-C0	GT39-C	390	0.538879
GT-C0	GT39-C	391	0.538706
GT-C0	GT39-C	392	0.538506
GT-C0	GT39-C	393	0.538278
GT-C0	GT39-C	394	0.538032
GT-C0	GT39-C	395	0.537762
GT-C0	GT39-C	396	0.52641
GT-C0	GT39-C	397	0.52614
GT-C0	GT39-C	398	0.525871
GT-C0	GT39-C	399	0.498856
GT-C0	GT39-C	400	0.52348
GT-C0	GT39-C	401	0.211435
GT-C0	GT39-C	402	0.216158
GT-C0	GT39-C	403	0.206984
GT-C0	GT39-C	404	0.18454
GT-C0	GT39-C	405	0.520433
GT-C0	GT39-C	406	0.523945
GT-C0	GT39-C	407	0.523612
GT-C0	GT39-C	408	0.523261
GT-C0	GT39-C	409	0.527163
GT-C0	GT39-C	410	0.529973
GT-C0	GT39-C	411	0.533261
GT-C0	GT39-C	412	0.532899
GT-C0	GT39-C	413	0.532557
GT-C0	GT39-C	414	0.532243
GT-C0	GT39-C	415	0.531957
GT-C0	GT39-C	416	0.531693
GT-C0	GT39-C	417	0.531431
GT-C0	GT39-C	418	0.520342
GT-C0	GT39-C	419	0.520128
GT-C0	GT39-C	420	0.530767
GT-C0	GT39-C	421	0.530549
GT-C0	GT39-C	422	0.530296
GT-C0	GT39-C	423	0.530044
GT-C0	GT39-C	424	0.529818
GT-C0	GT39-C	425	0.529593
GT-C0	GT39-C	426	0.512725
GT-C0	GT39-C	427	0.508794
GT-C0	GT39-C	428	0.250309
GT-C0	GT39-C	429	0.404041
GT-C0	GT39-C	430	0.315198
GT-C0	GT39-C	431	0.314322
GT-C0	GT39-C	432	0.25269
GT-C0	GT39-C	433	0.242662
GT-C0	GT39-C	434	0.304527
GT-C0	GT39-C	435	0.324616
GT-C0	GT39-C	436	0.318014
GT-C0	GT39-C	437	0.34695
GT-C0	GT39-C	438	0.360144
GT-C0	GT39-C	439	0.355647
GT-C0	GT39-C	440	0.158299
GT-C0	GT39-C	441	0.119308
GT-C0	GT39-C	442	0.0966969
GT-C0	GT39-C	443	0.500215
GT-C0	GT39-C	444	0.507299
GT-C0	GT39-C	445	0.508923
GT-C0	GT39-C	446	0.509912
GT-C0	GT39-C	447	0.509375
GT-C0	GT39-C	448	0.508845
GT-C0	GT39-C	449	0.519223
GT-C0	GT39-C	450	0.518683
GT-C0	GT39-C	451	0.518132
GT-C0	GT39-C	452	0.517557
GT-C0	GT39-C	453	0.51696
GT-C0	GT39-C	454	0.516326
GT-C0	GT39-C	455	0.515665
GT-C0	GT39-C	456	0.515001
GT-C0	GT39-C	457	0.514353
GT-C0	GT39-C	458	0.513726
GT-C0	GT39-C	459	0.513125
GT-C0	GT39-C	460	0.512578
GT-C0	GT39-C	461	0.512099
GT-C0	GT39-C	462	0.511702
GT-C0	GT39-C	463	0.511369
GT-C0	GT39-C	464	0.511096
GT-C0	GT39-C	465	0.510971
GT-C0	GT39-C	466	0.510803
GT-C0	GT39-C	467	0.509022
GT-C0	GT39-C	468	0.510446
GT-C0	GT39-C	469	0.510265
GT-C0	GT39-C	470	0.51009
GT-C0	GT39-C	471	0.509916
GT-C0	GT39-C	472	0.49116
GT-C0	GT39-C	473	0.470171
GT-C0	GT39-C	474	0.451983
GT-C0	GT39-C	475	0.0975776
GT-C0	GT39-C	476	0.507676
GT-C0	GT39-C	477	0.511133
GT-C0	GT39-C	478	0.510962
GT-C0	GT39-C	479	0.505239
GT-C0	GT39-C	480	0.507488
GT-C0	GT39-C	481	0.507276
GT-C0	GT39-C	482	0.507007
GT-C0	GT39-C	483	0.500836
GT-C0	GT39-C	484	0.506107
GT-C0	GT39-C	485	0.505875
GT-C0	GT39-C	486	0.505649
GT-C0	GT39-C	487	0.505426
GT-C0	GT39-C	488	0.50521
GT-C0	GT39-C	489	0.504996
GT-C0	GT39-C	490	0.504791
GT-C0	GT39-C	491	0.504595
GT-C0	GT39-C	492	0.504398
GT-C0	GT39-C	493	0.504213
GT-C0	GT39-C	494	0.504042
GT-C0	GT39-C	495	0.503887
GT-C0	GT39-C	496	0.503731
GT-C0	GT39-C	497	0.410321
GT-C0	GT39-C	498	0.410059
GT-C0	GT39-C	499	0.124982
GT-C0	GT39-C	500	0.503133
GT-C0	GT39-C	501	0.502981
GT-C0	GT39-C	502	0.502832
GT-C0	GT39-C	503	0.502689
GT-C0	GT39-C	504	0.502552
GT-C0	GT39-C	505	0.502415
GT-C0	GT39-C	506	0.502278
GT-C0	GT39-C	507	0.502141
GT-C0	GT39-C	508	0.502005
GT-C0	GT39-C	509	0.501868
GT-C0	GT39-C	510	0.501713
GT-C0	GT39-C	511	0.501545
GT-C0	GT39-C	512	0.501394
GT-C0	GT39-C	513	0.501256
GT-C0	GT39-C	514	0.50111
GT-C0	GT39-C	515	0.500973
GT-C0	GT39-C	516	0.500868
GT-C0	GT39-C	517	0.500781
GT-C0	GT39-C	518	0.500713
GT-C0	GT39-C	519	0.500648
GT-C0	GT39-C	520	0.50059
GT-C0	GT39-C	521	0.500539
GT-C0	GT39-C	522	0.500499
GT-C0	GT39-C	523	0.500466
GT-C0	GT39-C	524	0.500424
GT-C0	GT39-C	525	0.496012
GT-C0	GT39-C	526	0.491914
GT-C0	GT39-C	527	0.4884
GT-C0	GT39-C	528	0.440635
GT-C0	GT39-C	529	0.412455
GT-C0	GT39-C	530	0.279829
GT-C0	GT39-C	531	0.350292
GT-C0	GT39-C	532	0.36234
GT-C0	GT39-C	533	0.307297
GT-C0	GT39-C	534	0.293703
GT-C0	GT39-C	535	0.247619
GT-C0	GT39-C	536	0.395279
GT-C0	GT39-C	537	0.40098
GT-C0	GT39-C	538	0.447392
GT-C0	GT39-C	539	0.410357
GT-C0	GT39-C	540	0.222753
GT-C0	GT39-C	541	0.101676
GT-C0	GT39-C	542	0.269733
GT-C0	GT39-C	543	0.310734
GT-C0	GT39-C	544	0.310095
GT-C0	GT39-C	545	0.307051
GT-C0	GT39-C	546	0.310448
GT-C0	GT39-C	547	0.319825
GT-C0	GT39-C	548	0.475479
GT-C0	GT39-C	549	0.475631
GT-C0	GT39-C	550	0.477336
GT-C0	GT39-C	551	0.484936
GT-C0	GT39-C	552	0.483993
GT-C0	GT39-C	553	0.483055
GT-C0	GT39-C	554	0.482105
GT-C0	GT39-C	555	0.48109
GT-C0	GT39-C	556	0.479963
GT-C0	GT39-C	557	0.47874
GT-C0	GT39-C	558	0.477482
GT-C0	GT39-C	559	0.476208
GT-C0	GT39-C	560	0.474921
GT-C0	GT39-C	561	0.473605
GT-C0	GT39-C	562	0.472084
GT-C0	GT39-C	563	0.470979
GT-C0	GT39-C	564	0.469548
GT-C0	GT39-C	565	0.468089
GT-C0	GT39-C	566	0.457425
GT-C0	GT39-C	567	0.455924
GT-C0	GT39-C	568	0.454381
GT-C0	GT39-C	569	0.452788
GT-C0	GT39-C	570	0.45113
GT-C0	GT39-C	571	0.449369
GT-C0	GT39-C	572	0.4475
GT-C0	GT39-C	573	0.439767
GT-C0	GT39-C	574	0.43784
GT-C0	GT39-C	575	0.435905
GT-C0	GT39-C	576	0.433957
GT-C0	GT39-C	577	0.432003
GT-C0	GT39-C	578	0.43592
GT-C0	GT39-C	579	0.433948
GT-C0	GT39-C	580	0.431931
GT-C0	GT39-C	581	0.405688
GT-C0	GT39-C	582	0.424766
GT-C0	GT39-C	583	0.427478
GT-C0	GT39-C	584	0.425919
GT-C0	GT39-C	585	0.412709
GT-C0	GT39-C	586	0.407885
GT-C0	GT57-C	1	0.148335
GT-C0	GT57-C	2	0.119262
GT-C0	GT57-C	3	0.344325
GT-C0	GT57-C	4	0.348875
GT-C0	GT57-C	5	0.344587
GT-C0	GT57-C	6	0.336733
GT-C0	GT57-C	7	0.296612
GT-C0	GT57-C	8	0.276722
GT-C0	GT57-C	9	0.274987
GT-C0	GT57-C	10	0.278623
GT-C0	GT57-C	11	0.276052
GT-C0	GT57-C	12	0.222313
GT-C0	GT57-C	13	0.175255
GT-C0	GT57-C	14	0.153684
GT-C0	GT57-C	15	0.156635
GT-C0	GT57-C	16	0.158585
GT-C0	GT57-C	17	0.121153
GT-C0	GT57-C	18	0.122642
GT-C0	GT57-C	19	0.134108
GT-C0	GT57-C	20	0.125332
GT-C0	GT57-C	21	0.131979
GT-C0	GT57-C	22	0.14394
GT-C0	GT57-C	23	0.145643
GT-C0	GT57-C	24	0.145256
GT-C0	GT57-C	25	0.146973
GT-C0	GT57-C	26	0.144038
GT-C0	GT57-C	27	0.154315
GT-C0	GT57-C	28	0.156213
GT-C0	GT57-C	29	0.272385
GT-C0	GT57-C	30	0.275571
GT-C0	GT57-C	31	0.293881
GT-C0	GT57-C	32	0.302616
GT-C0	GT57-C	33	0.333149
GT-C0	GT57-C	34	0.341761
GT-C0	GT57-C	35	0.350178
GT-C0	GT57-C	36	0.359132
GT-C0	GT57-C	37	0.363018
GT-C0	GT57-C	38	0.200122
GT-C0	GT57-C	39	0.21851
GT-C0	GT57-C	40	0.220877
GT-C0	GT57-C	41	0.223245
GT-C0	GT57-C	42	0.226816
GT-C0	GT57-C	43	0.22925
GT-C0	GT57-C	44	0.245229
GT-C0	GT57-C	45	0.247751
GT-C0	GT57-C	46	0.250123
GT-C0	GT57-C	47	0.252398
GT-C0	GT57-C	48	0.261739
GT-C0	GT57-C	49	0.264087
GT-C0	GT57-C	50	0.266436
GT-C0	GT57-C	51	0.261402
GT-C0	GT57-C	52	0.263577
GT-C0	GT57-C	53	0.265752
GT-C0	GT57-C	54	0.275091
GT-C0	GT57-C	55	0.277187
GT-C0	GT57-C	56	0.341591
GT-C0	GT57-C	57	0.492926
GT-C0	GT57-C	58	0.502743
GT-C0	GT57-C	59	0.506589
GT-C0	GT57-C	60	0.560899
GT-C0	GT57-C	61	0.564784
GT-C0	GT57-C	62	0.568898
GT-C0	GT57-C	63	0.600111
GT-C0	GT57-C	64	0.378019
GT-C0	GT57-C	65	0.701465
GT-C0	GT57-C	66	0.709758
GT-C0	GT57-C	67	0.713654
GT-C0	GT57-C	68	0.732646
GT-C0	GT57-C	69	0.736399
GT-C0	GT57-C	70	0.740005
GT-C0	GT57-C	71	0.743411
GT-C0	GT57-C	72	0.746665
GT-C0	GT57-C	73	0.755288
GT-C0	GT57-C	74	0.762313
GT-C0	GT57-C	75	0.765139
GT-C0	GT57-C	76	0.767781
GT-C0	GT57-C	77	0.770307
GT-C0	GT57-C	78	0.772776
GT-C0	GT57-C	79	0.775211
GT-C0	GT57-C	80	0.777467
GT-C0	GT57-C	81	0.384515
GT-C0	GT57-C	82	0.778693
GT-C0	GT57-C	83	0.780305
GT-C0	GT57-C	84	0.781667
GT-C0	GT57-C	85	0.782682
GT-C0	GT57-C	86	0.379901
GT-C0	GT57-C	87	0.378659
GT-C0	GT57-C	88	0.377417
GT-C0	GT57-C	89	0.376174
GT-C0	GT57-C	90	0.383222
GT-C0	GT57-C	91	0.381936
GT-C0	GT57-C	92	0.380171
GT-C0	GT57-C	93	0.796056
GT-C0	GT57-C	94	0.796317
GT-C0	GT57-C	95	0.802946
GT-C0	GT57-C	96	0.802762
GT-C0	GT57-C	97	0.80235
GT-C0	GT57-C	98	0.801472
GT-C0	GT57-C	99	0.800111
GT-C0	GT57-C	100	0.798535
GT-C0	GT57-C	101	0.796822
GT-C0	GT57-C	102	0.795076
GT-C0	GT57-C	103	0.793331
GT-C0	GT57-C	104	0.791585
GT-C0	GT57-C	105	0.789839
GT-C0	GT57-C	106	0.788086
GT-C0	GT57-C	107	0.786327
GT-C0	GT57-C	108	0.784111
GT-C0	GT57-C	109	0.782089
GT-C0	GT57-C	110	0.780017
GT-C0	GT57-C	111	0.777902
GT-C0	GT57-C	112	0.775786
GT-C0	GT57-C	113	0.773628
GT-C0	GT57-C	114	0.771469
GT-C0	GT57-C	115	0.76931
GT-C0	GT57-C	116	0.767096
GT-C0	GT57-C	117	0.764777
GT-C0	GT57-C	118	0.760507
GT-C0	GT57-C	119	0.758137
GT-C0	GT57-C	120	0.755768
GT-C0	GT57-C	121	0.753357
GT-C0	GT57-C	122	0.750905
GT-C0	GT57-C	123	0.748453
GT-C0	GT57-C	124	0.745941
GT-C0	GT57-C	125	0.743733
GT-C0	GT57-C	126	0.741163
GT-C0	GT57-C	127	0.738593
GT-C0	GT57-C	128	0.736023
GT-C0	GT57-C	129	0.733452
GT-C0	GT57-C	130	0.730882
GT-C0	GT57-C	131	0.728312
GT-C0	GT57-C	132	0.725742
GT-C0	GT57-C	133	0.723186
GT-C0	GT57-C	134	0.720644
GT-C0	GT57-C	135	0.718102
GT-C0	GT57-C	136	0.71556
GT-C0	GT57-C	137	0.713018
GT-C0	GT57-C	138	0.710476
GT-C0	GT57-C	139	0.707953
GT-C0	GT57-C	140	0.705443
GT-C0	GT57-C	141	0.702867
GT-C0	GT57-C	142	0.700228
GT-C0	GT57-C	143	0.697588
GT-C0	GT57-C	144	0.694912
GT-C0	GT57-C	145	0.153677
GT-C0	GT57-C	146	0.684642
GT-C0	GT57-C	147	0.680737
GT-C0	GT57-C	148	0.678068
GT-C0	GT57-C	149	0.674637
GT-C0	GT57-C	150	0.679194
GT-C0	GT57-C	151	0.676287
GT-C0	GT57-C	152	0.673334
GT-C0	GT57-C	153	0.670395
GT-C0	GT57-C	154	0.66747
GT-C0	GT57-C	155	0.347183
GT-C0	GT57-C	156	0.662872
GT-C0	GT57-C	157	0.659968
GT-C0	GT57-C	158	0.657064
GT-C0	GT57-C	159	0.654159
GT-C0	GT57-C	160	0.651204
GT-C0	GT57-C	161	0.648218
GT-C0	GT57-C	162	0.645251
GT-C0	GT57-C	163	0.642284
GT-C0	GT57-C	164	0.639159
GT-C0	GT57-C	165	0.636192
GT-C0	GT57-C	166	0.637497
GT-C0	GT57-C	167	0.634544
GT-C0	GT57-C	168	0.631592
GT-C0	GT57-C	169	0.628658
GT-C0	GT57-C	170	0.625729
GT-C0	GT57-C	171	0.622804
GT-C0	GT57-C	172	0.619946
GT-C0	GT57-C	173	0.61708
GT-C0	GT57-C	174	0.61416
GT-C0	GT57-C	175	0.611323
GT-C0	GT57-C	176	0.608666
GT-C0	GT57-C	177	0.606152
GT-C0	GT57-C	178	0.603729
GT-C0	GT57-C	179	0.601396
GT-C0	GT57-C	180	0.599073
GT-C0	GT57-C	181	0.596723
GT-C0	GT57-C	182	0.594403
GT-C0	GT57-C	183	0.592218
GT-C0	GT57-C	184	0.590107
GT-C0	GT57-C	185	0.58802
GT-C0	GT57-C	186	0.585945
GT-C0	GT57-C	187	0.583849
GT-C0	GT57-C	188	0.581743
GT-C0	GT57-C	189	0.579637
GT-C0	GT57-C	190	0.55274
GT-C0	GT57-C	191	0.282027
GT-C0	GT57-C	192	0.244511
GT-C0	GT57-C	193	0.251432
GT-C0	GT57-C	194	0.250815
GT-C0	GT57-C	195	0.508832
GT-C0	GT57-C	196	0.478187
GT-C0	GT57-C	197	0.529032
GT-C0	GT57-C	198	0.519777
GT-C0	GT57-C	199	0.544294
GT-C0	GT57-C	200	0.542848
GT-C0	GT57-C	201	0.541431
GT-C0	GT57-C	202	0.549502
GT-C0	GT57-C	203	0.548256
GT-C0	GT57-C	204	0.547012
GT-C0	GT57-C	205	0.545718
GT-C0	GT57-C	206	0.544447
GT-C0	GT57-C	207	0.543198
GT-C0	GT57-C	208	0.541959
GT-C0	GT57-C	209	0.540837
GT-C0	GT57-C	210	0.53988
GT-C0	GT57-C	211	0.539063
GT-C0	GT57-C	212	0.544466
GT-C0	GT57-C	213	0.543876
GT-C0	GT57-C	214	0.543374
GT-C0	GT57-C	215	0.542952
GT-C0	GT57-C	216	0.542619
GT-C0	GT57-C	217	0.542388
GT-C0	GT57-C	218	0.542171
GT-C0	GT57-C	219	0.541927
GT-C0	GT57-C	220	0.535313
GT-C0	GT57-C	221	0.541465
GT-C0	GT57-C	222	0.541253
GT-C0	GT57-C	223	0.541063
GT-C0	GT57-C	224	0.540905
GT-C0	GT57-C	225	0.540767
GT-C0	GT57-C	226	0.540678
GT-C0	GT57-C	227	0.540678
GT-C0	GT57-C	228	0.540739
GT-C0	GT57-C	229	0.5408
GT-C0	GT57-C	230	0.540862
GT-C0	GT57-C	231	0.540936
GT-C0	GT57-C	232	0.541025
GT-C0	GT57-C	233	0.541189
GT-C0	GT57-C	234	0.541426
GT-C0	GT57-C	235	0.541664
GT-C0	GT57-C	236	0.541906
GT-C0	GT57-C	237	0.542154
GT-C0	GT57-C	238	0.542402
GT-C0	GT57-C	239	0.54265
GT-C0	GT57-C	240	0.542898
GT-C0	GT57-C	241	0.537416
GT-C0	GT57-C	242	0.537854
GT-C0	GT57-C	243	0.538267
GT-C0	GT57-C	244	0.53868
GT-C0	GT57-C	245	0.543923
GT-C0	GT57-C	246	0.54436
GT-C0	GT57-C	247	0.538366
GT-C0	GT57-C	248	0.538769
GT-C0	GT57-C	249	0.539172
GT-C0	GT57-C	250	0.539575
GT-C0	GT57-C	251	0.539978
GT-C0	GT57-C	252	0.540359
GT-C0	GT57-C	253	0.54072
GT-C0	GT57-C	254	0.541081
GT-C0	GT57-C	255	0.541442
GT-C0	GT57-C	256	0.541827
GT-C0	GT57-C	257	0.542238
GT-C0	GT57-C	258	0.54643
GT-C0	GT57-C	259	0.546803
GT-C0	GT57-C	260	0.547227
GT-C0	GT57-C	261	0.547678
GT-C0	GT57-C	262	0.544659
GT-C0	GT57-C	263	0.545234
GT-C0	GT57-C	264	0.545809
GT-C0	GT57-C	265	0.54642
GT-C0	GT57-C	266	0.547067
GT-C0	GT57-C	267	0.547697
GT-C0	GT57-C	268	0.548522
GT-C0	GT57-C	269	0.549089
GT-C0	GT57-C	270	0.549656
GT-C0	GT57-C	271	0.550223
GT-C0	GT57-C	272	0.55079
GT-C0	GT57-C	273	0.551357
GT-C0	GT57-C	274	0.55194
GT-C0	GT57-C	275	0.552541
GT-C0	GT57-C	276	0.553147
GT-C0	GT57-C	277	0.553752
GT-C0	GT57-C	278	0.549733
GT-C0	GT57-C	279	0.364974
GT-C0	GT57-C	280	0.521268
GT-C0	GT57-C	281	0.52195
GT-C0	GT57-C	282	0.522632
GT-C0	GT57-C	283	0.290426
GT-C0	GT57-C	284	0.184801
GT-C0	GT57-C	285	0.182206
GT-C0	GT57-C	286	0.181456
GT-C0	GT57-C	287	0.173113
GT-C0	GT57-C	288	0.134663
GT-C0	GT57-C	289	0.128884
GT-C0	GT57-C	290	0.116661
GT-C0	GT57-C	291	0.15985
GT-C0	GT57-C	292	0.329004
GT-C0	GT57-C	293	0.36136
GT-C0	GT57-C	294	0.434064
GT-C0	GT57-C	295	0.533973
GT-C0	GT57-C	296	0.549325
GT-C0	GT57-C	297	0.556776
GT-C0	GT57-C	298	0.557658
GT-C0	GT57-C	299	0.564026
GT-C0	GT57-C	300	0.559538
GT-C0	GT57-C	301	0.560432
GT-C0	GT57-C	302	0.561344
GT-C0	GT57-C	303	0.562232
GT-C0	GT57-C	304	0.569523
GT-C0	GT57-C	305	0.570369
GT-C0	GT57-C	306	0.571192
GT-C0	GT57-C	307	0.571992
GT-C0	GT57-C	308	0.572774
GT-C0	GT57-C	309	0.573491
GT-C0	GT57-C	310	0.574163
GT-C0	GT57-C	311	0.574827
GT-C0	GT57-C	312	0.569447
GT-C0	GT57-C	313	0.570068
GT-C0	GT57-C	314	0.576724
GT-C0	GT57-C	315	0.57735
GT-C0	GT57-C	316	0.577926
GT-C0	GT57-C	317	0.57845
GT-C0	GT57-C	318	0.578927
GT-C0	GT57-C	319	0.519319
GT-C0	GT57-C	320	0.44174
GT-C0	GT57-C	321	0.178297
GT-C0	GT57-C	322	0.164179
GT-C0	GT57-C	323	0.112574
GT-C0	GT57-C	324	0.20149
GT-C0	GT57-C	325	0.31277
GT-C0	GT57-C	326	0.504305
GT-C0	GT57-C	327	0.499511
GT-C0	GT57-C	328	0.57363
GT-C0	GT57-C	329	0.573664
GT-C0	GT57-C	330	0.573669
GT-C0	GT57-C	331	0.57358
GT-C0	GT57-C	332	0.573392
GT-C0	GT57-C	333	0.573142
GT-C0	GT57-C	334	0.572798
GT-C0	GT57-C	335	0.572397
GT-C0	GT57-C	336	0.571991
GT-C0	GT57-C	337	0.571563
GT-C0	GT57-C	338	0.571138
GT-C0	GT57-C	339	0.570738
GT-C0	GT57-C	340	0.570301
GT-C0	GT57-C	341	0.569772
GT-C0	GT57-C	342	0.569207
GT-C0	GT57-C	343	0.568606
GT-C0	GT57-C	344	0.568028
GT-C0	GT57-C	345	0.567472
GT-C0	GT57-C	346	0.566928
GT-C0	GT57-C	347	0.566391
GT-C0	GT57-C	348	0.565845
GT-C0	GT57-C	349	0.5653
GT-C0	GT57-C	350	0.287079
GT-C0	GT57-C	351	0.564625
GT-C0	GT57-C	352	0.564003
GT-C0	GT57-C	353	0.563398
GT-C0	GT57-C	354	0.562809
GT-C0	GT57-C	355	0.56217
GT-C0	GT57-C	356	0.56148
GT-C0	GT57-C	357	0.560791
GT-C0	GT57-C	358	0.562509
GT-C0	GT57-C	359	0.561672
GT-C0	GT57-C	360	0.560558
GT-C0	GT57-C	361	0.559793
GT-C0	GT57-C	362	0.559028
GT-C0	GT57-C	363	0.558233
GT-C0	GT57-C	364	0.557409
GT-C0	GT57-C	365	0.287461
GT-C0	GT57-C	366	0.287263
GT-C0	GT57-C	367	0.282886
GT-C0	GT57-C	368	0.286861
GT-C0	GT57-C	369	0.503548
GT-C0	GT57-C	370	0.541588
GT-C0	GT57-C	371	0.522525
GT-C0	GT57-C	372	0.262188
GT-C0	GT57-C	373	0.244864
GT-C0	GT57-C	374	0.244737
GT-C0	GT57-C	375	0.24461
GT-C0	GT57-C	376	0.237142
GT-C0	GT57-C	377	0.117479
GT-C0	GT57-C	378	0.121556
GT-C0	GT57-C	379	0.115569
GT-C0	GT57-C	380	0.108906
GT-C0	GT57-C	381	0.122688
GT-C0	GT57-C	382	0.153236
GT-C0	GT57-C	383	0.187598
GT-C0	GT57-C	384	0.259468
GT-C0	GT57-C	385	0.269026
GT-C0	GT57-C	386	0.284949
GT-C0	GT57-C	387	0.284718
GT-C0	GT57-C	388	0.284486
GT-C0	GT57-C	389	0.284255
GT-C0	GT57-C	390	0.284023
GT-C0	GT57-C	391	0.2838
GT-C0	GT57-C	392	0.283586
GT-C0	GT57-C	393	0.283372
GT-C0	GT57-C	394	0.283096
GT-C0	GT57-C	395	0.282758
GT-C0	GT57-C	396	0.286896
GT-C0	GT57-C	397	0.286616
GT-C0	GT57-C	398	0.286335
GT-C0	GT57-C	399	0.286066
GT-C0	GT57-C	400	0.28573
GT-C0	GT57-C	401	0.285339
GT-C0	GT57-C	402	0.29466
GT-C0	GT57-C	403	0.544038
GT-C0	GT57-C	404	0.549537
GT-C0	GT57-C	405	0.548508
GT-C0	GT57-C	406	0.547479
GT-C0	GT57-C	407	0.54645
GT-C0	GT57-C	408	0.545421
GT-C0	GT57-C	409	0.544392
GT-C0	GT57-C	410	0.543363
GT-C0	GT57-C	411	0.542334
GT-C0	GT57-C	412	0.541305
GT-C0	GT57-C	413	0.540276
GT-C0	GT57-C	414	0.539248
GT-C0	GT57-C	415	0.538237
GT-C0	GT57-C	416	0.537233
GT-C0	GT57-C	417	0.543924
GT-C0	GT57-C	418	0.542888
GT-C0	GT57-C	419	0.53539
GT-C0	GT57-C	420	0.53438
GT-C0	GT57-C	421	0.53337
GT-C0	GT57-C	422	0.53236
GT-C0	GT57-C	423	0.531349
GT-C0	GT57-C	424	0.530432
GT-C0	GT57-C	425	0.521959
GT-C0	GT57-C	426	0.521062
GT-C0	GT57-C	427	0.520184
GT-C0	GT57-C	428	0.524743
GT-C0	GT57-C	429	0.523954
GT-C0	GT57-C	430	0.52314
GT-C0	GT57-C	431	0.522279
GT-C0	GT57-C	432	0.521397
GT-C0	GT57-C	433	0.514837
GT-C0	GT57-C	434	0.51976
GT-C0	GT57-C	435	0.518798
GT-C0	GT57-C	436	0.517827
GT-C0	GT57-C	437	0.516816
GT-C0	GT57-C	438	0.515756
GT-C0	GT57-C	439	0.514722
GT-C0	GT57-C	440	0.513734
GT-C0	GT57-C	441	0.51274
GT-C0	GT57-C	442	0.511718
GT-C0	GT57-C	443	0.510682
GT-C0	GT57-C	444	0.509646
GT-C0	GT57-C	445	0.508611
GT-C0	GT57-C	446	0.507552
GT-C0	GT57-C	447	0.506477
GT-C0	GT57-C	448	0.505418
GT-C0	GT57-C	449	0.504345
GT-C0	GT57-C	450	0.503248
GT-C0	GT57-C	451	0.502153
GT-C0	GT57-C	452	0.501031
GT-C0	GT57-C	453	0.499883
GT-C0	GT57-C	454	0.498747
GT-C0	GT57-C	455	0.497648
GT-C0	GT57-C	456	0.49661
GT-C0	GT57-C	457	0.495648
GT-C0	GT57-C	458	0.49475
GT-C0	GT57-C	459	0.493874
GT-C0	GT57-C	460	0.493018
GT-C0	GT57-C	461	0.492235
GT-C0	GT57-C	462	0.491514
GT-C0	GT57-C	463	0.490802
GT-C0	GT57-C	464	0.490146
GT-C0	GT57-C	465	0.483255
GT-C0	GT57-C	466	0.482585
GT-C0	GT57-C	467	0.482007
GT-C0	GT57-C	468	0.48143
GT-C0	GT57-C	469	0.480866
GT-C0	GT57-C	470	0.47105
GT-C0	GT57-C	471	0.468367
GT-C0	GT57-C	472	0.292184
GT-C0	GT57-C	473	0.291617
GT-C0	GT57-C	474	0.150336
GT-C0	GT57-C	475	0.159217
GT-C0	GT57-C	476	0.159228
GT-C0	GT57-C	477	0.406502
GT-C0	GT57-C	478	0.477432
GT-C0	GT57-C	479	0.4769
GT-C0	GT57-C	480	0.476413
GT-C0	GT57-C	481	0.475927
GT-C0	GT57-C	482	0.475446
GT-C0	GT57-C	483	0.475035
GT-C0	GT57-C	484	0.474756
GT-C0	GT57-C	485	0.474546
GT-C0	GT57-C	486	0.474336
GT-C0	GT57-C	487	0.474201
GT-C0	GT57-C	488	0.47414
GT-C0	GT57-C	489	0.47408
GT-C0	GT57-C	490	0.474062
GT-C0	GT57-C	491	0.474088
GT-C0	GT57-C	492	0.474106
GT-C0	GT57-C	493	0.474072
GT-C0	GT57-C	494	0.474007
GT-C0	GT57-C	495	0.473955
GT-C0	GT57-C	496	0.470622
GT-C0	GT57-C	497	0.470591
GT-C0	GT57-C	498	0.473842
GT-C0	GT57-C	499	0.47379
GT-C0	GT57-C	500	0.473738
GT-C0	GT57-C	501	0.473687
GT-C0	GT57-C	502	0.47368
GT-C0	GT57-C	503	0.473719
GT-C0	GT57-C	504	0.473759
GT-C0	GT57-C	505	0.466571
GT-C0	GT57-C	506	0.466629
GT-C0	GT57-C	507	0.466687
GT-C0	GT57-C	508	0.466217
GT-C0	GT57-C	509	0.454208
GT-C0	GT57-C	510	0.466265
GT-C0	GT57-C	511	0.466364
GT-C0	GT57-C	512	0.466544
GT-C0	GT57-C	513	0.466737
GT-C0	GT57-C	514	0.466933
GT-C0	GT57-C	515	0.46713
GT-C0	GT57-C	516	0.249496
GT-C0	GT57-C	517	0.449637
GT-C0	GT57-C	518	0.448296
GT-C0	GT57-C	519	0.448458
GT-C0	GT57-C	520	0.419524
GT-C0	GT57-C	521	0.424122
GT-C0	GT57-C	522	0.416363
GT-C0	GT57-C	523	0.416569
GT-C0	GT57-C	524	0.238648
GT-C0	GT57-C	525	0.220839
GT-C0	GT57-C	526	0.179586
GT-C0	GT57-C	527	0.154268
GT-C0	GT57-C	528	0.162483
GT-C0	GT57-C	529	0.162787
GT-C0	GT57-C	530	0.114553
GT-C0	GT57-C	531	0.10962
GT-C0	GT57-C	532	0.129534
GT-C0	GT57-C	533	0.170388
GT-C0	GT57-C	534	0.313283
GT-C0	GT57-C	535	0.296115
GT-C0	GT57-C	536	0.296221
GT-C0	GT57-C	537	0.291536
GT-C0	GT57-C	538	0.267101
GT-C0	GT57-C	539	0.252622
GT-C0	GT57-C	540	0.19644
GT-C0	GT57-C	541	0.118126
GT-C0	GT57-C	542	0.143423
GT-C0	GT57-C	543	0.137586
GT-C0	GT57-C	544	0.324476
GT-C0	GT57-C	545	0.324579
GT-C0	GT57-C	546	0.324679
GT-C0	GT57-C	547	0.313746
GT-C0	GT57-C	548	0.189472
GT-C0	GT57-C	549	0.189703
GT-C0	GT57-C	550	0.168215
GT-C0	GT57-C	551	0.168462
GT-C0	GT57-C	552	0.218767
GT-C0	GT57-C	553	0.418186
GT-C0	GT57-C	554	0.418369
GT-C0	GT57-C	555	0.427796
GT-C0	GT57-C	556	0.433007
GT-C0	GT57-C	557	0.437503
GT-C0	GT57-C	558	0.437666
GT-C0	GT57-C	559	0.437795
GT-C0	GT57-C	560	0.444137
GT-C0	GT57-C	561	0.444271
GT-C0	GT57-C	562	0.444372
GT-C0	GT57-C	563	0.444433
GT-C0	GT57-C	564	0.456303
GT-C0	GT57-C	565	0.456366
GT-C0	GT57-C	566	0.456451
GT-C0	GT57-C	567	0.456556
GT-C0	GT57-C	568	0.456628
GT-C0	GT57-C	569	0.45668
GT-C0	GT57-C	570	0.456703
GT-C0	GT57-C	571	0.456669
GT-C0	GT57-C	572	0.456643
GT-C0	GT57-C	573	0.45663
GT-C0	GT57-C	574	0.456608
GT-C0	GT57-C	575	0.456548
GT-C0	GT57-C	576	0.456448
GT-C0	GT57-C	577	0.456347
GT-C0	GT57-C	578	0.456225
GT-C0	GT57-C	579	0.228211
GT-C0	GT57-C	580	0.225517
GT-C0	GT57-C	581	0.0900599
GT-C0	GT57-C	582	0.0898161
GT-C0	GT57-C	583	0.0911561
GT-C0	GT57-C	584	0.152155
GT-C0	GT57-C	585	0.209625
GT-C0	GT57-C	586	0.45304
GT-C0	GT57-C	587	0.452724
GT-C0	GT57-C	588	0.452953
GT-C0	GT57-C	589	0.452628
GT-C0	GT57-C	590	0.452277
GT-C0	GT57-C	591	0.451935
GT-C0	GT57-C	592	0.451602
GT-C0	GT57-C	593	0.451249
GT-C0	GT57-C	594	0.454945
GT-C0	GT57-C	595	0.454316
GT-C0	GT57-C	596	0.453597
GT-C0	GT57-C	597	0.452826
GT-C0	GT57-C	598	0.452027
GT-C0	GT57-C	599	0.447187
GT-C0	GT57-C	600	0.446384
GT-C0	GT57-C	601	0.445532
GT-C0	GT57-C	602	0.44468
GT-C0	GT57-C	603	0.44384
GT-C0	GT57-C	604	0.442967
GT-C0	GT57-C	605	0.441981
GT-C0	GT57-C	606	0.435836
GT-C0	GT57-C	607	0.434559
GT-C0	GT57-C	608	0.433256
GT-C0	GT57-C	609	0.436882
GT-C0	GT57-C	610	0.435519
GT-C0	GT57-C	611	0.434209
GT-C0	GT57-C	612	0.432854
GT-C0	GT57-C	613	0.431453
GT-C0	GT57-C	614	0.420182
GT-C0	GT57-C	615	0.414609
GT-C0	GT57-C	616	0.413027
GT-C0	GT57-C	617	0.411398
GT-C0	GT57-C	618	0.263304
GT-C0	GT57-C	619	0.251045
GT-C0	GT57-C	620	0.227048
GT-C0	GT57-C	621	0.146071
GT-C0	GT57-C	622	0.145681
GT-C0	GT57-C	623	0.133692
GT-C0	GT57-C	624	0.133361
GT-C0	GT57-C	625	0.120125
GT-C0	GT57-C	626	0.103168
GT-C0	GT57-C	627	0.0981972
GT-C0	GT57-C	628	0.184528
GT-C0	GT57-C	629	0.183797
GT-C0	GT57-C	630	0.132517
GT-C0	GT57-C	631	0.127961
GT-C0	GT57-C	632	0.121567
GT-C0	GT57-C	633	0.121033
GT-C0	GT57-C	634	0.138257
GT-C0	GT57-C	635	0.11945
GT-C0	GT57-C	636	0.118977
GT-C0	GT57-C	637	0.106196
GT-C0	GT57-C	638	0.136048
GT-C0	GT57-C	639	0.145715
GT-C0	GT57-C	640	0.157802
GT-C0	GT57-C	641	0.165447
GT-C0	GT57-C	642	0.160718
GT-C0	GT57-C	643	0.160753
GT-C0	GT57-C	644	0.141989
GT-C0	GT57-C	645	0.134008
GT-C0	GT57-C	646	0.0854891
GT-C0	GT66-C	1	0.236454
GT-C0	GT66-C	2	0.238736
GT-C0	GT66-C	3	0.252615
GT-C0	GT66-C	4	0.270556
GT-C0	GT66-C	5	0.260146
GT-C0	GT66-C	6	0.183309
GT-C0	GT66-C	7	0.0796427
GT-C0	GT66-C	8	0.0758272
GT-C0	GT66-C	9	0.146633
GT-C0	GT66-C	10	0.12834
GT-C0	GT66-C	11	0.182951
GT-C0	GT66-C	12	0.127331
GT-C0	GT66-C	13	0.101184
GT-C0	GT66-C	14	0.0911162
GT-C0	GT66-C	15	0.0930823
GT-C0	GT66-C	16	0.212703
GT-C0	GT66-C	17	0.232643
GT-C0	GT66-C	18	0.269189
GT-C0	GT66-C	19	0.278849
GT-C0	GT66-C	20	0.296265
GT-C0	GT66-C	21	0.329404
GT-C0	GT66-C	22	0.115622
GT-C0	GT66-C	23	0.118158
GT-C0	GT66-C	24	0.103174
GT-C0	GT66-C	25	0.303739
GT-C0	GT66-C	26	0.382175
GT-C0	GT66-C	27	0.401484
GT-C0	GT66-C	28	0.30555
GT-C0	GT66-C	29	0.364166
GT-C0	GT66-C	30	0.374482
GT-C0	GT66-C	31	0.377011
GT-C0	GT66-C	32	0.430737
GT-C0	GT66-C	33	0.399619
GT-C0	GT66-C	34	0.116334
GT-C0	GT66-C	35	0.123723
GT-C0	GT66-C	36	0.438584
GT-C0	GT66-C	37	0.45236
GT-C0	GT66-C	38	0.453732
GT-C0	GT66-C	39	0.479132
GT-C0	GT66-C	40	0.483711
GT-C0	GT66-C	41	0.198553
GT-C0	GT66-C	42	0.193605
GT-C0	GT66-C	43	0.206377
GT-C0	GT66-C	44	0.204653
GT-C0	GT66-C	45	0.204743
GT-C0	GT66-C	46	0.20561
GT-C0	GT66-C	47	0.267351
GT-C0	GT66-C	48	0.267868
GT-C0	GT66-C	49	0.26797
GT-C0	GT66-C	50	0.162202
GT-C0	GT66-C	51	0.213263
GT-C0	GT66-C	52	0.281503
GT-C0	GT66-C	53	0.202196
GT-C0	GT66-C	54	0.150062
GT-C0	GT66-C	55	0.208921
GT-C0	GT66-C	56	0.35851
GT-C0	GT66-C	57	0.236273
GT-C0	GT66-C	58	0.395928
GT-C0	GT66-C	59	0.397447
GT-C0	GT66-C	60	0.223665
GT-C0	GT66-C	61	0.221973
GT-C0	GT66-C	62	0.21439
GT-C0	GT66-C	63	0.200064
GT-C0	GT66-C	64	0.197904
GT-C0	GT66-C	65	0.198469
GT-C0	GT66-C	66	0.199068
GT-C0	GT66-C	67	0.408108
GT-C0	GT66-C	68	0.512525
GT-C0	GT66-C	69	0.51989
GT-C0	GT66-C	70	0.521649
GT-C0	GT66-C	71	0.523412
GT-C0	GT66-C	72	0.522068
GT-C0	GT66-C	73	0.526016
GT-C0	GT66-C	74	0.527738
GT-C0	GT66-C	75	0.529468
GT-C0	GT66-C	76	0.531192
GT-C0	GT66-C	77	0.532936
GT-C0	GT66-C	78	0.534694
GT-C0	GT66-C	79	0.537139
GT-C0	GT66-C	80	0.538954
GT-C0	GT66-C	81	0.540779
GT-C0	GT66-C	82	0.542594
GT-C0	GT66-C	83	0.544362
GT-C0	GT66-C	84	0.546089
GT-C0	GT66-C	85	0.547812
GT-C0	GT66-C	86	0.543113
GT-C0	GT66-C	87	0.544021
GT-C0	GT66-C	88	0.525879
GT-C0	GT66-C	89	0.478856
GT-C0	GT66-C	90	0.405808
GT-C0	GT66-C	91	0.146502
GT-C0	GT66-C	92	0.193474
GT-C0	GT66-C	93	0.204736
GT-C0	GT66-C	94	0.190351
GT-C0	GT66-C	95	0.187877
GT-C0	GT66-C	96	0.403658
GT-C0	GT66-C	97	0.403772
GT-C0	GT66-C	98	0.404122
GT-C0	GT66-C	99	0.327798
GT-C0	GT66-C	100	0.400051
GT-C0	GT66-C	101	0.418693
GT-C0	GT66-C	102	0.421107
GT-C0	GT66-C	103	0.526359
GT-C0	GT66-C	104	0.136468
GT-C0	GT66-C	105	0.12067
GT-C0	GT66-C	106	0.124774
GT-C0	GT66-C	107	0.125187
GT-C0	GT66-C	108	0.456124
GT-C0	GT66-C	109	0.454876
GT-C0	GT66-C	110	0.429865
GT-C0	GT66-C	111	0.44503
GT-C0	GT66-C	112	0.437637
GT-C0	GT66-C	113	0.453519
GT-C0	GT66-C	114	0.340405
GT-C0	GT66-C	115	0.315224
GT-C0	GT66-C	116	0.487737
GT-C0	GT66-C	117	0.563788
GT-C0	GT66-C	118	0.568412
GT-C0	GT66-C	119	0.574266
GT-C0	GT66-C	120	0.575974
GT-C0	GT66-C	121	0.584107
GT-C0	GT66-C	122	0.585049
GT-C0	GT66-C	123	0.589755
GT-C0	GT66-C	124	0.592538
GT-C0	GT66-C	125	0.593491
GT-C0	GT66-C	126	0.594427
GT-C0	GT66-C	127	0.595346
GT-C0	GT66-C	128	0.594258
GT-C0	GT66-C	129	0.487078
GT-C0	GT66-C	130	0.584995
GT-C0	GT66-C	131	0.127163
GT-C0	GT66-C	132	0.589468
GT-C0	GT66-C	133	0.588862
GT-C0	GT66-C	134	0.577526
GT-C0	GT66-C	135	0.133474
GT-C0	GT66-C	136	0.273489
GT-C0	GT66-C	137	0.402659
GT-C0	GT66-C	138	0.402487
GT-C0	GT66-C	139	0.565116
GT-C0	GT66-C	140	0.585905
GT-C0	GT66-C	141	0.586652
GT-C0	GT66-C	142	0.585693
GT-C0	GT66-C	143	0.586083
GT-C0	GT66-C	144	0.586461
GT-C0	GT66-C	145	0.588829
GT-C0	GT66-C	146	0.493144
GT-C0	GT66-C	147	0.588574
GT-C0	GT66-C	148	0.609296
GT-C0	GT66-C	149	0.609491
GT-C0	GT66-C	150	0.609604
GT-C0	GT66-C	151	0.609679
GT-C0	GT66-C	152	0.609708
GT-C0	GT66-C	153	0.610196
GT-C0	GT66-C	154	0.61013
GT-C0	GT66-C	155	0.61005
GT-C0	GT66-C	156	0.609952
GT-C0	GT66-C	157	0.609842
GT-C0	GT66-C	158	0.609733
GT-C0	GT66-C	159	0.609602
GT-C0	GT66-C	160	0.609414
GT-C0	GT66-C	161	0.609187
GT-C0	GT66-C	162	0.608909
GT-C0	GT66-C	163	0.60857
GT-C0	GT66-C	164	0.608202
GT-C0	GT66-C	165	0.603807
GT-C0	GT66-C	166	0.603147
GT-C0	GT66-C	167	0.542016
GT-C0	GT66-C	168	0.595532
GT-C0	GT66-C	169	0.321803
GT-C0	GT66-C	170	0.405942
GT-C0	GT66-C	171	0.577276
GT-C0	GT66-C	172	0.597863
GT-C0	GT66-C	173	0.591088
GT-C0	GT66-C	174	0.595169
GT-C0	GT66-C	175	0.593685
GT-C0	GT66-C	176	0.592147
GT-C0	GT66-C	177	0.593642
GT-C0	GT66-C	178	0.591854
GT-C0	GT66-C	179	0.589987
GT-C0	GT66-C	180	0.588071
GT-C0	GT66-C	181	0.586129
GT-C0	GT66-C	182	0.582102
GT-C0	GT66-C	183	0.580126
GT-C0	GT66-C	184	0.578108
GT-C0	GT66-C	185	0.572347
GT-C0	GT66-C	186	0.56719
GT-C0	GT66-C	187	0.568838
GT-C0	GT66-C	188	0.566653
GT-C0	GT66-C	189	0.5653
GT-C0	GT66-C	190	0.563033
GT-C0	GT66-C	191	0.560687
GT-C0	GT66-C	192	0.558304
GT-C0	GT66-C	193	0.555916
GT-C0	GT66-C	194	0.551372
GT-C0	GT66-C	195	0.541986
GT-C0	GT66-C	196	0.546354
GT-C0	GT66-C	197	0.546343
GT-C0	GT66-C	198	0.543893
GT-C0	GT66-C	199	0.541445
GT-C0	GT66-C	200	0.539025
GT-C0	GT66-C	201	0.535285
GT-C0	GT66-C	202	0.530711
GT-C0	GT66-C	203	0.528252
GT-C0	GT66-C	204	0.525707
GT-C0	GT66-C	205	0.522684
GT-C0	GT66-C	206	0.519922
GT-C0	GT66-C	207	0.517154
GT-C0	GT66-C	208	0.514433
GT-C0	GT66-C	209	0.511849
GT-C0	GT66-C	210	0.509266
GT-C0	GT66-C	211	0.506697
GT-C0	GT66-C	212	0.504173
GT-C0	GT66-C	213	0.501681
GT-C0	GT66-C	214	0.499229
GT-C0	GT66-C	215	0.496809
GT-C0	GT66-C	216	0.484562
GT-C0	GT66-C	217	0.480371
GT-C0	GT66-C	218	0.360029
GT-C0	GT66-C	219	0.419962
GT-C0	GT66-C	220	0.427456
GT-C0	GT66-C	221	0.400913
GT-C0	GT66-C	222	0.30647
GT-C0	GT66-C	223	0.332171
GT-C0	GT66-C	224	0.24076
GT-C0	GT66-C	225	0.115329
GT-C0	GT66-C	226	0.112586
GT-C0	GT66-C	227	0.11858
GT-C0	GT66-C	228	0.181867
GT-C0	GT66-C	229	0.245943
GT-C0	GT66-C	230	0.298302
GT-C0	GT66-C	231	0.336528
GT-C0	GT66-C	232	0.34473
GT-C0	GT66-C	233	0.422354
GT-C0	GT66-C	234	0.440143
GT-C0	GT66-C	235	0.359212
GT-C0	GT66-C	236	0.431821
GT-C0	GT66-C	237	0.430069
GT-C0	GT66-C	238	0.444411
GT-C0	GT66-C	239	0.424013
GT-C0	GT66-C	240	0.4394
GT-C0	GT66-C	241	0.438284
GT-C0	GT66-C	242	0.43863
GT-C0	GT66-C	243	0.436357
GT-C0	GT66-C	244	0.434084
GT-C0	GT66-C	245	0.431811
GT-C0	GT66-C	246	0.34756
GT-C0	GT66-C	247	0.434208
GT-C0	GT66-C	248	0.430758
GT-C0	GT66-C	249	0.42853
GT-C0	GT66-C	250	0.426299
GT-C0	GT66-C	251	0.412004
GT-C0	GT66-C	252	0.400086
GT-C0	GT66-C	253	0.408331
GT-C0	GT66-C	254	0.406382
GT-C0	GT66-C	255	0.238053
GT-C0	GT66-C	256	0.23673
GT-C0	GT66-C	257	0.400615
GT-C0	GT66-C	258	0.398678
GT-C0	GT66-C	259	0.396741
GT-C0	GT66-C	260	0.399689
GT-C0	GT66-C	261	0.397484
GT-C0	GT66-C	262	0.358888
GT-C0	GT66-C	263	0.355726
GT-C0	GT66-C	264	0.399392
GT-C0	GT66-C	265	0.392174
GT-C0	GT66-C	266	0.390244
GT-C0	GT66-C	267	0.179968
GT-C0	GT66-C	268	0.145053
GT-C0	GT66-C	269	0.190813
GT-C0	GT66-C	270	0.367933
GT-C0	GT66-C	271	0.234495
GT-C0	GT66-C	272	0.288984
GT-C0	GT66-C	273	0.225703
GT-C0	GT66-C	274	0.214745
GT-C0	GT66-C	275	0.135942
GT-C0	GT66-C	276	0.0857394
GT-C0	GT66-C	277	0.206943
GT-C0	GT66-C	278	0.247345
GT-C0	GT66-C	279	0.326563
GT-C0	GT66-C	280	0.322874
GT-C0	GT66-C	281	0.303728
GT-C0	GT66-C	282	0.227161
GT-C0	GT66-C	283	0.220127
GT-C0	GT66-C	284	0.2024
GT-C0	GT66-C	285	0.164773
GT-C0	GT66-C	286	0.151047
GT-C0	GT66-C	287	0.155864
GT-C0	GT66-C	288	0.165653
GT-C0	GT66-C	289	0.159401
GT-C0	GT66-C	290	0.176395
GT-C0	GT66-C	291	0.147749
GT-C0	GT66-C	292	0.334658
GT-C0	GT66-C	293	0.286274
GT-C0	GT66-C	294	0.283833
GT-C0	GT66-C	295	0.356414
GT-C0	GT66-C	296	0.354692
GT-C0	GT66-C	297	0.356714
GT-C0	GT66-C	298	0.276947
GT-C0	GT66-C	299	0.276049
GT-C0	GT66-C	300	0.222545
GT-C0	GT66-C	301	0.255706
GT-C0	GT66-C	302	0.345402
GT-C0	GT66-C	303	0.341398
GT-C0	GT66-C	304	0.342846
GT-C0	GT66-C	305	0.258117
GT-C0	GT66-C	306	0.258265
GT-C0	GT66-C	307	0.160627
GT-C0	GT66-C	308	0.132553
GT-C0	GT66-C	309	0.1308
GT-C0	GT66-C	310	0.0946721
GT-C0	GT66-C	311	0.0882968
GT-C0	GT66-C	312	0.0889527
GT-C0	GT66-C	313	0.0936885
GT-C0	GT66-C	314	0.091248
GT-C0	GT66-C	315	0.0937424
GT-C0	GT66-C	316	0.113152
GT-C0	GT66-C	317	0.112813
GT-C0	GT66-C	318	0.104204
GT-C0	GT66-C	319	0.108206
GT-C0	GT66-C	320	0.1067
GT-C0	GT66-C	321	0.110313
GT-C0	GT66-C	322	0.109991
GT-C0	GT66-C	323	0.113323
GT-C0	GT66-C	324	0.120575
GT-C0	GT66-C	325	0.121753
GT-C0	GT66-C	326	0.17733
GT-C0	GT66-C	327	0.205539
GT-C0	GT66-C	328	0.240707
GT-C0	GT66-C	329	0.236946
GT-C0	GT66-C	330	0.168259
GT-C0	GT66-C	331	0.281789
GT-C0	GT66-C	332	0.298906
GT-C0	GT66-C	333	0.299961
GT-C0	GT66-C	334	0.288073
GT-C0	GT66-C	335	0.248593
GT-C0	GT66-C	336	0.143944
GT-C0	GT66-C	337	0.0924586
GT-C0	GT66-C	338	0.0979102
GT-C0	GT66-C	339	0.109175
GT-C0	GT66-C	340	0.184331
GT-C0	GT66-C	341	0.187387
GT-C0	GT66-C	342	0.24588
GT-C0	GT66-C	343	0.264578
GT-C0	GT66-C	344	0.266458
GT-C0	GT66-C	345	0.266019
GT-C0	GT66-C	346	0.262849
GT-C0	GT66-C	347	0.258956
GT-C0	GT66-C	348	0.259772
GT-C0	GT66-C	349	0.252226
GT-C0	GT66-C	350	0.233299
GT-C0	GT66-C	351	0.256463
GT-C0	GT66-C	352	0.257944
GT-C0	GT66-C	353	0.249428
GT-C0	GT66-C	354	0.0698484
GT-C0	GT66-C	355	0.0699414
GT-C0	GT66-C	356	0.0700723
GT-C0	GT66-C	357	0.0702069
GT-C0	GT66-C	358	0.084882
GT-C0	GT66-C	359	0.0928787
GT-C0	GT66-C	360	0.100473
GT-C0	GT66-C	361	0.0901132
GT-C0	GT66-C	362	0.134286
GT-C0	GT66-C	363	0.138076
GT-C0	GT66-C	364	0.190573
GT-C0	GT66-C	365	0.253578
GT-C0	GT66-C	366	0.217192
GT-C0	GT66-C	367	0.179898
GT-C0	GT66-C	368	0.176543
GT-C0	GT66-C	369	0.179324
GT-C0	GT66-C	370	0.191349
GT-C0	GT66-C	371	0.227477
GT-C0	GT66-C	372	0.183739
GT-C0	GT66-C	373	0.192774
GT-C0	GT66-C	374	0.244206
GT-C0	GT66-C	375	0.245827
GT-C0	GT66-C	376	0.252124
GT-C0	GT66-C	377	0.183756
GT-C0	GT66-C	378	0.213121
GT-C0	GT66-C	379	0.19922
GT-C0	GT66-C	380	0.263714
GT-C0	GT66-C	381	0.269818
GT-C0	GT66-C	382	0.28034
GT-C0	GT66-C	383	0.280975
GT-C0	GT66-C	384	0.28069
GT-C0	GT66-C	385	0.280203
GT-C0	GT66-C	386	0.278479
GT-C0	GT66-C	387	0.278203
GT-C0	GT66-C	388	0.270117
GT-C0	GT66-C	389	0.264422
GT-C0	GT66-C	390	0.259727
GT-C0	GT66-C	391	0.264778
GT-C0	GT66-C	392	0.206179
GT-C0	GT66-C	393	0.0737714
GT-C0	GT66-C	394	0.0769011
GT-C0	GT66-C	395	0.0814079
GT-C0	GT66-C	396	0.0833827
GT-C0	GT66-C	397	0.0828037
GT-C0	GT66-C	398	0.129281
GT-C0	GT66-C	399	0.156523
GT-C0	GT66-C	400	0.157486
GT-C0	GT66-C	401	0.170973
GT-C0	GT66-C	402	0.281921
GT-C0	GT66-C	403	0.259653
GT-C0	GT66-C	404	0.237446
GT-C0	GT66-C	405	0.287502
GT-C0	GT66-C	406	0.299199
GT-C0	GT66-C	407	0.234362
GT-C0	GT66-C	408	0.1997
GT-C0	GT66-C	409	0.147751
GT-C0	GT66-C	410	0.0753201
GT-C0	GT66-C	411	0.151951
GT-C0	GT66-C	412	0.121156
GT-C0	GT66-C	413	0.146658
GT-C0	GT66-C	414	0.19474
GT-C0	GT66-C	415	0.195872
GT-C0	GT66-C	416	0.265026
GT-C0	GT66-C	417	0.303154
GT-C0	GT66-C	418	0.310159
GT-C0	GT66-C	419	0.264257
GT-C0	GT66-C	420	0.263429
GT-C0	GT66-C	421	0.226211
GT-C0	GT66-C	422	0.126375
GT-C0	GT66-C	423	0.156369
GT-C0	GT66-C	424	0.183179
GT-C0	GT66-C	425	0.204741
GT-C0	GT66-C	426	0.207495
GT-C0	GT66-C	427	0.281313
GT-C0	GT66-C	428	0.281078
GT-C0	GT66-C	429	0.177066
GT-C0	GT66-C	430	0.0793454
GT-C0	GT66-C	431	0.0827227
GT-C0	GT66-C	432	0.0977945
GT-C0	GT66-C	433	0.0993879
GT-C0	GT66-C	434	0.100773
GT-C0	GT66-C	435	0.269619
GT-C0	GT66-C	436	0.268501
GT-C0	GT66-C	437	0.269624
GT-C0	GT66-C	438	0.266584
GT-C0	GT66-C	439	0.314381
GT-C0	GT66-C	440	0.314
GT-C0	GT66-C	441	0.313717
GT-C0	GT66-C	442	0.313277
GT-C0	GT66-C	443	0.312863
GT-C0	GT66-C	444	0.312407
GT-C0	GT66-C	445	0.311353
GT-C0	GT66-C	446	0.308179
GT-C0	GT66-C	447	0.13548
GT-C0	GT66-C	448	0.0667751
GT-C0	GT66-C	449	0.158077
GT-C0	GT66-C	450	0.24052
GT-C0	GT66-C	451	0.271462
GT-C0	GT66-C	452	0.30505
GT-C0	GT66-C	453	0.304562
GT-C0	GT66-C	454	0.304123
GT-C0	GT66-C	455	0.30364
GT-C0	GT66-C	456	0.302296
GT-C0	GT66-C	457	0.290001
GT-C0	GT66-C	458	0.257157
GT-C0	GT66-C	459	0.181054
GT-C0	GT66-C	460	0.0702887
GT-C0	GT66-C	461	0.141468
GT-C0	GT66-C	462	0.141729
GT-C0	GT66-C	463	0.223012
GT-C0	GT66-C	464	0.260723
GT-C0	GT66-C	465	0.253576
GT-C0	GT66-C	466	0.259965
GT-C0	GT66-C	467	0.259375
GT-C0	GT66-C	468	0.258149
GT-C0	GT66-C	469	0.257219
GT-C0	GT66-C	470	0.239382
GT-C0	GT66-C	471	0.282627
GT-C0	GT66-C	472	0.286028
GT-C0	GT66-C	473	0.28206
GT-C0	GT66-C	474	0.293369
GT-C0	GT66-C	475	0.289533
GT-C0	GT66-C	476	0.213085
GT-C0	GT66-C	477	0.150888
GT-C0	GT66-C	478	0.14337
GT-C0	GT66-C	479	0.11918
GT-C0	GT66-C	480	0.104441
GT-C0	GT66-C	481	0.285164
GT-C0	GT66-C	482	0.283616
GT-C0	GT66-C	483	0.278461
GT-C0	GT66-C	484	0.26561
GT-C0	GT66-C	485	0.265804
GT-C0	GT66-C	486	0.196071
GT-C0	GT66-C	487	0.0962924
GT-C0	GT66-C	488	0.0625165
GT-C0	GT66-C	489	0.076588
GT-C0	GT66-C	490	0.0766832
GT-C0	GT66-C	491	0.0765502
GT-C0	GT66-C	492	0.088048
GT-C0	GT66-C	493	0.0891255
GT-C0	GT66-C	494	0.132154
GT-C0	GT66-C	495	0.133184
GT-C0	GT66-C	496	0.0775749
GT-C0	GT66-C	497	0.297372
GT-C0	GT66-C	498	0.298611
GT-C0	GT66-C	499	0.298241
GT-C0	GT66-C	500	0.297837
GT-C0	GT66-C	501	0.295989
GT-C0	GT66-C	502	0.217637
GT-C0	GT66-C	503	0.216961
GT-C0	GT66-C	504	0.292435
GT-C0	GT66-C	505	0.297237
GT-C0	GT66-C	506	0.296886
GT-C0	GT66-C	507	0.296586
GT-C0	GT66-C	508	0.290649
GT-C0	GT66-C	509	0.290383
GT-C0	GT66-C	510	0.290103
GT-C0	GT66-C	511	0.289824
GT-C0	GT66-C	512	0.288668
GT-C0	GT66-C	513	0.287357
GT-C0	GT66-C	514	0.289017
GT-C0	GT66-C	515	0.288744
GT-C0	GT66-C	516	0.28849
GT-C0	GT66-C	517	0.288259
GT-C0	GT66-C	518	0.288047
GT-C0	GT66-C	519	0.287839
GT-C0	GT66-C	520	0.291236
GT-C0	GT66-C	521	0.28945
GT-C0	GT66-C	522	0.290779
GT-C0	GT66-C	523	0.290563
GT-C0	GT66-C	524	0.286895
GT-C0	GT66-C	525	0.286848
GT-C0	GT66-C	526	0.285942
GT-C0	GT66-C	527	0.285896
GT-C0	GT66-C	528	0.285853
GT-C0	GT66-C	529	0.28581
GT-C0	GT66-C	530	0.285165
GT-C0	GT66-C	531	0.239463
GT-C0	GT66-C	532	0.277666
GT-C0	GT66-C	533	0.261633
GT-C0	GT66-C	534	0.265718
GT-C0	GT66-C	535	0.266178
GT-C0	GT66-C	536	0.25804
GT-C0	GT66-C	537	0.245862
GT-C0	GT66-C	538	0.227299
GT-C0	GT66-C	539	0.216092
GT-C0	GT66-C	540	0.206298
GT-C0	GT66-C	541	0.199707
GT-C0	GT66-C	542	0.137702
GT-C0	GT66-C	543	0.141388
GT-C0	GT66-C	544	0.0977361
GT-C0	GT66-C	545	0.0934454
GT-C0	GT66-C	546	0.0912206
GT-C0	GT66-C	547	0.0872727
GT-C0	GT66-C	548	0.0739701
GT-C0	GT66-C	549	0.074255
GT-C0	GT66-C	550	0.0685226
GT-C0	GT66-C	551	0.0682643
GT-C0	GT66-C	552	0.0748121
GT-C0	GT66-C	553	0.0875057
GT-C0	GT66-C	554	0.0873223
GT-C0	GT66-C	555	0.106229
GT-C0	GT66-C	556	0.178527
GT-C0	GT66-C	557	0.178454
GT-C0	GT66-C	558	0.171761
GT-C0	GT66-C	559	0.151047
GT-C0	GT66-C	560	0.0648611
GT-C0	GT66-C	561	0.0642261
GT-C0	GT66-C	562	0.0887081
GT-C0	GT66-C	563	0.0897432
GT-C0	GT66-C	564	0.147106
GT-C0	GT66-C	565	0.199992
GT-C0	GT66-C	566	0.0978736
GT-C0	GT66-C	567	0.100775
GT-C0	GT66-C	568	0.160784
GT-C0	GT66-C	569	0.218194
GT-C0	GT66-C	570	0.271062
GT-C0	GT66-C	571	0.290593
GT-C0	GT66-C	572	0.288859
GT-C0	GT66-C	573	0.287711
GT-C0	GT66-C	574	0.298363
GT-C0	GT66-C	575	0.302458
GT-C0	GT66-C	576	0.301815
GT-C0	GT66-C	577	0.304771
GT-C0	GT66-C	578	0.305391
GT-C0	GT66-C	579	0.304417
GT-C0	GT66-C	580	0.291088
GT-C0	GT66-C	581	0.255639
GT-C0	GT66-C	582	0.253665
GT-C0	GT66-C	583	0.215495
GT-C0	GT66-C	584	0.142927
GT-C0	GT66-C	585	0.138848
GT-C0	GT66-C	586	0.134341
GT-C0	GT66-C	587	0.141307
GT-C0	GT66-C	588	0.142007
GT-C0	GT66-C	589	0.129512
GT-C0	GT66-C	590	0.131333
GT-C0	GT66-C	591	0.114203
GT-C0	GT66-C	592	0.111451
GT-C0	GT66-C	593	0.113043
GT-C0	GT66-C	594	0.0940978
GT-C0	GT66-C	595	0.0699611
GT-C0	GT66-C	596	0.0682616
GT-C0	GT66-C	597	0.0905194
GT-C0	GT66-C	598	0.0921715
GT-C0	GT66-C	599	0.14381
GT-C0	GT66-C	600	0.105079
GT-C0	GT66-C	601	0.105511
GT-C0	GT66-C	602	0.105998
GT-C0	GT66-C	603	0.107091
GT-C0	GT66-C	604	0.0912203
GT-C0	GT66-C	605	0.102195
GT-C0	GT66-C	606	0.106371
GT-C0	GT66-C	607	0.2702
GT-C0	GT66-C	608	0.274896
GT-C0	GT66-C	609	0.235404
GT-C0	GT66-C	610	0.0831559
GT-C0	GT66-C	611	0.256714
GT-C0	GT66-C	612	0.160904
GT-C0	GT66-C	613	0.246895
GT-C0	GT66-C	614	0.247782
GT-C0	GT66-C	615	0.195697
GT-C0	GT66-C	616	0.13743
GT-C0	GT66-C	617	0.156514
GT-C0	GT66-C	618	0.199165
GT-C0	GT66-C	619	0.261335
GT-C0	GT66-C	620	0.29298
GT-C0	GT66-C	621	0.316829
GT-C0	GT66-C	622	0.334869
GT-C0	GT66-C	623	0.337444
GT-C0	GT66-C	624	0.339124
GT-C0	GT66-C	625	0.340837
GT-C0	GT66-C	626	0.337086
GT-C0	GT66-C	627	0.338842
GT-C0	GT66-C	628	0.340612
GT-C0	GT66-C	629	0.336111
GT-C0	GT66-C	630	0.351028
GT-C0	GT66-C	631	0.35289
GT-C0	GT66-C	632	0.354824
GT-C0	GT66-C	633	0.356724
GT-C0	GT66-C	634	0.358395
GT-C0	GT66-C	635	0.358467
GT-C0	GT66-C	636	0.35641
GT-C0	GT66-C	637	0.364499
GT-C0	GT66-C	638	0.363425
GT-C0	GT66-C	639	0.365425
GT-C0	GT66-C	640	0.342466
GT-C0	GT66-C	641	0.345932
GT-C0	GT66-C	642	0.345365
GT-C0	GT66-C	643	0.393098
GT-C0	GT66-C	644	0.395336
GT-C0	GT66-C	645	0.394202
GT-C0	GT66-C	646	0.396617
GT-C0	GT66-C	647	0.399149
GT-C0	GT66-C	648	0.401819
GT-C0	GT66-C	649	0.404641
GT-C0	GT66-C	650	0.40758
GT-C0	GT66-C	651	0.409612
GT-C0	GT66-C	652	0.413557
GT-C0	GT66-C	653	0.416586
GT-C0	GT66-C	654	0.419877
GT-C0	GT66-C	655	0.422898
GT-C0	GT66-C	656	0.425929
GT-C0	GT66-C	657	0.426006
GT-C0	GT66-C	658	0.431943
GT-C0	GT66-C	659	0.438423
GT-C0	GT66-C	660	0.441446
GT-C0	GT66-C	661	0.4445
GT-C0	GT66-C	662	0.440171
GT-C0	GT66-C	663	0.443194
GT-C0	GT66-C	664	0.453654
GT-C0	GT66-C	665	0.172103
GT-C0	GT66-C	666	0.177815
GT-C0	GT66-C	667	0.179768
GT-C0	GT66-C	668	0.18089
GT-C0	GT66-C	669	0.464463
GT-C0	GT66-C	670	0.455512
GT-C0	GT66-C	671	0.229584
GT-C0	GT66-C	672	0.192943
GT-C0	GT66-C	673	0.331345
GT-C0	GT66-C	674	0.461721
GT-C0	GT66-C	675	0.457246
GT-C0	GT66-C	676	0.467503
GT-C0	GT66-C	677	0.418838
GT-C0	GT66-C	678	0.373525
GT-C0	GT66-C	679	0.375414
GT-C0	GT66-C	680	0.377808
GT-C0	GT66-C	681	0.238344
GT-C0	GT66-C	682	0.385514
GT-C0	GT66-C	683	0.387862
GT-C0	GT66-C	684	0.390698
GT-C0	GT66-C	685	0.502267
GT-C0	GT66-C	686	0.505081
GT-C0	GT66-C	687	0.507869
GT-C0	GT66-C	688	0.510657
GT-C0	GT66-C	689	0.380168
GT-C0	GT66-C	690	0.512492
GT-C0	GT66-C	691	0.507575
GT-C0	GT66-C	692	0.510245
GT-C0	GT66-C	693	0.512938
GT-C0	GT66-C	694	0.468247
GT-C0	GT66-C	695	0.511936
GT-C0	GT66-C	696	0.516643
GT-C0	GT66-C	697	0.461395
GT-C0	GT66-C	698	0.459194
GT-C0	GT66-C	699	0.397237
GT-C0	GT66-C	700	0.398878
GT-C0	GT66-C	701	0.316245
GT-C0	GT66-C	702	0.322695
GT-C0	GT66-C	703	0.284368
GT-C0	GT66-C	704	0.191595
GT-C0	GT66-C	705	0.145127
GT-C0	GT66-C	706	0.161208
GT-C0	GT66-C	707	0.159412
GT-C0	GT66-C	708	0.159969
GT-C0	GT66-C	709	0.113588
GT-C0	GT66-C	710	0.112179
GT-C0	GT66-C	711	0.104249
GT-C0	GT66-C	712	0.122432
GT-C0	GT66-C	713	0.17296
GT-C0	GT66-C	714	0.16703
GT-C0	GT66-C	715	0.10814
GT-C0	GT66-C	716	0.106938
GT-C0	GT66-C	717	0.102268
GT-C0	GT66-C	718	0.103394
GT-C0	GT66-C	719	0.123955
GT-C0	GT66-C	720	0.13015
GT-C0	GT66-C	721	0.394778
GT-C0	GT66-C	722	0.450162
GT-C0	GT66-C	723	0.513411
GT-C0	GT66-C	724	0.539772
GT-C0	GT66-C	725	0.542302
GT-C0	GT66-C	726	0.544743
GT-C0	GT66-C	727	0.547107
GT-C0	GT66-C	728	0.17537
GT-C0	GT66-C	729	0.175957
GT-C0	GT66-C	730	0.161239
GT-C0	GT66-C	731	0.177486
GT-C0	GT66-C	732	0.179668
GT-C0	GT66-C	733	0.264931
GT-C0	GT66-C	734	0.397496
GT-C0	GT66-C	735	0.390568
GT-C0	GT66-C	736	0.405488
GT-C0	GT66-C	737	0.405751
GT-C0	GT66-C	738	0.381425
GT-C0	GT66-C	739	0.556927
GT-C0	GT66-C	740	0.14024
GT-C0	GT66-C	741	0.58368
GT-C0	GT66-C	742	0.577462
GT-C0	GT66-C	743	0.587076
GT-C0	GT66-C	744	0.501823
GT-C0	GT66-C	745	0.431614
GT-C0	GT66-C	746	0.216841
GT-C0	GT66-C	747	0.422684
GT-C0	GT66-C	748	0.403493
GT-C0	GT66-C	749	0.394453
GT-C0	GT66-C	750	0.517419
GT-C0	GT66-C	751	0.51582
GT-C0	GT66-C	752	0.509144
GT-C0	GT66-C	753	0.355502
GT-C0	GT66-C	754	0.291433
GT-C0	GT66-C	755	0.324914
GT-C0	GT66-C	756	0.248111
GT-C0	GT66-C	757	0.270732
GT-C0	GT66-C	758	0.140915
GT-C0	GT66-C	759	0.141139
GT-C0	GT66-C	760	0.360563
GT-C0	GT66-C	761	0.35458
GT-C0	GT66-C	762	0.504055
GT-C0	GT66-C	763	0.517229
GT-C0	GT66-C	764	0.532488
GT-C0	GT66-C	765	0.224937
GT-C0	GT66-C	766	0.24093
GT-C0	GT66-C	767	0.239593
[truncated: 3,115 more rows]

## Sheet: Figure 5a and Supp Fig 8
Name	Fold	Family	RE
GT12-A|AAA85496|M.musculus_Metazoa	A	GT12-A	0.0392023
GT12-A|AAH45131|X.laevis_Metazoa	A	GT12-A	0.0254626
GT12-A|AAH81799|R.norvegicus_Metazoa	A	GT12-A	0.0289345
GT12-A|AAI29324|D.rerio_Metazoa	A	GT12-A	0.0231587
GT12-A|AAI34225|D.rerio_Metazoa	A	GT12-A	0.0507514
GT12-A|AAI42195|B.taurus_Metazoa	A	GT12-A	0.0379807
GT12-A|AAI53894|D.rerio_Metazoa	A	GT12-A	0.0428534
GT12-A|AAI59176|X.tropicalis_Metazoa	A	GT12-A	0.0326351
GT12-A|AAS37146|H.sapiens_Metazoa	A	GT12-A	0.164168
GT12-A|AAS37153|H.sapiens_Metazoa	A	GT12-A	0.0257308
GT12-A|AAS37154|H.sapiens_Metazoa	A	GT12-A	0.0422083
GT12-A|AAS37155|H.sapiens_Metazoa	A	GT12-A	0.0393644
GT12-A|AAS37156|H.sapiens_Metazoa	A	GT12-A	0.0338569
GT12-A|AAS37162|H.sapiens_Metazoa	A	GT12-A	0.0385899
GT12-A|ABH71215|H.sapiens_Metazoa	A	GT12-A	0.0387004
GT12-A|ABO31119|B.taurus_Metazoa	A	GT12-A	0.0606303
GT12-A|ACN10502|S.salar_Metazoa	A	GT12-A	0.0272273
GT12-A|ACN15637|D.autotrophicumHRM2_Bacteria	A	GT12-A	0.0672808
GT12-A|ADV46958|N.salsuginisDSM16511_Bacteria	A	GT12-A	0.0573652
GT12-A|AEJ22871|M.spretus_Metazoa	A	GT12-A	0.0757142
GT12-A|AER94887|M.putoriusfuro_Metazoa	A	GT12-A	0.048457
GT12-A|AER94889|M.putoriusfuro_Metazoa	A	GT12-A	0.0439663
GT12-A|AFE70525|M.mulatta_Metazoa	A	GT12-A	0.0975248
GT12-A|AFJ49289|C.adamanteus_Metazoa	A	GT12-A	0.0382375
GT12-A|AFP01074|C.milii_Metazoa	A	GT12-A	0.0240624
GT12-A|AFP01609|C.milii_Metazoa	A	GT12-A	0.0520523
GT12-A|AFP06454|C.milii_Metazoa	A	GT12-A	0.0315843
GT12-A|AGF33390|O.aries_Metazoa	A	GT12-A	0.0528546
GT12-A|AHA57453|S.scrofadomesticus_Metazoa	A	GT12-A	0.0359829
GT12-A|AMV31622|P.spSH-Sr6A_Bacteria	A	GT12-A	0.0244011
GT12-A|AMV31623|P.spSH-Sr6A_Bacteria	A	GT12-A	0.0790335
GT12-A|AMV35354|P.spSH-Sr6A_Bacteria	A	GT12-A	0.0363228
GT12-A|AMV35355|P.spSH-Sr6A_Bacteria	A	GT12-A	0.0510524
GT12-A|ANH21179|S.scrofa_Metazoa	A	GT12-A	0.0296546
GT12-A|AWP02940|S.maximus_Metazoa	A	GT12-A	0.0931535
GT12-A|AWP09672|S.maximus_Metazoa	A	GT12-A	0.0398199
GT12-A|BAD92697|H.sapiens_Metazoa	A	GT12-A	0.0344945
GT12-A|BAX90094|H.sapiens_Metazoa	A	GT12-A	0.0361434
GT12-A|CAD79076|R.balticaSH1_Bacteria	A	GT12-A	0.0345259
GT12-A|CAD79176|R.balticaSH1_Bacteria	A	GT12-A	0.0237986
GT12-A|CAD79177|R.balticaSH1_Bacteria	A	GT12-A	0.0478936
GT13-A|AAA31493|O.cuniculus_Metazoa	A	GT13-A	0.0333895
GT13-A|AAA37698|M.musculus_Metazoa	A	GT13-A	0.0480299
GT13-A|AAA75523|H.sapiens_Metazoa	A	GT13-A	0.0769336
GT13-A|AAB36846|C.elegansBristolN2_Metazoa	A	GT13-A	0.0359763
GT13-A|AAD03022|C.elegansBristolN2_Metazoa	A	GT13-A	0.0290124
GT13-A|AAD03023|C.elegansBristolN2_Metazoa	A	GT13-A	0.0490169
GT13-A|AAD03024|C.elegansBristolN2_Metazoa	A	GT13-A	0.0319761
GT13-A|AAD04130|M.auratus_Metazoa	A	GT13-A	0.059469
GT13-A|AAF57454|D.melanogaster_Fungi	A	GT13-A	0.0317608
GT13-A|AAF71270|H.sapiens_Metazoa	A	GT13-A	0.0239187
GT13-A|AAH58297|D.rerio_Metazoa	A	GT13-A	0.0392275
GT13-A|AAH74010|R.norvegicus_Metazoa	A	GT13-A	0.0597644
GT13-A|AAH76770|X.laevis_Metazoa	A	GT13-A	0.0381595
GT13-A|AAH83641|R.norvegicus_Metazoa	A	GT13-A	0.0508156
GT13-A|AAH84747|X.laevis_Metazoa	A	GT13-A	0.0317618
GT13-A|AAH88510|X.tropicalis_Metazoa	A	GT13-A	0.0585163
GT13-A|AAH97123|D.rerio_Metazoa	A	GT13-A	0.0258428
GT13-A|AAI10943|X.laevis_Metazoa	A	GT13-A	0.0265911
GT13-A|AAI25910|D.rerio_Metazoa	A	GT13-A	0.0156351
GT13-A|AAI51368|B.taurus_Metazoa	A	GT13-A	0.0445569
GT13-A|AAI66303|X.tropicalis_Metazoa	A	GT13-A	0.0415971
GT13-A|AAK39361|C.elegansBristolN2_Metazoa	A	GT13-A	0.0389668
GT13-A|AAK61870|C.griseus_Metazoa	A	GT13-A	0.0515191
GT13-A|AAK71390|C.elegansBristolN2_Metazoa	A	GT13-A	0.0217122
GT13-A|AAM20689|A.thaliana_Streptophyta	A	GT13-A	0.0370499
GT13-A|AAN63822|C.griseus_Metazoa	A	GT13-A	0.0502435
GT13-A|AAN63825|C.griseus_Metazoa	A	GT13-A	0.0296187
GT13-A|AAO91707|C.elegansBristolN2_Metazoa	A	GT13-A	0.0308181
GT13-A|AAP66244|H.sapiens_Metazoa	A	GT13-A	0.0778967
GT13-A|AAR78755|S.tuberosum_Streptophyta	A	GT13-A	0.0306236
GT13-A|AAR78756|N.tabacum_Streptophyta	A	GT13-A	0.0325274
GT13-A|AAU05544|C.elegansBristolN2_Metazoa	A	GT13-A	0.0712296
GT13-A|AAX08670|B.taurus_Metazoa	A	GT13-A	0.0593714
GT13-A|AAX28510|S.japonicum_Metazoa	A	GT13-A	0.0272483
GT13-A|ABE14411|H.sapiens_Metazoa	A	GT13-A	0.139041
GT13-A|ABE78432|M.truncatula_Streptophyta	A	GT13-A	0.0548134
GT13-A|ABE78434|M.truncatula_Streptophyta	A	GT13-A	0.0380515
GT13-A|ABF18427|A.aegypti_Metazoa	A	GT13-A	0.0267923
GT13-A|ABH03465|D.rerio_Metazoa	A	GT13-A	0.0350782
GT13-A|ABT33168|T.aestivum_Streptophyta	A	GT13-A	0.0479044
GT13-A|ACF83572|Z.maysB73_Streptophyta	A	GT13-A	0.0577006
GT13-A|ACF88074|Z.maysB73_Streptophyta	A	GT13-A	0.0338506
GT13-A|ACI33639|S.salar_Metazoa	A	GT13-A	0.0382109
GT13-A|ACO67399|M.commodaspRCC299_Chlorophyta	A	GT13-A	0.0293983
GT13-A|ACO68957|M.commodaspRCC299_Chlorophyta	A	GT13-A	0.0339537
GT13-A|ACU18645|G.max_Streptophyta	A	GT13-A	0.0424893
GT13-A|ADN68540|P.tricornutum_Bacillariophyta	A	GT13-A	0.0289287
GT13-A|ADY43065|A.suum_Metazoa	A	GT13-A	0.0315529
GT13-A|ADY43092|A.suum_Metazoa	A	GT13-A	0.0227876
GT13-A|ADY43980|A.suum_Metazoa	A	GT13-A	0.0541291
GT13-A|ADY44500|A.suum_Metazoa	A	GT13-A	0.0541098
GT13-A|ADY47070|A.suum_Metazoa	A	GT13-A	0.0358799
GT13-A|AEA51150|O.melastigma_Metazoa	A	GT13-A	0.0250388
GT13-A|AEE86904|A.thaliana_Streptophyta	A	GT13-A	0.135742
GT13-A|AES01917|M.putoriusfuro_Metazoa	A	GT13-A	0.0394335
GT13-A|AES04469|M.putoriusfuro_Metazoa	A	GT13-A	0.0310562
GT13-A|AEX00082|S.frugiperda_Metazoa	A	GT13-A	0.0365214
GT13-A|AEY59398|A.cerana_Metazoa	A	GT13-A	0.0387006
GT13-A|AFE78313|M.mulatta_Metazoa	A	GT13-A	0.0245938
GT13-A|AFJ49290|C.adamanteus_Metazoa	A	GT13-A	0.0308607
GT13-A|AFJ50723|C.adamanteus_Metazoa	A	GT13-A	0.044233
GT13-A|AFK33869|L.japonicus_Streptophyta	A	GT13-A	0.0314825
GT13-A|AFO98552|C.milii_Metazoa	A	GT13-A	0.0303407
GT13-A|AHH37207|I.punctatus_Metazoa	A	GT13-A	0.0548237
GT13-A|AHH39863|I.punctatus_Metazoa	A	GT13-A	0.0523592
GT13-A|AHH41746|I.punctatus_Metazoa	A	GT13-A	0.0216624
GT13-A|ALC42527|D.busckii_Fungi	A	GT13-A	0.0315213
GT13-A|ANV98023|H.spMIT01-6242_Bacteria	A	GT13-A	0.0332466
GT13-A|ATO59714|H.bacteriophora_Metazoa	A	GT13-A	0.0535029
GT13-A|AWO96095|S.maximus_Metazoa	A	GT13-A	0.0831445
GT13-A|AWP04987|S.maximus_Metazoa	A	GT13-A	0.0299828
GT13-A|AWP10460|S.maximus_Metazoa	A	GT13-A	0.0513658
GT13-A|BAB29863|M.musculus_Metazoa	A	GT13-A	0.037181
GT13-A|BAC11616|H.sapiens_Metazoa	A	GT13-A	0.0556127
GT13-A|BAF03221|S.scrofa_Metazoa	A	GT13-A	0.0529143
GT13-A|BAF03222|S.scrofa_Metazoa	A	GT13-A	0.0438459
GT13-A|BAH13690|H.sapiens_Metazoa	A	GT13-A	0.0280574
GT13-A|BAK05259|H.vulgaresubspvulgare_Streptophyta	A	GT13-A	0.0484181
GT13-A|BAK55694|B.mori_Metazoa	A	GT13-A	0.0397598
GT13-A|BAS81776|O.sativaJaponicaGroup_Streptophyta	A	GT13-A	0.0311591
GT13-A|BAT77424|V.angularisvarangularis_Streptophyta	A	GT13-A	0.0438652
GT13-A|CAA58809|X.laevis_Metazoa	A	GT13-A	0.0285931
GT13-A|CAB37564|A.thaliana_Streptophyta	A	GT13-A	0.0219342
GT13-A|CAB53347|N.tabacum_Streptophyta	A	GT13-A	0.0763724
GT13-A|CAC80698|S.tuberosum_Streptophyta	A	GT13-A	0.0391144
GT13-A|CAC80699|S.tuberosum_Streptophyta	A	GT13-A	0.050313
GT13-A|CAC82507|N.benthamiana_Streptophyta	A	GT13-A	0.0507072
GT13-A|CAC82508|N.tabacum_Streptophyta	A	GT13-A	0.032383
GT13-A|CAD22107|P.patens_Streptophyta	A	GT13-A	0.0782036
GT13-A|CAH18478|H.sapiens_Metazoa	A	GT13-A	0.0594829
GT13-A|CAH72469|H.sapiens_Metazoa	A	GT13-A	0.070289
GT13-A|CAH91047|P.abelii_Metazoa	A	GT13-A	0.0417009
GT13-A|CAM20672|M.musculus_Metazoa	A	GT13-A	0.0463787
GT13-A|CAN80632|V.vinifera_Streptophyta	A	GT13-A	0.0333016
GT13-A|CCD78850|S.mansoniPuertoRico_Metazoa	A	GT13-A	0.0350587
GT14-A|AAA35919|H.sapiens_Metazoa	A	GT14-A	0.0549243
GT14-A|AAA60948|M.musculus_Metazoa	A	GT14-A	0.0303014
GT14-A|AAA75448|D.melanogaster_Fungi	A	GT14-A	0.0407309
GT14-A|AAA83244|B.taurus_Metazoa	A	GT14-A	0.0442866
GT14-A|AAA91241|C.elegansBristolN2_Metazoa	A	GT14-A	0.022198
GT14-A|AAB35697|R.norvegicus_Metazoa	A	GT14-A	0.0251837
GT14-A|AAB39621|M.musculus_Metazoa	A	GT14-A	0.036221
GT14-A|AAB66233|C.elegansBristolN2_Metazoa	A	GT14-A	0.0402975
GT14-A|AAC26306|C.elegansBristolN2_Metazoa	A	GT14-A	0.0455812
GT14-A|AAD10824|H.sapiens_Metazoa	A	GT14-A	0.0336722
GT14-A|AAD14462|A.thaliana_Streptophyta	A	GT14-A	0.0398899
GT14-A|AAF26009|A.thaliana_Streptophyta	A	GT14-A	0.0295552
GT14-A|AAF47625|D.melanogaster_Fungi	A	GT14-A	0.121179
GT14-A|AAF63156|H.sapiens_Metazoa	A	GT14-A	0.0671617
GT14-A|AAF72001|B.gammaherpesvirus4VTEST_	A	GT14-A	0.0252548
GT14-A|AAF86534|A.thaliana_Streptophyta	A	GT14-A	0.0333206
GT14-A|AAF87858|A.thaliana_Streptophyta	A	GT14-A	0.0267371
GT14-A|AAH48021|X.laevis_Metazoa	A	GT14-A	0.0464436
GT14-A|AAH52262|H.sapiens_Metazoa	A	GT14-A	0.0546603
GT14-A|AAH72294|X.laevis_Metazoa	A	GT14-A	0.0484989
GT14-A|AAH72357|X.laevis_Metazoa	A	GT14-A	0.0705551
GT14-A|AAH73559|X.laevis_Metazoa	A	GT14-A	0.043088
GT14-A|AAH75950|D.rerio_Metazoa	A	GT14-A	0.036039
GT14-A|AAH84257|X.laevis_Metazoa	A	GT14-A	0.0347164
GT14-A|AAH84672|X.laevis_Metazoa	A	GT14-A	0.0312152
GT14-A|AAH86270|X.laevis_Metazoa	A	GT14-A	0.12674
GT14-A|AAH99796|R.norvegicus_Metazoa	A	GT14-A	0.0379792
GT14-A|AAI23787|B.taurusL1Hereford_Metazoa	A	GT14-A	0.0336151
GT14-A|AAI30525|H.sapiens_Metazoa	A	GT14-A	0.0276729
GT14-A|AAI46071|B.taurus_Metazoa	A	GT14-A	0.036839
GT14-A|AAI61138|X.tropicalis_Metazoa	A	GT14-A	0.0249294
GT14-A|AAI63258|D.rerio_Metazoa	A	GT14-A	0.0555788
GT14-A|AAK07999|B.gammaherpesvirus4VTEST_	A	GT14-A	0.0477021
GT14-A|AAK24824|C.vibrioidesCB15_Bacteria	A	GT14-A	0.0240996
GT14-A|AAK31555|C.elegansBristolN2_Metazoa	A	GT14-A	0.124124
GT14-A|AAK68509|C.elegansBristolN2_Metazoa	A	GT14-A	0.0444713
GT14-A|AAK83637|A.thaliana_Streptophyta	A	GT14-A	0.0364901
GT14-A|AAK94757|C.elegansBristolN2_Metazoa	A	GT14-A	0.0229792
GT14-A|AAK94759|C.elegansBristolN2_Metazoa	A	GT14-A	0.0208837
GT14-A|AAK94760|C.elegansBristolN2_Metazoa	A	GT14-A	0.0554254
GT14-A|AAK94761|C.elegansBristolN2_Metazoa	A	GT14-A	0.0719809
GT14-A|AAK94762|C.elegansBristolN2_Metazoa	A	GT14-A	0.0506101
GT14-A|AAK94766|C.elegansBristolN2_Metazoa	A	GT14-A	0.0390958
GT14-A|AAL14395|A.thaliana_Streptophyta	A	GT14-A	0.0418037
GT14-A|AAL23733|S.thermophilus_Bacteria	A	GT14-A	0.0659268
GT14-A|AAL32504|S.thermophilusMR-2C_Bacteria	A	GT14-A	0.0551789
GT14-A|AAM14996|A.thaliana_Streptophyta	A	GT14-A	0.0374808
GT14-A|AAM73864|H.sapiens_Metazoa	A	GT14-A	0.0374593
GT14-A|AAN18276|B.gammaherpesvirus4130_	A	GT14-A	0.10417
GT14-A|AAN18277|B.gammaherpesvirus4BUF_	A	GT14-A	0.0362964
GT14-A|AAN18278|B.gammaherpesvirus4M40_	A	GT14-A	0.0326272
GT14-A|AAO17353|O.sativaJaponicaGroup_Streptophyta	A	GT14-A	0.0223648
GT14-A|AAO22160|C.elaphus_Metazoa	A	GT14-A	0.0464691
GT14-A|AAO22161|G.camelopardalis_Metazoa	A	GT14-A	0.0392651
GT14-A|AAO22162|O.aries_Metazoa	A	GT14-A	0.0285938
GT14-A|AAO22164|S.caffercaffer_Metazoa	A	GT14-A	0.0532742
GT14-A|AAO77976|B.thetaiotaomicronVPI-5482_Bacteria	A	GT14-A	0.0382782
GT14-A|AAO77977|B.thetaiotaomicronVPI-5482_Bacteria	A	GT14-A	0.0578922
GT14-A|AAO78483|B.thetaiotaomicronVPI-5482_Bacteria	A	GT14-A	0.0548579
GT14-A|AAO86064|M.musculus_Metazoa	A	GT14-A	0.0512727
GT14-A|AAP21301|A.thaliana_Streptophyta	A	GT14-A	0.035156
GT14-A|AAP53936|O.sativaJaponicaGroup_Streptophyta	A	GT14-A	0.0619399
GT14-A|AAQ52203|._unidentified	A	GT14-A	0.0854814
GT14-A|AAQ88457|H.sapiens_Metazoa	A	GT14-A	0.0327846
GT14-A|AAR95652|R.norvegicus_Metazoa	A	GT14-A	0.0251909
GT14-A|AAR95653|R.norvegicus_Metazoa	A	GT14-A	0.118951
GT14-A|AAS08855|L.johnsoniiNCC533_Bacteria	A	GT14-A	0.0917651
GT14-A|AAS88559|T.monococcum_Streptophyta	A	GT14-A	0.0335659
GT14-A|AAT44331|G.gallus_Metazoa	A	GT14-A	0.0339815
GT14-A|AAT44332|G.gallus_Metazoa	A	GT14-A	0.042645
GT14-A|AAT76988|O.sativaJaponicaGroup_Streptophyta	A	GT14-A	0.0275565
GT14-A|AAU44151|O.sativaJaponicaGroup_Streptophyta	A	GT14-A	0.0467921
GT14-A|AAV49991|H.vulgaresubspvulgare_Streptophyta	A	GT14-A	0.0285493
GT14-A|AAV60730|S.thermophilusLMG18311_Bacteria	A	GT14-A	0.036645
GT14-A|AAV93366|R.pomeroyiDSS-3_Bacteria	A	GT14-A	0.0287546
GT14-A|AAV96546|R.pomeroyiDSS-3_Bacteria	A	GT14-A	0.0864862
GT14-A|AAX33323|P.tremulaxPopulustremuloides_Streptophyta	A	GT14-A	0.022011
GT14-A|AAY21832|B.bubalisMURRAH_Metazoa	A	GT14-A	0.0353434
GT14-A|ABB47684|O.sativaJaponicaGroup_Streptophyta	A	GT14-A	0.0932036
GT14-A|ABB47685|O.sativaJaponicaGroup_Streptophyta	A	GT14-A	0.0224222
GT14-A|ABD53138|J.spCCS1_Bacteria	A	GT14-A	0.0254035
GT14-A|ABD54595|J.spCCS1_Bacteria	A	GT14-A	0.0693402
GT14-A|ABE00353|L.salivariusUCC118_Bacteria	A	GT14-A	0.0329517
GT14-A|ABE92418|M.truncatula_Streptophyta	A	GT14-A	0.0751707
GT14-A|ABF62752|R.spTM1040_Bacteria	A	GT14-A	0.0507341
GT14-A|ABF65220|R.spTM1040_Bacteria	A	GT14-A	0.0362558
GT14-A|ABF70128|M.balbisiana_Streptophyta	A	GT14-A	0.0402491
GT14-A|ABJ59225|L.delbrueckiisubspbulgaricusATCCBAA-365_Bacteria	A	GT14-A	0.0330913
GT14-A|ABK24335|P.sitchensis_Streptophyta	A	GT14-A	0.0547262
GT14-A|ABK25159|P.sitchensis_Streptophyta	A	GT14-A	0.064417
GT14-A|ABK26335|P.sitchensis_Streptophyta	A	GT14-A	0.0510082
GT14-A|ABK26987|P.sitchensis_Streptophyta	A	GT14-A	0.0291387
GT14-A|ABK94571|P.trichocarpa_Streptophyta	A	GT14-A	0.0676449
GT14-A|ABL69954|P.denitrificansPD1222_Bacteria	A	GT14-A	0.0455187
GT14-A|ABL70384|P.denitrificansPD1222_Bacteria	A	GT14-A	0.047952
GT14-A|ABM21438|L.johnsoniiNCC2767_Bacteria	A	GT14-A	0.0604837
GT14-A|ABM91120|M.musculus_Metazoa	A	GT14-A	0.0509786
GT14-A|ABQ33257|B.spBTAi1_Bacteria	A	GT14-A	0.0956787
GT14-A|ABR16364|P.sitchensis_Streptophyta	A	GT14-A	0.0198626
GT14-A|ABR38759|B.vulgatusATCC8482_Bacteria	A	GT14-A	0.0971029
GT14-A|ABR39405|B.vulgatusATCC8482_Bacteria	A	GT14-A	0.0279186
GT14-A|ABV25060|E.caballus_Metazoa	A	GT14-A	0.0779535
GT14-A|ABV59010|S.agalactiae318905_Bacteria	A	GT14-A	0.0444082
GT14-A|ABV92424|D.shibaeDFL12DSM16493_Bacteria	A	GT14-A	0.0396104
GT14-A|ABV95313|D.shibaeDFL12DSM16493_Bacteria	A	GT14-A	0.0520492
GT14-A|ABX27657|L.helveticusDPC4571_Bacteria	A	GT14-A	0.0215595
GT14-A|ABY59155|A.thaliana_Streptophyta	A	GT14-A	0.0376049
GT14-A|ABY59157|A.thaliana_Streptophyta	A	GT14-A	0.0320172
GT14-A|ABY59167|A.lyrata_Streptophyta	A	GT14-A	0.0442428
GT14-A|ACB76528|O.terraePB90-1_Bacteria	A	GT14-A	0.0352868
GT14-A|ACB81288|M.populiBJ001_Bacteria	A	GT14-A	0.0576689
GT14-A|ACF78546|Z.maysB73_Streptophyta	A	GT14-A	0.0489685
GT14-A|ACF79641|Z.maysB73_Streptophyta	A	GT14-A	0.0687507
GT14-A|ACF87198|Z.maysB73_Streptophyta	A	GT14-A	0.0858926
GT14-A|ACG24171|Z.mays_Streptophyta	A	GT14-A	0.0322966
GT14-A|ACG28051|Z.mays_Streptophyta	A	GT14-A	0.0572843
GT14-A|ACG28518|Z.mays_Streptophyta	A	GT14-A	0.0608351
GT14-A|ACG29648|Z.mays_Streptophyta	A	GT14-A	0.0457379
GT14-A|ACG36009|Z.mays_Streptophyta	A	GT14-A	0.0466012
GT14-A|ACG46021|Z.mays_Streptophyta	A	GT14-A	0.0497574
GT14-A|ACG47208|Z.mays_Streptophyta	A	GT14-A	0.0772779
GT14-A|ACG47735|Z.mays_Streptophyta	A	GT14-A	0.0565335
GT14-A|ACG48118|Z.mays_Streptophyta	A	GT14-A	0.0434187
GT14-A|ACJ53166|B.longumsubspinfantisATCC15697JCM1222DSM20088_Bacteria	A	GT14-A	0.0353456
GT14-A|ACK12863|H.sapiens_Metazoa	A	GT14-A	0.0320633
GT14-A|ACN25905|Z.mays_Streptophyta	A	GT14-A	0.0337362
GT14-A|ACN26262|Z.mays_Streptophyta	A	GT14-A	0.0400343
GT14-A|ACN31865|Z.maysB73_Streptophyta	A	GT14-A	0.0420969
GT14-A|ACN36394|Z.maysB73_Streptophyta	A	GT14-A	0.0459403
GT14-A|ACN40351|P.sitchensis_Streptophyta	A	GT14-A	0.0266487
GT14-A|ACO87683|B.sylvaticum_Streptophyta	A	GT14-A	0.0802962
GT14-A|ACS22835|V.paradoxusS110_Bacteria	A	GT14-A	0.0297852
GT14-A|ACT91440|D.fermentansDSM18053_Bacteria	A	GT14-A	0.0825882
GT14-A|ACU04181|P.heparinusDSM2366_Bacteria	A	GT14-A	0.0446095
GT14-A|ACU18388|G.max_Streptophyta	A	GT14-A	0.0363814
GT14-A|ACU20235|G.max_Streptophyta	A	GT14-A	0.029374
GT14-A|ACU23596|G.max_Streptophyta	A	GT14-A	0.0420208
GT14-A|ACU24011|G.max_Streptophyta	A	GT14-A	0.0582311
GT14-A|ACV56390|E.lentaDSM2243_Bacteria	A	GT14-A	0.0539625
GT14-A|ACY92496|S.kowalevskii_Metazoa	A	GT14-A	0.0344326
GT14-A|ACY96604|T.curvataDSM43183_Bacteria	A	GT14-A	0.0344465
GT14-A|ACZ32103|X.cellulosilyticaDSM15894_Bacteria	A	GT14-A	0.0524019
GT14-A|ADB10422|B.dentiumBd1_Bacteria	A	GT14-A	0.0256908
GT14-A|ADB38477|S.lingualeDSM74_Bacteria	A	GT14-A	0.0327728
GT14-A|ADB82988|D.rerio_Metazoa	A	GT14-A	0.0246939
GT14-A|ADE76377|P.sitchensis_Streptophyta	A	GT14-A	0.0468527
GT14-A|ADE83886|R.capsulatusSB1003_Bacteria	A	GT14-A	0.0625982
GT14-A|ADE86213|R.capsulatusSB1003_Bacteria	A	GT14-A	0.0499901
GT14-A|ADG72057|B.murdochiiDSM12563_Bacteria	A	GT14-A	0.086006
GT14-A|ADJ63503|H.seropedicaeSmR1_Bacteria	A	GT14-A	0.0567663
GT14-A|ADJ79551|L.salivariusCECT5713_Bacteria	A	GT14-A	0.0474236
GT14-A|ADK30571|B.pilosicoli951000_Bacteria	A	GT14-A	0.0469281
GT14-A|ADK30572|B.pilosicoli951000_Bacteria	A	GT14-A	0.0805968
GT14-A|ADM21179|A.thaliana_Streptophyta	A	GT14-A	0.0299929
GT14-A|ADN34223|C.melosubspmelo_Streptophyta	A	GT14-A	0.0404821
GT14-A|ADO43771|K.vulgareY25_Bacteria	A	GT14-A	0.0336269
GT14-A|ADQ61814|L.delbrueckiisubspbulgaricusND02_Bacteria	A	GT14-A	0.022915
GT14-A|ADQ84972|M.spMP688_Bacteria	A	GT14-A	0.0549991
GT14-A|ADU69723|P.spAt-9b_Bacteria	A	GT14-A	0.0505505
GT14-A|ADV42879|B.helcogenesP36-108_Bacteria	A	GT14-A	0.0190618
GT14-A|ADY42382|A.suum_Metazoa	A	GT14-A	0.041928
GT14-A|ADY45103|A.suum_Metazoa	A	GT14-A	0.0580817
GT14-A|ADY45883|A.suum_Metazoa	A	GT14-A	0.0246917
GT14-A|ADZ07981|L.acidophilus30SC_Bacteria	A	GT14-A	0.0606914
GT14-A|ADZ78510|S.sp21_Bacteria	A	GT14-A	0.0519546
GT14-A|AEB74638|L.buchneriNRRLB-30929_Bacteria	A	GT14-A	0.032662
GT14-A|AEE32891|A.thaliana_Streptophyta	A	GT14-A	0.0612733
GT14-A|AEE85347|A.thaliana_Streptophyta	A	GT14-A	0.0337288
GT14-A|AEG66933|G.hirsutum_Streptophyta	A	GT14-A	0.0440122
GT14-A|AEH27523|C.malonaticusLMG23826_Bacteria	A	GT14-A	0.0473324
GT14-A|AEH57418|S.suis6407_Bacteria	A	GT14-A	0.0236704
GT14-A|AEI49767|R.slithyformisDSM19594_Bacteria	A	GT14-A	0.0364605
GT14-A|AEJ84129|C.hircus_Metazoa	A	GT14-A	0.0423676
GT14-A|AEL98710|S.latifolia_Streptophyta	A	GT14-A	0.0504686
GT14-A|AEM41351|K.vulgareWSH-001_Bacteria	A	GT14-A	0.0282263
GT14-A|AEM71366|M.ruestringensisDSM13258_Bacteria	A	GT14-A	0.0279649
GT14-A|AEN77448|L.ruminisATCC27782_Bacteria	A	GT14-A	0.0598145
GT14-A|AEN78423|L.ruminisATCC27782_Bacteria	A	GT14-A	0.0504059
GT14-A|AEN99625|L.sanfranciscensisTMW11304_Bacteria	A	GT14-A	0.0704611
GT14-A|AEP11662|C.thermophilumB_Bacteria	A	GT14-A	0.0404337
GT14-A|AER98985|M.putoriusfuro_Metazoa	A	GT14-A	0.0260751
GT14-A|AER98986|M.putoriusfuro_Metazoa	A	GT14-A	0.0376621
GT14-A|AER98987|M.putoriusfuro_Metazoa	A	GT14-A	0.052467
GT14-A|AER98988|M.putoriusfuro_Metazoa	A	GT14-A	0.0286869
GT14-A|AES09886|M.putoriusfuro_Metazoa	A	GT14-A	0.0397072
GT14-A|AEV34326|O.hongkongensisDSM17368_Bacteria	A	GT14-A	0.0481325
GT14-A|AEX06747|K.michiganensisKCTC1686_Bacteria	A	GT14-A	0.0346886
GT14-A|AFA73344|G.polyisoprenivoransVH2_Bacteria	A	GT14-A	0.0358015
GT14-A|AFC63463|E.faeciumAus0004_Bacteria	A	GT14-A	0.0537302
GT14-A|AFE70108|M.mulatta_Metazoa	A	GT14-A	0.0200448
GT14-A|AFE73853|M.mulatta_Metazoa	A	GT14-A	0.0341303
GT14-A|AFH29488|M.mulatta_Metazoa	A	GT14-A	0.0392995
GT14-A|AFH30015|M.mulatta_Metazoa	A	GT14-A	0.0760269
GT14-A|AFI41914|B.platyphylla_Streptophyta	A	GT14-A	0.0303568
GT14-A|AFI60289|C.sakazakiiG2704_Bacteria	A	GT14-A	0.0490503
GT14-A|AFK34034|M.truncatula_Streptophyta	A	GT14-A	0.0328405
GT14-A|AFK34160|L.japonicus_Streptophyta	A	GT14-A	0.0473223
GT14-A|AFK34902|L.japonicus_Streptophyta	A	GT14-A	0.0358244
GT14-A|AFK42628|M.truncatula_Streptophyta	A	GT14-A	0.0240766
GT14-A|AFK43708|L.japonicus_Streptophyta	A	GT14-A	0.0575759
GT14-A|AFL78021|A.finegoldiiDSM17242_Bacteria	A	GT14-A	0.0359081
GT14-A|AFN46707|P.propionicumF0230a_Bacteria	A	GT14-A	0.0403682
GT14-A|AFO96132|C.milii_Metazoa	A	GT14-A	0.0338131
GT14-A|AFO96329|C.milii_Metazoa	A	GT14-A	0.0364935
GT14-A|AFP01995|C.milii_Metazoa	A	GT14-A	0.0384462
GT14-A|AFP04742|C.milii_Metazoa	A	GT14-A	0.0341421
GT14-A|AFP06249|C.milii_Metazoa	A	GT14-A	0.108244
GT14-A|AFP07101|C.milii_Metazoa	A	GT14-A	0.0659474
GT14-A|AFR70144|B.pilosicoliB2904_Bacteria	A	GT14-A	0.0192929
GT14-A|AFW95848|A.sp90_Bacteria	A	GT14-A	0.0290993
GT14-A|AFY34771|C.spPCC7507_Bacteria	A	GT14-A	0.0413974
GT14-A|AFY35649|C.spPCC7507_Bacteria	A	GT14-A	0.052254
GT14-A|AFY54578|R.spPCC7116_Bacteria	A	GT14-A	0.0313693
GT14-A|AFY54580|R.spPCC7116_Bacteria	A	GT14-A	0.0651357
GT14-A|AFY58141|R.spPCC7116_Bacteria	A	GT14-A	0.0430081
GT14-A|AFY59925|S.spPCC6312_Bacteria	A	GT14-A	0.0728334
GT14-A|AFY86253|C.thermalisPCC7203_Bacteria	A	GT14-A	0.0383233
GT14-A|AFZ22782|C.stagnalePCC7417_Bacteria	A	GT14-A	0.0598818
GT14-A|AFZ60489|A.cylindricaPCC7122_Bacteria	A	GT14-A	0.0401107
GT14-A|AGB28480|P.dentalisDSM3688_Bacteria	A	GT14-A	0.0276362
GT14-A|AGB74959|R.tropiciCIAT899_Bacteria	A	GT14-A	0.0315214
GT14-A|AGE09989|E.betaherpesvirus1Raman_	A	GT14-A	0.0340074
GT14-A|AGI66386|O.antarcticus307_Bacteria	A	GT14-A	0.0364524
GT14-A|AGI69997|O.antarcticus307_Bacteria	A	GT14-A	0.0293016
GT14-A|AGI73510|O.arcticus238_Bacteria	A	GT14-A	0.0215127
GT14-A|AGI74628|O.arcticus238_Bacteria	A	GT14-A	0.0350258
GT14-A|AGM38791|G.parasuisH555_Bacteria	A	GT14-A	0.0624891
GT14-A|AGN91830|E.coliO131_Bacteria	A	GT14-A	0.0452577
GT14-A|AGO01074|H.parainfluenzae17GT33T2_Bacteria	A	GT14-A	0.0546919
GT14-A|AGQ22995|L.helveticusCNRZ32_Bacteria	A	GT14-A	0.025848
GT14-A|AGT08208|P.aminophilusJCM7686_Bacteria	A	GT14-A	0.0301583
GT14-A|AGT10063|P.aminophilusJCM7686_Bacteria	A	GT14-A	0.0307028
GT14-A|AHC02818|E.herpesvirus5Vijay_	A	GT14-A	0.0783932
GT14-A|AHD01857|L.methylohalidivoransDSM14336_Bacteria	A	GT14-A	0.066393
GT14-A|AHD02565|L.methylohalidivoransDSM14336_Bacteria	A	GT14-A	0.0361864
GT14-A|AHD08271|P.gallaeciensisDSM26640_Bacteria	A	GT14-A	0.0365646
GT14-A|AHD11376|P.gallaeciensisDSM26640_Bacteria	A	GT14-A	0.0286031
GT14-A|AHE50540|A.hydrophila4AK4_Bacteria	A	GT14-A	0.0425153
GT14-A|AHF14163|N.soliDSM19437_Bacteria	A	GT14-A	0.0427881
GT14-A|AHH40358|I.punctatus_Metazoa	A	GT14-A	0.0423019
GT14-A|AHJ16933|B.breveJCM7017_Bacteria	A	GT14-A	0.0279387
GT14-A|AHM03432|R.elongatumDSM19469DFL-43_Bacteria	A	GT14-A	0.0936253
GT14-A|AHM04786|R.elongatumDSM19469DFL-43_Bacteria	A	GT14-A	0.0319774
GT14-A|AHW87987|K.michiganensisHKOPL1_Bacteria	A	GT14-A	0.0806496
GT14-A|AIF26868|u.bacteriumfosmidpJB135F11_	A	GT14-A	0.0233873
GT14-A|AII64387|B.doreiisolateHS1_L1_B_010_Bacteria	A	GT14-A	0.0773621
GT14-A|AII66127|B.doreiisolateHS1_L1_B_010_Bacteria	A	GT14-A	0.0364706
GT14-A|AII88516|P.temperataRCA23_Bacteria	A	GT14-A	0.0394493
GT14-A|AIL05707|E.faecalisATCC29212_Bacteria	A	GT14-A	0.0384117
GT14-A|AIN94353|T.putidumOMZ758_Bacteria	A	GT14-A	0.0281585
GT14-A|AIQ17742|P.spFSLH7-0357_Bacteria	A	GT14-A	0.0479073
GT14-A|AIQ23423|P.spFSLH7-0737_Bacteria	A	GT14-A	0.0312102
GT14-A|AIQ29267|P.spFSLP4-0081_Bacteria	A	GT14-A	0.0560713
GT14-A|AIQ41057|P.spFSLR5-0912_Bacteria	A	GT14-A	0.0382527
GT14-A|AIQ58105|P.borealisDSM13188_Bacteria	A	GT14-A	0.0421157
GT14-A|AIQ68415|P.graminisDSM15220_Bacteria	A	GT14-A	0.0667801
GT14-A|AIQ73860|P.odoriferDSM15391_Bacteria	A	GT14-A	0.0487512
GT14-A|AIR11252|L.salivariusJCM1046_Bacteria	A	GT14-A	0.03472
GT14-A|AIV40409|C.spMR_MD2014_Bacteria	A	GT14-A	0.0791194
GT14-A|AIY83433|C.baratiistrSullivan_Bacteria	A	GT14-A	0.056749
GT14-A|AIZ16789|B.pseudolongumPV8-2_Bacteria	A	GT14-A	0.0580676
GT14-A|AIZ80236|A.equulisubspequuli19392_Bacteria	A	GT14-A	0.0481085
GT14-A|AJA50759|C.pasteurianumDSM525ATCC6013_Bacteria	A	GT14-A	0.0495149
GT14-A|AJA69267|M.spA21_Bacteria	A	GT14-A	0.034005
GT14-A|AJE44993|C.indicusP73_Bacteria	A	GT14-A	0.0416962
GT14-A|AJE45486|C.indicusP73_Bacteria	A	GT14-A	0.0670919
GT14-A|AJQ99210|E.bacteriumbta3-1_Bacteria	A	GT14-A	0.0646617
GT14-A|AJW64741|E.miricolaBM10_Bacteria	A	GT14-A	0.0460614
GT14-A|AJW64742|E.miricolaBM10_Bacteria	A	GT14-A	0.0341046
GT14-A|AJW65150|E.miricolaBM10_Bacteria	A	GT14-A	0.0864215
GT14-A|AJW78295|C.insidiosusR1-1_Bacteria	A	GT14-A	0.0550386
GT14-A|AJY51395|H.spKO116_Bacteria	A	GT14-A	0.0438873
GT14-A|AJY51400|H.spKO116_Bacteria	A	GT14-A	0.0510391
GT14-A|AJZ62764|P.fungorumATCCBAA-463_Bacteria	A	GT14-A	0.0399588
GT14-A|AKH95638|E.anophelisFMS-007_Bacteria	A	GT14-A	0.0197943
GT14-A|AKH95639|E.anophelisFMS-007_Bacteria	A	GT14-A	0.0325923
GT14-A|AKJ42299|P.fontium24613_Bacteria	A	GT14-A	0.0571044
GT14-A|AKM51780|L.fermentum3872_Bacteria	A	GT14-A	0.0348002
GT14-A|AKN65538|H.seropedicaeZ67_Bacteria	A	GT14-A	0.0391802
GT14-A|AKT94854|P.tomentosa_Streptophyta	A	GT14-A	0.0262573
GT14-A|ALC43906|D.busckii_Fungi	A	GT14-A	0.0663683
GT14-A|ALC97577|C.sporaltaxon323strF0383_Bacteria	A	GT14-A	0.0468933
GT14-A|ALC97578|C.sporaltaxon323strF0383_Bacteria	A	GT14-A	0.03856
GT14-A|ALC97579|C.sporaltaxon323strF0383_Bacteria	A	GT14-A	0.032967
GT14-A|ALV21388|C.spCP1_Bacteria	A	GT14-A	0.0222387
GT14-A|ALX35073|K.pneumoniaeMich61_Bacteria	A	GT14-A	0.0612477
GT14-A|AMN32012|C.perfringensJP55_Bacteria	A	GT14-A	0.0376765
GT14-A|AMN39400|R.spZ2-YC6860_Bacteria	A	GT14-A	0.0336985
GT14-A|AMP97177|P.cryoconitisPAMC27485_Bacteria	A	GT14-A	0.0354001
GT14-A|AMP97182|P.cryoconitisPAMC27485_Bacteria	A	GT14-A	0.034858
GT14-A|AMQ26124|P.montanavarlobata_Streptophyta	A	GT14-A	0.0445369
GT14-A|AMQ26130|P.montanavarlobata_Streptophyta	A	GT14-A	0.0263011
GT14-A|AMR26889|H.spPAMC26554_Bacteria	A	GT14-A	0.0528605
GT14-A|AMR27685|H.spPAMC26554_Bacteria	A	GT14-A	0.0467551
GT14-A|AMY67805|D.albacai42_Bacteria	A	GT14-A	0.0502875
GT14-A|AMY71515|D.albacai42_Bacteria	A	GT14-A	0.0256051
GT14-A|AND21545|B.doreiCL03T12C01_Bacteria	A	GT14-A	0.0409887
GT14-A|ANE49634|F.tropicusLCS9_Bacteria	A	GT14-A	0.0292132
GT14-A|ANF45122|B.spIHBB7164_Bacteria	A	GT14-A	0.0353472
GT14-A|ANH09176|S.spHZN7_Bacteria	A	GT14-A	0.0379272
GT14-A|ANH80019|N.ginsenosidivoransBS26_Bacteria	A	GT14-A	0.0386886
GT14-A|ANJ25342|V.anguillarum90-11-286_Bacteria	A	GT14-A	0.0257279
GT14-A|ANK22887|K.pneumoniaeKPNIH39_Bacteria	A	GT14-A	0.0346982
GT14-A|ANM64480|A.thaliana_Streptophyta	A	GT14-A	0.0327774
GT14-A|ANM67672|A.thaliana_Streptophyta	A	GT14-A	0.0319118
GT14-A|ANP36748|P.gallaeciensisJL2886_Bacteria	A	GT14-A	0.0546471
GT14-A|ANP37249|P.gallaeciensisJL2886_Bacteria	A	GT14-A	0.0436263
GT14-A|ANP39157|E.mobileF1926_Bacteria	A	GT14-A	0.130189
GT14-A|ANP41473|E.mobileF1926_Bacteria	A	GT14-A	0.031645
GT14-A|ANQ50230|F.spMY04_Bacteria	A	GT14-A	0.0482355
GT14-A|ANT60134|Y.spCCB-MM3_Bacteria	A	GT14-A	0.0953142
GT14-A|ANT60586|Y.spCCB-MM3_Bacteria	A	GT14-A	0.027351
GT14-A|ANU70936|E.bacteriumI46_Bacteria	A	GT14-A	0.0553888
GT14-A|ARC35893|P.yeeiFDAARGOS_252_Bacteria	A	GT14-A	0.0587887
GT14-A|ARC38534|P.yeeiFDAARGOS_252_Bacteria	A	GT14-A	0.0447192
GT14-A|ARC57764|F.sp762G35_Bacteria	A	GT14-A	0.0300514
GT14-A|ARE83368|R.mucosusSMR3_Bacteria	A	GT14-A	0.0325246
GT14-A|ARE83749|R.mucosusSMR3_Bacteria	A	GT14-A	0.0197774
GT14-A|ARJ58045|S.suis3373_Bacteria	A	GT14-A	0.0509753
GT14-A|ARJ68478|P.contaminansRKI16-01929TLMG29738TCCM8701TCIP111112T_Bacteria	A	GT14-A	0.0371265
GT14-A|ARJ69795|P.contaminansRKI16-01929TLMG29738TCCM8701TCIP111112T_Bacteria	A	GT14-A	0.0352507
GT14-A|ARO14973|K.robustumSPU_B003_Bacteria	A	GT14-A	0.0307769
GT14-A|ARO15637|K.robustumSPU_B003_Bacteria	A	GT14-A	0.0320875
GT14-A|ARQ94393|L.brevis100D8_Bacteria	A	GT14-A	0.0511355
GT14-A|ARR37429|L.delbrueckiisubspdelbrueckiiTUA4408L_Bacteria	A	GT14-A	0.0280106
GT14-A|ARU01989|Y.vestfoldensisSMR4r_Bacteria	A	GT14-A	0.0420202
GT14-A|ARU02772|Y.vestfoldensisSMR4r_Bacteria	A	GT14-A	0.0218378
GT14-A|ARU18696|L.salivariusZLS006_Bacteria	A	GT14-A	0.0452892
GT14-A|ARV57619|N.cyanobacteriumHT-58-2_Bacteria	A	GT14-A	0.0385552
GT14-A|ARV58414|N.cyanobacteriumHT-58-2_Bacteria	A	GT14-A	0.0445643
GT14-A|ARW71729|G.soja_Streptophyta	A	GT14-A	0.0364682
GT14-A|ASF41736|C.spChDCOS43_Bacteria	A	GT14-A	0.0574973
GT14-A|ASF41737|C.spChDCOS43_Bacteria	A	GT14-A	0.0397359
GT14-A|ASF41738|C.spChDCOS43_Bacteria	A	GT14-A	0.0313848
GT14-A|ASF47881|M.psychrotoleransHV10_M2_Bacteria	A	GT14-A	0.0583643
GT14-A|ASG50449|E.coliABWA45_Bacteria	A	GT14-A	0.0516135
GT14-A|ASJ21056|B.hampsoniiNSH-16_Bacteria	A	GT14-A	0.0631525
GT14-A|ASJ21057|B.hampsoniiNSH-16_Bacteria	A	GT14-A	0.0673549
GT14-A|ASJ71682|G.antarcticusIMCC3135_Bacteria	A	GT14-A	0.0348851
GT14-A|ASK32316|C.spT16E-39_Bacteria	A	GT14-A	0.0275644
GT14-A|ASL35936|L.plantarumdm_Bacteria	A	GT14-A	0.0201522
GT14-A|ASM73868|S.pseudonitzschiaeSMR1_Bacteria	A	GT14-A	0.0864892
GT14-A|ASM74199|S.pseudonitzschiaeSMR1_Bacteria	A	GT14-A	0.0357195
GT14-A|ASP19512|A.heliothermusSMS3_Bacteria	A	GT14-A	0.0452593
GT14-A|ASP19537|A.heliothermusSMS3_Bacteria	A	GT14-A	0.035066
GT14-A|ATG36849|P.piscinaeP36_Bacteria	A	GT14-A	0.0321546
GT14-A|ATG37503|P.piscinaeP36_Bacteria	A	GT14-A	0.0493048
GT14-A|ATG48332|C.ethanolicusTSPH2_Bacteria	A	GT14-A	0.0708237
GT14-A|ATG48973|C.ethanolicusTSPH2_Bacteria	A	GT14-A	0.0521597
GT14-A|ATG56088|B.ginsengisoliDCY80_Bacteria	A	GT14-A	0.0189167
GT14-A|ATI43117|C.manganoxidansDY25_Bacteria	A	GT14-A	0.0423164
GT14-A|ATI43154|C.manganoxidansDY25_Bacteria	A	GT14-A	0.0816733
GT14-A|ATL45557|E.miricolaEM798-26_Bacteria	A	GT14-A	0.0365087
GT14-A|ATM00873|A.spCA23_Bacteria	A	GT14-A	0.0492601
GT14-A|ATO15907|M.spWMMA2032_Bacteria	A	GT14-A	0.0383349
GT14-A|ATO45698|L.farciminisKCTC3681DSM20184_Bacteria	A	GT14-A	0.0279688
GT14-A|ATO55125|L.coryniformissubspcoryniformisKCTC3167DSM20001_Bacteria	A	GT14-A	0.0408404
GT14-A|ATP00761|F.prausnitziiA2165_Bacteria	A	GT14-A	0.0692116
GT14-A|ATP35545|L.salivariusBCRC12574_Bacteria	A	GT14-A	0.0358524
GT14-A|ATP37102|L.salivariusBCRC14759_Bacteria	A	GT14-A	0.0295995
GT14-A|ATP55362|P.ginsengisoliT01R-27_Bacteria	A	GT14-A	0.0438809
GT14-A|AUB38816|N.flagelliformeCCNUN1_Bacteria	A	GT14-A	0.0647583
GT14-A|AUC53707|S.spP11_Bacteria	A	GT14-A	0.0439582
GT14-A|AUC53733|S.spP11_Bacteria	A	GT14-A	0.134617
GT14-A|AUD28010|K.pneumoniaeKP1768_Bacteria	A	GT14-A	0.18125
GT14-A|AUE00580|B.breve180W83_Bacteria	A	GT14-A	0.0306306
GT14-A|AUH20964|E.endotheliotropicherpesvirus1A_	A	GT14-A	0.0416568
GT14-A|AUH32706|P.spBM15_Bacteria	A	GT14-A	0.0829971
GT14-A|AUH34543|P.spBM15_Bacteria	A	GT14-A	0.0324334
GT14-A|AUH64030|P.zhejiangensisJ6_Bacteria	A	GT14-A	0.0336382
GT14-A|AUH66393|P.zhejiangensisJ6_Bacteria	A	GT14-A	0.0211067
GT14-A|AUQ71704|P.inhibensP54_Bacteria	A	GT14-A	0.0927724
GT14-A|AUQ76251|P.piscinaeP71_Bacteria	A	GT14-A	0.0642999
GT14-A|AUQ84335|P.inhibensP57_Bacteria	A	GT14-A	0.0382811
GT14-A|AUT02014|N.spCENA543_Bacteria	A	GT14-A	0.0809572
GT14-A|AUX16487|L.amylovorusJBD401_Bacteria	A	GT14-A	0.168417
GT14-A|AVF48033|E.anophelisFDAARGOS_132_Bacteria	A	GT14-A	0.0475704
GT14-A|AVF48034|E.anophelisFDAARGOS_132_Bacteria	A	GT14-A	0.0344154
GT14-A|AVH71446|N.spLobariapulmonaria5183cyanobiont_Bacteria	A	GT14-A	0.0451792
GT14-A|AVL02768|P.pentosaceusKCCM40703_Bacteria	A	GT14-A	0.0333492
GT14-A|AVM51510|C.sporaltaxon878F0545_Bacteria	A	GT14-A	0.0500792
GT14-A|AVM52856|B.zoogleoformansATCC33285_Bacteria	A	GT14-A	0.0767323
GT14-A|AVM57767|B.heparinolyticusF0111_Bacteria	A	GT14-A	0.042778
GT14-A|AVO37815|T.spSH-1_Bacteria	A	GT14-A	0.0700522
GT14-A|AVO37895|T.spSH-1_Bacteria	A	GT14-A	0.0401594
GT14-A|AVV32299|H.spSF2003_Bacteria	A	GT14-A	0.0255437
GT14-A|AVV35276|H.spSF2003_Bacteria	A	GT14-A	0.0344144
GT14-A|AVW92477|C.baekdonensisLH4_Bacteria	A	GT14-A	0.0330518
GT14-A|AVW93155|C.baekdonensisLH4_Bacteria	A	GT14-A	0.0872959
GT14-A|AVZ86376|A.spWCHA45_Bacteria	A	GT14-A	0.0241458
GT14-A|AWB47536|G.spHYN0069_Bacteria	A	GT14-A	0.0536482
GT14-A|AWB50475|G.spHYN0069_Bacteria	A	GT14-A	0.0476195
GT14-A|AWD22144|R.sphaeroidesorg2181_Bacteria	A	GT14-A	0.0294089
GT14-A|AWD22628|R.sphaeroidesorg2181_Bacteria	A	GT14-A	0.0683385
GT14-A|AWF96578|W.cibariaM2_Bacteria	A	GT14-A	0.0381876
GT14-A|AWI82631|Y.pacificaYSBP01_Bacteria	A	GT14-A	0.0425991
GT14-A|AWI84514|Y.pacificaYSBP01_Bacteria	A	GT14-A	0.0594822
GT14-A|AWL03978|M.timonaeCCUG43427_Bacteria	A	GT14-A	0.255402
GT14-A|AWN18947|S.sobrinusSL1_Bacteria	A	GT14-A	0.0475432
GT14-A|AWN20854|S.sobrinus10919_Bacteria	A	GT14-A	0.0464164
GT14-A|AWN37846|M.sp17Sr1-43_Bacteria	A	GT14-A	0.0402572
GT14-A|AWN47610|M.sp17Sr1-28_Bacteria	A	GT14-A	0.059767
GT14-A|AWN61590|S.sobrinusNIDR6715-15_Bacteria	A	GT14-A	0.0942631
GT14-A|AWP00669|S.maximus_Metazoa	A	GT14-A	0.0250647
GT14-A|AWP06178|S.maximus_Metazoa	A	GT14-A	0.0616394
GT14-A|AWP07192|S.maximus_Metazoa	A	GT14-A	0.0275511
GT14-A|AWP08437|S.maximus_Metazoa	A	GT14-A	0.0351263
GT14-A|AWP18718|S.maximus_Metazoa	A	GT14-A	0.0305174
GT14-A|AWP19374|S.maximus_Metazoa	A	GT14-A	0.0254235
GT14-A|AWV33210|P.odoriferCBA7130_Bacteria	A	GT14-A	0.0274638
GT14-A|AWZ39154|L.murinusCR147_Bacteria	A	GT14-A	0.0336004
GT14-A|AXB75650|N.spP6W_Bacteria	A	GT14-A	0.0389756
GT14-A|AXB83691|C.butyricumS-45-5_Bacteria	A	GT14-A	0.0250728
GT14-A|AXC50496|P.spSC2-6_Bacteria	A	GT14-A	0.0270999
GT14-A|AXC51025|P.spSC2-6_Bacteria	A	GT14-A	0.0320774
GT14-A|AXF98073|B.longumsubsplongumBORI_Bacteria	A	GT14-A	0.0219345
GT14-A|AXI15737|L.delbrueckiisubspbulgaricusL99_Bacteria	A	GT14-A	0.0565826
GT14-A|AXI40676|S.spSK011_Bacteria	A	GT14-A	0.0464666
GT14-A|AXI43873|S.spSK011_Bacteria	A	GT14-A	0.0321928
GT14-A|AXI48354|S.spSK012_Bacteria	A	GT14-A	0.0485184
GT14-A|AXI48677|S.spSK012_Bacteria	A	GT14-A	0.0280921
GT14-A|AXI49641|S.spSK025_Bacteria	A	GT14-A	0.0566284
GT14-A|AXI49900|S.spSK025_Bacteria	A	GT14-A	0.0253428
GT14-A|AXI56384|S.spJL08_Bacteria	A	GT14-A	0.0347745
GT14-A|AXI56539|S.spJL08_Bacteria	A	GT14-A	0.061065
GT14-A|AXI67133|S.suisJSHA1003_Bacteria	A	GT14-A	0.0462549
GT14-A|BAB31918|M.musculus_Metazoa	A	GT14-A	0.0498923
GT14-A|BAB40033|O.sativaJaponicaGroup_Streptophyta	A	GT14-A	0.0226504
GT14-A|BAB76022|N.spPCC7120_Bacteria	A	GT14-A	0.0549852
GT14-A|BAB89851|O.sativaJaponicaGroup_Streptophyta	A	GT14-A	0.0307888
GT14-A|BAB92216|O.sativaJaponicaGroup_Streptophyta	A	GT14-A	0.0666215
GT14-A|BAC32265|M.musculus_Metazoa	A	GT14-A	0.0237077
GT14-A|BAC35697|M.musculus_Metazoa	A	GT14-A	0.0215912
GT14-A|BAC36889|M.musculus_Metazoa	A	GT14-A	0.0382696
GT14-A|BAC53607|R.norvegicus_Metazoa	A	GT14-A	0.0259625
GT14-A|BAD13199|O.sativaJaponicaGroup_Streptophyta	A	GT14-A	0.0804498
GT14-A|BAD43851|A.thaliana_Streptophyta	A	GT14-A	0.0330943
GT14-A|BAE20545|M.musculusC57BL6J_Metazoa	A	GT14-A	0.0659098
GT14-A|BAE21278|M.musculusC57BL6J_Metazoa	A	GT14-A	0.0433869
GT14-A|BAE27354|M.musculus_Metazoa	A	GT14-A	0.0377378
GT14-A|BAF00085|A.thaliana_Streptophyta	A	GT14-A	0.0337099
GT14-A|BAF04235|O.sativaJaponicaGroup_Streptophyta	A	GT14-A	0.0289525
GT14-A|BAF16588|O.sativaJaponicaGroup_Streptophyta	A	GT14-A	0.0252707
GT14-A|BAF30410|O.sativaJaponicaGroup_Streptophyta	A	GT14-A	0.0308172
GT14-A|BAF83884|H.sapiens_Metazoa	A	GT14-A	0.0287784
GT14-A|BAG61818|H.sapiens_Metazoa	A	GT14-A	0.0445542
GT14-A|BAJ33836|E.halophilum_Streptophyta	A	GT14-A	0.0279236
GT14-A|BAJ75218|M.testaceumStLB037_Bacteria	A	GT14-A	0.037363
GT14-A|BAJ92996|H.vulgaresubspvulgare_Streptophyta	A	GT14-A	0.031947
GT14-A|BAJ93424|H.vulgaresubspvulgare_Streptophyta	A	GT14-A	0.0357388
GT14-A|BAJ97032|H.vulgaresubspvulgare_Streptophyta	A	GT14-A	0.0263072
GT14-A|BAJ97872|H.vulgaresubspvulgare_Streptophyta	A	GT14-A	0.0461066
GT14-A|BAK20457|R.norvegicus_Metazoa	A	GT14-A	0.0669677
GT14-A|BAK20458|H.sapiens_Metazoa	A	GT14-A	0.0792248
GT14-A|BAK35725|M.phosphovorusNM-1_Bacteria	A	GT14-A	0.0969422
GT14-A|BAK63420|P.troglodytes_Metazoa	A	GT14-A	0.0224432
GT14-A|BAP32462|C.spStRB126_Bacteria	A	GT14-A	0.021053
GT14-A|BAQ01112|E.coliK6b_Bacteria	A	GT14-A	0.0309757
GT14-A|BAQ01688|E.coli4370-53_Bacteria	A	GT14-A	0.0365318
GT14-A|BAQ29745|B.kashiwanohenseJCM15439DSM21854_Bacteria	A	GT14-A	0.0586241
GT14-A|BAQ70540|R.sulfidophilumDSM2351_Bacteria	A	GT14-A	0.0462817
GT14-A|BAS59109|L.boryanaIAMM-101_Bacteria	A	GT14-A	0.0309826
GT14-A|BAS82262|O.sativaJaponicaGroup_Streptophyta	A	GT14-A	0.0511303
GT14-A|BAS83522|O.sativaJaponicaGroup_Streptophyta	A	GT14-A	0.036863
GT14-A|BAS92325|O.sativaJaponicaGroup_Streptophyta	A	GT14-A	0.0333805
GT14-A|BAS98504|O.sativaJaponicaGroup_Streptophyta	A	GT14-A	0.0340677
GT14-A|BAT03802|O.sativaJaponicaGroup_Streptophyta	A	GT14-A	0.0548484
GT14-A|BAT10996|O.sativaJaponicaGroup_Streptophyta	A	GT14-A	0.0352213
GT14-A|BAT76361|V.angularisvarangularis_Streptophyta	A	GT14-A	0.0287787
GT14-A|BAT79756|V.angularisvarangularis_Streptophyta	A	GT14-A	0.0779062
GT14-A|BAT81441|V.angularisvarangularis_Streptophyta	A	GT14-A	0.030538
GT14-A|BAT83412|V.angularisvarangularis_Streptophyta	A	GT14-A	0.0331982
GT14-A|BAT84988|V.angularisvarangularis_Streptophyta	A	GT14-A	0.0625943
GT14-A|BAT89535|V.angularisvarangularis_Streptophyta	A	GT14-A	0.0273363
GT14-A|BAT90188|V.angularisvarangularis_Streptophyta	A	GT14-A	0.0350375
GT14-A|BAT92569|V.angularisvarangularis_Streptophyta	A	GT14-A	0.129201
GT14-A|BAT93868|V.angularisvarangularis_Streptophyta	A	GT14-A	0.0832364
GT14-A|BAT96189|V.angularisvarangularis_Streptophyta	A	GT14-A	0.0483887
GT14-A|BAT97164|V.angularisvarangularis_Streptophyta	A	GT14-A	0.0488476
GT14-A|BAT99040|V.angularisvarangularis_Streptophyta	A	GT14-A	0.0371238
GT14-A|BAU01162|V.angularisvarangularis_Streptophyta	A	GT14-A	0.0391198
GT14-A|BAU01484|V.angularisvarangularis_Streptophyta	A	GT14-A	0.0881226
GT14-A|BAU09926|L.spNIES-3755_Bacteria	A	GT14-A	0.0788995
GT14-A|BAY25924|C.spNIES-2100_Bacteria	A	GT14-A	0.0322024
GT14-A|BAY61494|C.brevissimaNIES-22_Bacteria	A	GT14-A	0.0319298
GT14-A|BAY78624|N.linckiaNIES-25_Bacteria	A	GT14-A	0.0340969
GT14-A|BAY79922|N.linckiaNIES-25_Bacteria	A	GT14-A	0.0224875
GT14-A|BAY80860|C.parasiticaNIES-267_Bacteria	A	GT14-A	0.0448466
GT14-A|BAY84255|C.parasiticaNIES-267_Bacteria	A	GT14-A	0.0510156
GT14-A|BAY84258|C.parasiticaNIES-267_Bacteria	A	GT14-A	0.042764
GT14-A|BAZ17168|C.spNIES-4071_Bacteria	A	GT14-A	0.0741805
GT14-A|BAZ30447|C.spNIES-4074_Bacteria	A	GT14-A	0.0820683
GT14-A|BAZ48454|N.spNIES-4103_Bacteria	A	GT14-A	0.0227105
GT14-A|BAZ68438|F.spNIES-4106_Bacteria	A	GT14-A	0.0589911
GT14-A|BBC99916|S.spYG1_Bacteria	A	GT14-A	0.0551209
GT14-A|BBD25358|E.faecalisKUB3006_Bacteria	A	GT14-A	0.0349752
GT14-A|BBF74968|L.paracaseiIJH-SONE68_Bacteria	A	GT14-A	0.0226149
GT14-A|CAA18374|C.elegansBristolN2_Metazoa	A	GT14-A	0.0299854
GT14-A|CAA85324|C.elegansBristolN2_Metazoa	A	GT14-A	0.0433703
GT14-A|CAB00115|C.elegansBristolN2_Metazoa	A	GT14-A	0.0563941
GT14-A|CAB03022|C.elegansBristolN2_Metazoa	A	GT14-A	0.10311
GT14-A|CAB03536|C.elegansBristolN2_Metazoa	A	GT14-A	0.0331317
GT14-A|CAB03539|C.elegansBristolN2_Metazoa	A	GT14-A	0.0540708
GT14-A|CAB04185|C.elegansBristolN2_Metazoa	A	GT14-A	0.0416451
GT14-A|CAB04881|C.elegansBristolN2_Metazoa	A	GT14-A	0.0388176
GT14-A|CAB05168|C.elegansBristolN2_Metazoa	A	GT14-A	0.0844883
GT14-A|CAB43880|A.thaliana_Streptophyta	A	GT14-A	0.0449049
GT14-A|CAB63368|C.elegansBristolN2_Metazoa	A	GT14-A	0.0247541
GT14-A|CAC03741|H.sapiens_Metazoa	A	GT14-A	0.114897
GT14-A|CAC16796|R.norvegicus_Metazoa	A	GT14-A	0.0763263
GT14-A|CAC16797|R.norvegicus_Metazoa	A	GT14-A	0.0377535
GT14-A|CAC17336|H.sapiens_Metazoa	A	GT14-A	0.0344709
GT14-A|CAC18566|M.musculusWistar_Metazoa	A	GT14-A	0.0611517
GT14-A|CAC18567|M.musculus_Metazoa	A	GT14-A	0.0451538
GT14-A|CAE04680|O.sativaJaponicaGroup_Streptophyta	A	GT14-A	0.0352698
GT14-A|CAH05144|A.tauschii_Streptophyta	A	GT14-A	0.0536556
GT14-A|CAH10058|T.turgidum_Streptophyta	A	GT14-A	0.0307629
GT14-A|CAH66076|O.sativaIndicaGroup_Streptophyta	A	GT14-A	0.034982
GT14-A|CAH91839|P.abelii_Metazoa	A	GT14-A	0.102746
GT14-A|CAI13998|H.sapiens_Metazoa	A	GT14-A	0.0507808
GT14-A|CAI24967|M.musculus_Metazoa	A	GT14-A	0.0265509
GT14-A|CAI28923|C.lupusfamiliaris_Metazoa	A	GT14-A	0.0295452
GT14-A|CAI28924|C.intestinalis_Metazoa	A	GT14-A	0.0326048
GT14-A|CAI28925|D.pseudoobscura_Fungi	A	GT14-A	0.0191514
GT14-A|CAI28926|C.briggsae_Metazoa	A	GT14-A	0.035631
GT14-A|CAI29051|C.savignyi_Metazoa	A	GT14-A	0.0426906
GT14-A|CAI29052|C.lupusfamiliaris_Metazoa	A	GT14-A	0.0372403
GT14-A|CAI29053|B.taurus_Metazoa	A	GT14-A	0.0279621
GT14-A|CAI34738|S.pneumoniae42382_Bacteria	A	GT14-A	0.037228
GT14-A|CAI98690|L.delbrueckiisubspbulgaricusATCC11842JCM1002_Bacteria	A	GT14-A	0.0358919
GT14-A|CAJ76253|O.latipes_Metazoa	A	GT14-A	0.0415287
GT14-A|CAJ76254|O.latipes_Metazoa	A	GT14-A	0.0291498
GT14-A|CAJ76255|O.latipes_Metazoa	A	GT14-A	0.0691856
GT14-A|CAJ76256|D.ananassae_Fungi	A	GT14-A	0.0294165
GT14-A|CAJ76257|D.erecta_Fungi	A	GT14-A	0.025411
GT14-A|CAJ76258|D.persimilis_Fungi	A	GT14-A	0.0217143
GT14-A|CAJ76259|D.sechellia_Fungi	A	GT14-A	0.0280433
GT14-A|CAJ76261|D.virilis_Fungi	A	GT14-A	0.0598739
GT14-A|CAJ76262|D.willistoni_Fungi	A	GT14-A	0.0400977
GT14-A|CAJ76263|D.yakuba_Fungi	A	GT14-A	0.0711689
GT14-A|CAJ82113|X.tropicalis_Metazoa	A	GT14-A	0.0420849
GT14-A|CAN13142|S.scrofa_Metazoa	A	GT14-A	0.0524002
GT14-A|CAN64646|V.vinifera_Streptophyta	A	GT14-A	0.0483249
GT14-A|CAN65025|V.vinifera_Streptophyta	A	GT14-A	0.0485044
GT14-A|CAN75057|V.vinifera_Streptophyta	A	GT14-A	0.0400206
GT14-A|CAN77392|V.vinifera_Streptophyta	A	GT14-A	0.0309519
GT14-A|CAN80510|V.vinifera_Streptophyta	A	GT14-A	0.0443455
GT14-A|CAO77865|M.musculus_Metazoa	A	GT14-A	0.0349946
GT14-A|CAX59737|E.billingiaeEb661_Bacteria	A	GT14-A	0.0640791
GT14-A|CAZ28682|S.mansoni_Metazoa	A	GT14-A	0.0780944
GT14-A|CAZ28683|S.mansoni_Metazoa	A	GT14-A	0.0436781
GT14-A|CAZ28838|S.mansoni_Metazoa	A	GT14-A	0.035188
GT14-A|CAZ33594|S.mansoniPuertoRico_Metazoa	A	GT14-A	0.0461373
GT14-A|CAZ33595|S.mansoniPuertoRico_Metazoa	A	GT14-A	0.0377399
GT14-A|CAZ90350|T.arsenitoxydans3As_Bacteria	A	GT14-A	0.0391826
GT14-A|CBN80796|D.labrax_Metazoa	A	GT14-A	0.0668695
GT14-A|CBO24093|C.elegansBristolN2_Metazoa	A	GT14-A	0.0227951
GT14-A|CCA92140|N.spPP1Y_Bacteria	A	GT14-A	0.039795
GT14-A|CCD75721|S.mansoniPuertoRico_Metazoa	A	GT14-A	0.0241135
GT14-A|CCG57336|B.pilosicoliWesB_Bacteria	A	GT14-A	0.0281278
GT14-A|CCH85987|M.marinusBC501_Bacteria	A	GT14-A	0.0937535
GT14-A|CEJ74929|P.sordelliiATCC9714_Bacteria	A	GT14-A	0.0989767
GT14-A|CEN27319|L.pisciumMKFS47_Bacteria	A	GT14-A	0.103724
GT14-A|CQR55205|P.riograndensisSBR5_Bacteria	A	GT14-A	0.102687
GT14-A|CQR55376|P.riograndensisSBR5_Bacteria	A	GT14-A	0.0514558
GT14-A|CQR85254|P.aminovorans_Bacteria	A	GT14-A	0.0574765
GT14-A|CQR86601|P.aminovorans_Bacteria	A	GT14-A	0.0490363
GT14-A|NP_493165|C.elegansBristolN2_Metazoa	A	GT14-A	0.0561404
GT14-A|NP_503359|C.elegansBristolN2_Metazoa	A	GT14-A	0.033482
GT14-A|SBN63867|C.sp9128_Bacteria	A	GT14-A	0.0764855
GT14-A|SCK61379|V.spHW608_Bacteria	A	GT14-A	0.044026
GT14-A|SDR76080|P.sabulinigriJCM14963_Bacteria	A	GT14-A	0.0493505
GT14-A|SDT19605|F.luteolaDSM21741_Bacteria	A	GT14-A	0.0922579
GT14-A|SDT59557|B.canarienseGAS369_Bacteria	A	GT14-A	0.0475811
GT14-A|SEH86794|A.glycaniphila_Bacteria	A	GT14-A	0.0310309
GT14-A|SJK83793|H.elongataDSM2581typestrainDSM2581_Bacteria	A	GT14-A	0.0620304
GT14-A|SNV51334|S.mizutaiiNCTC12149_Bacteria	A	GT14-A	0.108152
GT14-A|SNV51338|S.mizutaiiNCTC12149_Bacteria	A	GT14-A	0.032826
GT14-A|SNX32120|L.fermentumIMDO130101_Bacteria	A	GT14-A	0.029615
GT14-A|SPT18073|T.aestivum_Streptophyta	A	GT14-A	0.0226378
GT14-A|SQG06165|E.meningosepticaNCTC10016_Bacteria	A	GT14-A	0.0665558
GT14-A|SQG06166|E.meningosepticaNCTC10016_Bacteria	A	GT14-A	0.0503768
GT14-A|SQG46396|S.uberisNCTC3858_Bacteria	A	GT14-A	0.0286799
GT14-A|ZP_02868526|C.spiroformeDSM1552_Bacteria	A	GT14-A	0.037697
GT15-A|AAO11801|C.albicansCA-I4_Fungi	A	GT15-A	0.0318983
GT15-A|AAS51477|E.gossypiiATCC10895_Fungi	A	GT15-A	0.0369581
GT15-A|AAS51968|E.gossypiiATCC10895_Fungi	A	GT15-A	0.0617097
GT15-A|AAS52442|E.gossypiiATCC10895_Fungi	A	GT15-A	0.0435322
GT15-A|AAS54224|E.gossypiiATCC10895_Fungi	A	GT15-A	0.0273012
GT15-A|AAT93230|S.cerevisiaeS288c_Fungi	A	GT15-A	0.0265513
GT15-A|AAV05163|C.albicans_Fungi	A	GT15-A	0.0305311
GT15-A|AAW41592|C.neoformansvarneoformansJEC21_Fungi	A	GT15-A	0.0330917
GT15-A|AAX07685|M.griseaY34_Fungi	A	GT15-A	0.0308587
GT15-A|ABD85704|R.palustrisBisB18_Bacteria	A	GT15-A	0.0432469
GT15-A|ACB69801|H.parviporum87-2571_Fungi	A	GT15-A	0.065225
GT15-A|ADF56048|M.anisopliaeCQMa102_Fungi	A	GT15-A	0.0459052
GT15-A|ADJ41761|E.gossypiiATCC10895_Fungi	A	GT15-A	0.050961
GT15-A|ADM11400|E.intestinalisATCC50506_Fungi	A	GT15-A	0.0291575
GT15-A|ADV19535|C.gattiiWM276_Fungi	A	GT15-A	0.0351775
GT15-A|AET37431|E.cymbalariaeDBVPG7215_Fungi	A	GT15-A	0.106887
GT15-A|AET38277|E.cymbalariaeDBVPG7215_Fungi	A	GT15-A	0.0321548
GT15-A|AET39965|E.cymbalariaeDBVPG7215_Fungi	A	GT15-A	0.0630276
GT15-A|AET40111|E.cymbalariaeDBVPG7215_Fungi	A	GT15-A	0.0423862
GT15-A|AET40891|E.cymbalariaeDBVPG7215_Fungi	A	GT15-A	0.0402835
GT15-A|AFM98156|E.hellemATCC50504_Fungi	A	GT15-A	0.0331983
GT15-A|AFN82878|E.romaleaeSJ-2008_Fungi	A	GT15-A	0.0294575
GT15-A|AFR93333|C.neoformansvargrubiiH99_Fungi	A	GT15-A	0.0499906
GT15-A|AGE95255|E.cuniculiGB-M1_Fungi	A	GT15-A	0.0503751
GT15-A|AJP40090|S.cerevisiaeYJM1078_Fungi	A	GT15-A	0.0408222
GT15-A|AJP83339|S.cerevisiaeYJM1418_Fungi	A	GT15-A	0.028097
GT15-A|AJP84873|S.cerevisiaeYJM1439_Fungi	A	GT15-A	0.042255
GT15-A|AJP85255|S.cerevisiaeYJM1443_Fungi	A	GT15-A	0.0438007
GT15-A|AJR46175|S.cerevisiaeYJM1326_Fungi	A	GT15-A	0.114177
GT15-A|AJR48643|S.cerevisiaeYJM1388_Fungi	A	GT15-A	0.0747261
GT15-A|AJR69080|S.cerevisiaeYJM1418_Fungi	A	GT15-A	0.0379253
GT15-A|AJT02480|S.cerevisiaeYJM195_Fungi	A	GT15-A	0.0251023
GT15-A|AJT25632|S.cerevisiaeYJM1399_Fungi	A	GT15-A	0.0755342
GT15-A|AJT71539|S.cerevisiaeYJM193_Fungi	A	GT15-A	0.062403
GT15-A|AJT72027|S.cerevisiaeYJM195_Fungi	A	GT15-A	0.0383103
GT15-A|AJU63139|S.cerevisiaeYJM320_Fungi	A	GT15-A	0.024293
GT15-A|AJU63855|S.cerevisiaeYJM326_Fungi	A	GT15-A	0.0346968
GT15-A|AJU65971|S.cerevisiaeYJM451_Fungi	A	GT15-A	0.030892
GT15-A|AJU87553|S.cerevisiaeYJM1248_Fungi	A	GT15-A	0.0440471
GT15-A|AJU91785|S.cerevisiaeYJM1311_Fungi	A	GT15-A	0.0288486
GT15-A|AJV03058|S.cerevisiaeYJM1399_Fungi	A	GT15-A	0.0274733
GT15-A|AJV07308|S.cerevisiaeYJM1418_Fungi	A	GT15-A	0.0348946
GT15-A|AJV14150|S.cerevisiaeYJM1463_Fungi	A	GT15-A	0.0655863
GT15-A|AJV91180|S.cerevisiaeYJM1460_Fungi	A	GT15-A	0.0255759
GT15-A|AMD20773|E.sinecaudumATCC58844_Fungi	A	GT15-A	0.0359527
GT15-A|AMD20789|E.sinecaudumATCC58844_Fungi	A	GT15-A	0.0323611
GT15-A|AMD21543|E.sinecaudumATCC58844_Fungi	A	GT15-A	0.033459
GT15-A|AMD22494|E.sinecaudumATCC58844_Fungi	A	GT15-A	0.031041
GT15-A|ANH56558|H.siamensisMTCC10142_Fungi	A	GT15-A	0.0648616
GT15-A|ANH56583|H.siamensisMTCC10142_Fungi	A	GT15-A	0.0494003
GT15-A|ANH56584|H.siamensisMTCC10142_Fungi	A	GT15-A	0.0261934
GT15-A|ANH56594|H.siamensisMTCC10142_Fungi	A	GT15-A	0.0524512
GT15-A|ANH56595|H.siamensisMTCC10142_Fungi	A	GT15-A	0.0278777
GT15-A|ASL70631|A.melanogenum_Fungi	A	GT15-A	0.0327879
GT15-A|ATZ46985|B.cinereaB0510_Fungi	A	GT15-A	0.0487211
GT15-A|ATZ51119|B.cinereaB0510_Fungi	A	GT15-A	0.0427259
GT15-A|ATZ51120|B.cinereaB0510_Fungi	A	GT15-A	0.0455509
GT15-A|ATZ52912|B.cinereaB0510_Fungi	A	GT15-A	0.0452304
GT15-A|ATZ55435|B.cinereaB0510_Fungi	A	GT15-A	0.0232094
GT15-A|AVZ66205|A.melanogenum_Fungi	A	GT15-A	0.0365671
GT15-A|AWT08587|P.kudriavzevii_Fungi	A	GT15-A	0.0374927
GT15-A|AWU73554|P.kudriavzeviiCBS573_Fungi	A	GT15-A	0.078478
GT15-A|AWU73578|P.kudriavzeviiCBS573_Fungi	A	GT15-A	0.0363616
GT15-A|AWU73735|P.kudriavzeviiCBS573_Fungi	A	GT15-A	0.0516926
GT15-A|AWU74648|P.kudriavzeviiCBS573_Fungi	A	GT15-A	0.0721488
GT15-A|AWU74676|P.kudriavzeviiCBS573_Fungi	A	GT15-A	0.0270652
GT15-A|AWU75061|P.kudriavzeviiCBS573_Fungi	A	GT15-A	0.0617067
GT15-A|AWU75877|P.kudriavzeviiCBS573_Fungi	A	GT15-A	0.0541442
GT15-A|AWU76050|P.kudriavzeviiCBS573_Fungi	A	GT15-A	0.0894671
GT15-A|AWU76051|P.kudriavzeviiCBS573_Fungi	A	GT15-A	0.0392164
GT15-A|AWU76057|P.kudriavzeviiCBS573_Fungi	A	GT15-A	0.0566878
GT15-A|AXA48281|M.restrictaKCTC27527_Fungi	A	GT15-A	0.0282293
GT15-A|AXA48282|M.restrictaKCTC27527_Fungi	A	GT15-A	0.075466
GT15-A|AXA48726|M.restrictaKCTC27527_Fungi	A	GT15-A	0.032471
GT15-A|BAE61447|A.oryzaeRIB40_Fungi	A	GT15-A	0.0906288
GT15-A|BAE62924|A.oryzaeRIB40_Fungi	A	GT15-A	0.0434314
GT15-A|BAE66318|A.oryzaeRIB40_Fungi	A	GT15-A	0.0458667
GT15-A|BAO37972|K.marxianusDMKU3-1042_Fungi	A	GT15-A	0.0295782
GT15-A|BAO38361|K.marxianusDMKU3-1042_Fungi	A	GT15-A	0.0418957
GT15-A|BAO39644|K.marxianusDMKU3-1042_Fungi	A	GT15-A	0.049625
GT15-A|BAO42275|K.marxianusDMKU3-1042_Fungi	A	GT15-A	0.0379691
GT15-A|BAO42428|K.marxianusDMKU3-1042_Fungi	A	GT15-A	0.0342193
GT15-A|BAO42536|K.marxianusDMKU3-1042_Fungi	A	GT15-A	0.0186366
GT15-A|BAP73670|K.marxianusNBRC1777_Fungi	A	GT15-A	0.0313457
GT15-A|BAP73815|K.marxianusNBRC1777_Fungi	A	GT15-A	0.0503005
GT15-A|CAA61538|C.albicans_Fungi	A	GT15-A	0.0303307
GT15-A|CAA67930|C.albicansSC5314_Fungi	A	GT15-A	0.0271025
GT15-A|CAA73985|C.albicans_Fungi	A	GT15-A	0.0247191
GT15-A|CAB87243|C.albicans_Fungi	A	GT15-A	0.0363944
GT15-A|CAC18268|N.crassaOR74A_Fungi	A	GT15-A	0.0298586
GT15-A|CAE85598|N.crassaOR74A_Fungi	A	GT15-A	0.0394831
GT15-A|CAG58069|C.glabrataCBS138_Fungi	A	GT15-A	0.0441947
GT15-A|CAG60052|C.glabrataCBS138_Fungi	A	GT15-A	0.0295697
GT15-A|CAG60376|C.glabrataCBS138_Fungi	A	GT15-A	0.0215496
GT15-A|CAG62561|C.glabrataCBS138_Fungi	A	GT15-A	0.0313102
GT15-A|CAG62576|C.glabrataCBS138_Fungi	A	GT15-A	0.0434424
GT15-A|CAG62618|C.glabrataCBS138_Fungi	A	GT15-A	0.0370787
GT15-A|CAG62645|C.glabrataCBS138_Fungi	A	GT15-A	0.0272951
GT15-A|CAG84758|D.hanseniiCBS767_Fungi	A	GT15-A	0.0478362
GT15-A|CAG85368|D.hanseniiCBS767_Fungi	A	GT15-A	0.0269166
GT15-A|CAG87338|D.hanseniiCBS767_Fungi	A	GT15-A	0.0389636
GT15-A|CAG87339|D.hanseniiCBS767_Fungi	A	GT15-A	0.0382061
GT15-A|CAG87366|D.hanseniiCBS767_Fungi	A	GT15-A	0.0443058
GT15-A|CAG89062|D.hanseniiCBS767_Fungi	A	GT15-A	0.0523185
GT15-A|CAG89472|D.hanseniiCBS767_Fungi	A	GT15-A	0.0336207
GT15-A|CAG90295|D.hanseniiCBS767_Fungi	A	GT15-A	0.0431512
GT15-A|CAG99427|K.lactisNRRLY-1140_Fungi	A	GT15-A	0.0623413
GT15-A|CAG99663|K.lactisNRRLY-1140_Fungi	A	GT15-A	0.0231788
GT15-A|CAH00076|K.lactisNRRLY-1140_Fungi	A	GT15-A	0.107097
GT15-A|CAH01651|K.lactisNRRLY-1140_Fungi	A	GT15-A	0.0398894
GT15-A|CAH02366|K.lactisNRRLY-1140_Fungi	A	GT15-A	0.0329615
GT15-A|CAH02845|K.lactisNRRLY-1140_Fungi	A	GT15-A	0.0952825
GT15-A|CAK37862|A.nigerCBS51388_Fungi	A	GT15-A	0.0574091
GT15-A|CAK46627|A.nigerCBS51388_Fungi	A	GT15-A	0.0396196
GT15-A|CAK47289|A.nigerCBS51388_Fungi	A	GT15-A	0.0225788
GT15-A|CAP65329|P.anserinaSmat_Fungi	A	GT15-A	0.0251973
GT15-A|CAP65730|P.anserinaSmat_Fungi	A	GT15-A	0.0277489
GT15-A|CAP66715|P.anserinaSmat_Fungi	A	GT15-A	0.0198912
GT15-A|CAP70932|P.anserinaSmat_Fungi	A	GT15-A	0.0440319
GT15-A|CAP73552|P.anserinaSmat_Fungi	A	GT15-A	0.042372
GT15-A|CAP95625|P.rubensWisconsin54-1255_Fungi	A	GT15-A	0.0257734
GT15-A|CAP95932|P.rubensWisconsin54-1255_Fungi	A	GT15-A	0.0450378
GT15-A|CAP96782|P.rubensWisconsin54-1255_Fungi	A	GT15-A	0.0315496
GT15-A|CAR23549|L.thermotoleransCBS6340_Fungi	A	GT15-A	0.0366265
GT15-A|CAR23567|L.thermotoleransCBS6340_Fungi	A	GT15-A	0.0455621
GT15-A|CAR24010|L.thermotoleransCBS6340_Fungi	A	GT15-A	0.0393882
GT15-A|CAR24945|L.thermotoleransCBS6340_Fungi	A	GT15-A	0.0489108
GT15-A|CAR25062|L.thermotoleransCBS6340_Fungi	A	GT15-A	0.0402699
GT15-A|CAR65476|D.hanseniiCBS767_Fungi	A	GT15-A	0.065843
GT15-A|CAX40075|C.dubliniensisCD36_Fungi	A	GT15-A	0.0218362
GT15-A|CAX42698|C.dubliniensisCD36_Fungi	A	GT15-A	0.0487137
GT15-A|CAX42700|C.dubliniensisCD36_Fungi	A	GT15-A	0.0280543
GT15-A|CAX43696|C.dubliniensisCD36_Fungi	A	GT15-A	0.032419
GT15-A|CAX44632|C.dubliniensisCD36_Fungi	A	GT15-A	0.0344252
GT15-A|CAY67198|K.phaffiiGS115_Fungi	A	GT15-A	0.0901347
GT15-A|CAY67881|K.phaffiiGS115_Fungi	A	GT15-A	0.0295904
GT15-A|CAY69822|K.phaffiiGS115_Fungi	A	GT15-A	0.063876
GT15-A|CAY70212|K.phaffiiGS115_Fungi	A	GT15-A	0.0233649
GT15-A|CBX93825|L.maculansJN3_Fungi	A	GT15-A	0.0364504
GT15-A|CBX98824|L.maculansJN3_Fungi	A	GT15-A	0.0414036
GT15-A|CBY01684|L.maculansJN3_Fungi	A	GT15-A	0.0291604
GT15-A|CCA36307|K.phaffiiCBS7435_Fungi	A	GT15-A	0.0297989
GT15-A|CCA37906|K.phaffiiCBS7435_Fungi	A	GT15-A	0.0357749
GT15-A|CCA39958|K.phaffiiCBS7435_Fungi	A	GT15-A	0.0185219
GT15-A|CCC67412|N.castelliiCBS4309typestrainCBS4309_Fungi	A	GT15-A	0.0289196
GT15-A|CCC68305|N.castelliiCBS4309typestrainCBS4309_Fungi	A	GT15-A	0.023655
GT15-A|CCC68311|N.castelliiCBS4309typestrainCBS4309_Fungi	A	GT15-A	0.114773
GT15-A|CCC68325|N.castelliiCBS4309typestrainCBS4309_Fungi	A	GT15-A	0.0458048
GT15-A|CCC68701|N.castelliiCBS4309typestrainCBS4309_Fungi	A	GT15-A	0.0407009
GT15-A|CCC68767|N.castelliiCBS4309typestrainCBS4309_Fungi	A	GT15-A	0.0476826
GT15-A|CCC68899|N.castelliiCBS4309typestrainCBS4309_Fungi	A	GT15-A	0.0467223
GT15-A|CCC69220|N.castelliiCBS4309typestrainCBS4309_Fungi	A	GT15-A	0.0664864
GT15-A|CCC71259|N.castelliiCBS4309typestrainCBS4309_Fungi	A	GT15-A	0.0301298
GT15-A|CCD22267|N.dairenensisCBS421typestrainCBS421_Fungi	A	GT15-A	0.0427257
GT15-A|CCD23042|N.dairenensisCBS421typestrainCBS421_Fungi	A	GT15-A	0.0607043
GT15-A|CCD23381|N.dairenensisCBS421typestrainCBS421_Fungi	A	GT15-A	0.0614847
GT15-A|CCD23450|N.dairenensisCBS421typestrainCBS421_Fungi	A	GT15-A	0.033796
GT15-A|CCD24187|N.dairenensisCBS421typestrainCBS421_Fungi	A	GT15-A	0.0542371
GT15-A|CCD24201|N.dairenensisCBS421typestrainCBS421_Fungi	A	GT15-A	0.0215465
GT15-A|CCD24207|N.dairenensisCBS421typestrainCBS421_Fungi	A	GT15-A	0.0363688
GT15-A|CCD25116|N.dairenensisCBS421typestrainCBS421_Fungi	A	GT15-A	0.0326843
GT15-A|CCD25850|N.dairenensisCBS421typestrainCBS421_Fungi	A	GT15-A	0.056607
GT15-A|CCD56949|B.cinereaT4_Fungi	A	GT15-A	0.0311885
GT15-A|CCE40355|C.parapsilosisCDC317_Fungi	A	GT15-A	0.0693106
GT15-A|CCE40689|C.parapsilosisCDC317_Fungi	A	GT15-A	0.0517924
GT15-A|CCE42668|C.parapsilosisCDC317_Fungi	A	GT15-A	0.0285922
GT15-A|CCE42677|C.parapsilosisCDC317_Fungi	A	GT15-A	0.0319715
GT15-A|CCE44091|C.parapsilosisCDC317_Fungi	A	GT15-A	0.0582861
GT15-A|CCE44092|C.parapsilosisCDC317_Fungi	A	GT15-A	0.0277898
GT15-A|CCE44556|C.parapsilosisCDC317_Fungi	A	GT15-A	0.0736308
GT15-A|CCE79191|M.farinosaCBS7064_Fungi	A	GT15-A	0.0236828
GT15-A|CCE79215|M.farinosaCBS7064_Fungi	A	GT15-A	0.0298914
GT15-A|CCE79216|M.farinosaCBS7064_Fungi	A	GT15-A	0.0399465
GT15-A|CCE79317|M.farinosaCBS7064_Fungi	A	GT15-A	0.0320074
GT15-A|CCE81341|M.farinosaCBS7064_Fungi	A	GT15-A	0.0280413
GT15-A|CCE81366|M.farinosaCBS7064_Fungi	A	GT15-A	0.047089
GT15-A|CCE81367|M.farinosaCBS7064_Fungi	A	GT15-A	0.0480994
GT15-A|CCE81616|M.farinosaCBS7064_Fungi	A	GT15-A	0.0397262
GT15-A|CCE82548|M.farinosaCBS7064_Fungi	A	GT15-A	0.0722916
GT15-A|CCE83419|M.farinosaCBS7064_Fungi	A	GT15-A	0.0662225
GT15-A|CCE88602|M.farinosaCBS7064_Fungi	A	GT15-A	0.0370697
GT15-A|CCF55552|K.africanaCBS2517_Fungi	A	GT15-A	0.0150856
GT15-A|CCF58449|K.africanaCBS2517_Fungi	A	GT15-A	0.0342981
GT15-A|CCF58462|K.africanaCBS2517_Fungi	A	GT15-A	0.036597
GT15-A|CCF58469|K.africanaCBS2517_Fungi	A	GT15-A	0.0338309
GT15-A|CCF58793|K.africanaCBS2517_Fungi	A	GT15-A	0.0288182
GT15-A|CCF59096|K.africanaCBS2517_Fungi	A	GT15-A	0.0370937
GT15-A|CCF59732|K.africanaCBS2517_Fungi	A	GT15-A	0.0361281
GT15-A|CCF60195|K.africanaCBS2517_Fungi	A	GT15-A	0.0591826
GT15-A|CCF60259|K.africanaCBS2517_Fungi	A	GT15-A	0.0359887
GT15-A|CCG22221|C.orthopsilosisCo90-125_Fungi	A	GT15-A	0.04674
GT15-A|CCG22549|C.orthopsilosisCo90-125_Fungi	A	GT15-A	0.0323914
GT15-A|CCG23164|C.orthopsilosisCo90-125_Fungi	A	GT15-A	0.0665282
GT15-A|CCG23173|C.orthopsilosisCo90-125_Fungi	A	GT15-A	0.0326863
GT15-A|CCG23498|C.orthopsilosisCo90-125_Fungi	A	GT15-A	0.0650339
GT15-A|CCG23499|C.orthopsilosisCo90-125_Fungi	A	GT15-A	0.0309167
GT15-A|CCG23948|C.orthopsilosisCo90-125_Fungi	A	GT15-A	0.0321489
GT15-A|CCK68051|K.naganishiiCBS8797typestrainCBS8797_Fungi	A	GT15-A	0.0394983
GT15-A|CCK68058|K.naganishiiCBS8797typestrainCBS8797_Fungi	A	GT15-A	0.0304705
GT15-A|CCK68075|K.naganishiiCBS8797typestrainCBS8797_Fungi	A	GT15-A	0.03634
GT15-A|CCK68199|K.naganishiiCBS8797typestrainCBS8797_Fungi	A	GT15-A	0.0267855
GT15-A|CCK69233|K.naganishiiCBS8797typestrainCBS8797_Fungi	A	GT15-A	0.0427333
GT15-A|CCK69373|K.naganishiiCBS8797typestrainCBS8797_Fungi	A	GT15-A	0.0541996
GT15-A|CCK71605|K.naganishiiCBS8797typestrainCBS8797_Fungi	A	GT15-A	0.0405606
GT15-A|CCK71750|K.naganishiiCBS8797typestrainCBS8797_Fungi	A	GT15-A	0.0405267
GT15-A|CEF83785|F.graminearumPH-1_Fungi	A	GT15-A	0.0279708
GT15-A|CEF84066|F.graminearumPH-1_Fungi	A	GT15-A	0.0251996
GT15-A|CEF87799|F.graminearumPH-1_Fungi	A	GT15-A	0.0327787
GT15-A|CEI39494|F.venenatumA35_Fungi	A	GT15-A	0.0391836
GT15-A|CEI40363|F.venenatumA35_Fungi	A	GT15-A	0.0382087
GT15-A|CEI66649|F.venenatumA35_Fungi	A	GT15-A	0.0342939
GT15-A|CEI68827|F.venenatumA35_Fungi	A	GT15-A	0.0297472
GT15-A|EAA59741|A.nidulansFGSCA4_Fungi	A	GT15-A	0.0227535
GT15-A|EAA63186|A.nidulansFGSCA4_Fungi	A	GT15-A	0.0587882
GT15-A|EAA65264|A.nidulansFGSCA4_Fungi	A	GT15-A	0.0327969
GT15-A|EAL91532|A.fumigatusAf293_Fungi	A	GT15-A	0.0375668
GT15-A|EGX43427|A.oligosporaATCC24927_Fungi	A	GT15-A	0.0618665
GT15-A|EGX47129|A.oligosporaATCC24927_Fungi	A	GT15-A	0.0418462
GT15-A|EGX48037|A.oligosporaATCC24927_Fungi	A	GT15-A	0.0434308
GT15-A|EGX52648|A.oligosporaATCC24927_Fungi	A	GT15-A	0.0682634
GT15-A|EGX53433|A.oligosporaATCC24927_Fungi	A	GT15-A	0.0408611
GT15-A|SCB64477|F.graminearumPH-1_Fungi	A	GT15-A	0.0236883
GT15-A|SGZ50969|C.intermediaCBS141442_Fungi	A	GT15-A	0.0586403
GT15-A|SGZ53697|C.intermediaCBS141442_Fungi	A	GT15-A	0.0416996
GT15-A|SGZ53956|C.intermediaPYCC4715_Fungi	A	GT15-A	0.0407291
GT15-A|SGZ54137|C.intermediaCBS141442_Fungi	A	GT15-A	0.0682015
GT15-A|SGZ56046|C.intermediaPYCC4715_Fungi	A	GT15-A	0.0402641
GT15-A|SGZ56416|C.intermediaCBS141442_Fungi	A	GT15-A	0.0397272
GT15-A|SGZ58272|C.intermediaPYCC4715_Fungi	A	GT15-A	0.0315901
GT15-A|SGZ58666|C.intermediaPYCC4715_Fungi	A	GT15-A	0.0682539
GT15-A|SHO78595|M.sympodialisATCC42132_Fungi	A	GT15-A	0.0524748
GT15-A|XP_003713561|M.oryzae70-15_Fungi	A	GT15-A	0.0300872
GT15-A|XP_325535|N.crassaOR74A_Fungi	A	GT15-A	0.0467167
GT15-A|XP_326021|N.crassaOR74A_Fungi	A	GT15-A	0.0830592
GT15-A|XP_326396|N.crassaOR74A_Fungi	A	GT15-A	0.0563285
GT15-A|XP_362069|M.oryzae70-15_Fungi	A	GT15-A	0.0440503
GT15-A|XP_362599|M.oryzae70-15_Fungi	A	GT15-A	0.104277
GT15-A|XP_368104|M.oryzae70-15_Fungi	A	GT15-A	0.0469919
GT16-A|AAA86721|R.norvegicus_Metazoa	A	GT16-A	0.033353
GT16-A|AAA86956|H.sapiens_Metazoa	A	GT16-A	0.0686892
GT16-A|AAD29068|A.thaliana_Streptophyta	A	GT16-A	0.0544711
GT16-A|AAF56991|D.melanogaster_Fungi	A	GT16-A	0.133183
GT16-A|AAF71273|C.elegansBristolN2_Metazoa	A	GT16-A	0.0317704
GT16-A|AAH68949|X.laevis_Metazoa	A	GT16-A	0.0360829
GT16-A|AAH74371|X.laevis_Metazoa	A	GT16-A	0.0493599
GT16-A|AAH75542|X.tropicalis_Metazoa	A	GT16-A	0.0542641
GT16-A|AAH76788|X.laevis_Metazoa	A	GT16-A	0.0299077
GT16-A|AAH93489|X.laevis_Metazoa	A	GT16-A	0.0285722
GT16-A|AAI34939|D.rerio_Metazoa	A	GT16-A	0.0491086
GT16-A|AAW25947|S.japonicum_Metazoa	A	GT16-A	0.0336487
GT16-A|ABF70149|M.acuminata_Streptophyta	A	GT16-A	0.0961702
GT16-A|ACI34169|S.salar_Metazoa	A	GT16-A	0.0631425
GT16-A|ACN25865|Z.maysB73_Streptophyta	A	GT16-A	0.0226995
GT16-A|ACU19923|G.max_Streptophyta	A	GT16-A	0.0403678
GT16-A|ADF28799|D.melanogaster_Fungi	A	GT16-A	0.0205536
GT16-A|ADY41172|A.suum_Metazoa	A	GT16-A	0.0411836
GT16-A|AEC05916|A.thaliana_Streptophyta	A	GT16-A	0.0834831
GT16-A|AEO33446|A.maculatum_Metazoa	A	GT16-A	0.0459217
GT16-A|AEQ00885|E.caballus_Metazoa	A	GT16-A	0.0556409
GT16-A|AEQ16549|P.carvalhoi_Metazoa	A	GT16-A	0.0390542
GT16-A|AES01918|M.putoriusfuro_Metazoa	A	GT16-A	0.113066
GT16-A|AEX00083|S.frugiperda_Metazoa	A	GT16-A	0.0235592
GT16-A|AEY57046|A.cerana_Metazoa	A	GT16-A	0.0789345
GT16-A|AEY57049|A.cerana_Metazoa	A	GT16-A	0.0409187
GT16-A|AFE69825|M.mulatta_Metazoa	A	GT16-A	0.0327009
GT16-A|AFJ50725|C.adamanteus_Metazoa	A	GT16-A	0.0517317
GT16-A|AFK35975|L.japonicus_Streptophyta	A	GT16-A	0.0497553
GT16-A|AFK36232|M.truncatula_Streptophyta	A	GT16-A	0.0292509
GT16-A|AFO98991|C.milii_Metazoa	A	GT16-A	0.0360146
GT16-A|AFO99332|C.milii_Metazoa	A	GT16-A	0.0524912
GT16-A|AFP06538|C.milii_Metazoa	A	GT16-A	0.0333851
GT16-A|AGB96475|D.melanogaster_Fungi	A	GT16-A	0.0672498
GT16-A|ALC45467|D.busckii_Fungi	A	GT16-A	0.0660242
GT16-A|AWP19671|S.maximus_Metazoa	A	GT16-A	0.0393946
GT16-A|AWP19817|S.maximus_Metazoa	A	GT16-A	0.0363837
GT16-A|BAD36053|O.sativaJaponicaGroup_Streptophyta	A	GT16-A	0.0392452
GT16-A|BAE02229|M.fascicularis_Metazoa	A	GT16-A	0.0466145
GT16-A|BAE30835|M.musculus_Metazoa	A	GT16-A	0.0379435
GT16-A|BAF10314|O.sativaJaponicaGroup_Streptophyta	A	GT16-A	0.0407969
GT16-A|BAJ97425|H.vulgaresubspvulgare_Streptophyta	A	GT16-A	0.03055
GT16-A|BAK62163|P.troglodytes_Metazoa	A	GT16-A	0.0567023
GT16-A|BAT96209|V.angularisvarangularis_Streptophyta	A	GT16-A	0.0510597
GT16-A|CAA70732|S.scrofa_Metazoa	A	GT16-A	0.0346016
GT16-A|CAC83074|D.melanogaster_Fungi	A	GT16-A	0.0644585
GT16-A|CAD21427|D.melanogaster_Fungi	A	GT16-A	0.0832238
GT16-A|CAI72505|P.tremulaxPopulusalba_Streptophyta	A	GT16-A	0.0435225
GT16-A|CAN61074|V.vinifera_Streptophyta	A	GT16-A	0.0618805
GT16-A|CAX73667|S.japonicum_Metazoa	A	GT16-A	0.0495607
GT16-A|CAZ36200|S.mansoniPuertoRico_Metazoa	A	GT16-A	0.0493572
GT17-A|AAB71422|M.musculus_Metazoa	A	GT17-A	0.0952133
GT17-A|AAC53064|M.musculus_Metazoa	A	GT17-A	0.0906243
GT17-A|AAD20428|A.thaliana_Streptophyta	A	GT17-A	0.0565897
GT17-A|AAD31053|A.thaliana_Streptophyta	A	GT17-A	0.031992
GT17-A|AAE54796|R.norvegicus_Metazoa	A	GT17-A	0.0327883
GT17-A|AAF01546|A.thaliana_Streptophyta	A	GT17-A	0.123272
GT17-A|AAF16573|A.thaliana_Streptophyta	A	GT17-A	0.0583231
GT17-A|AAH75025|H.sapiens_Metazoa	A	GT17-A	0.0168653
GT17-A|AAH95663|D.rerio_Metazoa	A	GT17-A	0.139384
GT17-A|AAL93041|D.discoideumAX4_Mycetozoa	A	GT17-A	0.048815
GT17-A|AAL93042|D.discoideumAX4_Mycetozoa	A	GT17-A	0.0225671
GT17-A|AAL93043|D.discoideumAX4_Mycetozoa	A	GT17-A	0.0572726
GT17-A|AAL93045|D.discoideumAX4_Mycetozoa	A	GT17-A	0.0390845
GT17-A|AAM20680|A.thaliana_Streptophyta	A	GT17-A	0.0391731
GT17-A|AAT09108|C.griseus_Metazoa	A	GT17-A	0.0437505
GT17-A|AAU95410|A.thaliana_Streptophyta	A	GT17-A	0.0269632
GT17-A|ABA99377|O.sativaJaponicaGroup_Streptophyta	A	GT17-A	0.0210328
GT17-A|ABH80384|E.cloacae15842_Bacteria	A	GT17-A	0.0276134
GT17-A|ABK94170|P.trichocarpa_Streptophyta	A	GT17-A	0.0257363
GT17-A|ABO83591|M.truncatula_Streptophyta	A	GT17-A	0.0365064
GT17-A|ABP00661|O.lucimarinusCCE9901_Chlorophyta	A	GT17-A	0.046868
GT17-A|ABT15017|P.bursariaChlorellavirusNY2A_Ciliophora	A	GT17-A	0.0352575
GT17-A|ABT21255|T.aestivum_Streptophyta	A	GT17-A	0.0645685
GT17-A|ABX14658|B.multivoransATCC17616_Bacteria	A	GT17-A	0.024533
GT17-A|ACB43569|P.necessariusSTIR1_Bacteria	A	GT17-A	0.0480341
GT17-A|ACG24595|Z.mays_Streptophyta	A	GT17-A	0.0544903
GT17-A|ACJ01358|R.centenumSW_Bacteria	A	GT17-A	0.0307629
GT17-A|ACN27181|Z.maysB73_Streptophyta	A	GT17-A	0.0460507
GT17-A|ACN34312|Z.mays_Streptophyta	A	GT17-A	0.0346572
GT17-A|ACR35217|Z.maysB73_Streptophyta	A	GT17-A	0.0569672
GT17-A|ACU17790|G.max_Streptophyta	A	GT17-A	0.0307904
GT17-A|ACU20311|G.max_Streptophyta	A	GT17-A	0.0239644
GT17-A|ADG37858|C.grandiflora_Metazoa	A	GT17-A	0.0299777
GT17-A|ADL35255|B.proteoclasticusB316_Bacteria	A	GT17-A	0.0566949
GT17-A|ADU35568|V.paradoxusEPS_Bacteria	A	GT17-A	0.0365359
GT17-A|ADV81037|T.saanensisSP1PR4_Bacteria	A	GT17-A	0.0397603
GT17-A|ADZ72697|P.gilvumSL003B-26A1_Bacteria	A	GT17-A	0.0702733
GT17-A|AEA59143|B.gladioliBSR3_Bacteria	A	GT17-A	0.0334512
GT17-A|AEB99373|S.sputigenaATCC35185_Bacteria	A	GT17-A	0.0400028
GT17-A|AEF53545|M.posidonicaIVIA-Po-181_Bacteria	A	GT17-A	0.0592033
GT17-A|AEF53548|M.posidonicaIVIA-Po-181_Bacteria	A	GT17-A	0.102063
GT17-A|AEM42988|S.grosvenorii_Streptophyta	A	GT17-A	0.0359495
GT17-A|AEO33659|A.maculatum_Metazoa	A	GT17-A	0.0376277
GT17-A|AEO35479|A.maculatum_Metazoa	A	GT17-A	0.0380979
GT17-A|AEO53918|T.thermophilaATCC42464_Fungi	A	GT17-A	0.0414988
GT17-A|AEO66100|T.terrestrisNRRL8126_Fungi	A	GT17-A	0.0448559
GT17-A|AEV37801|P.spFO-BEG1_Bacteria	A	GT17-A	0.0500845
GT17-A|AEW74198|E.cloacaeEcWSU1_Bacteria	A	GT17-A	0.0226542
GT17-A|AFE65227|M.mulatta_Metazoa	A	GT17-A	0.0614489
GT17-A|AFK55952|T.mobilisKA081020-065_Bacteria	A	GT17-A	0.0197712
GT17-A|AFM13275|T.parvaDSM21527_Bacteria	A	GT17-A	0.0921194
GT17-A|AFP05424|C.milii_Metazoa	A	GT17-A	0.077771
GT17-A|AFS46846|a.proteobacteriumHIMB5_	A	GT17-A	0.0227362
GT17-A|AFS48010|a.proteobacteriumHIMB5_	A	GT17-A	0.0385293
GT17-A|AFY01357|B.bacteriovorusstrTiberius_Bacteria	A	GT17-A	0.0591219
GT17-A|AGV54492|P.vulgaris_Streptophyta	A	GT17-A	0.0355979
GT17-A|AHH42266|I.punctatus_Metazoa	A	GT17-A	0.0360149
GT17-A|AHW93858|E.asburiaeL1_Bacteria	A	GT17-A	0.0363938
GT17-A|AHZ84210|B.bacteriovorus109J_Bacteria	A	GT17-A	0.0156457
GT17-A|AIO41634|B.cenocepaciaDWS37E-2_Bacteria	A	GT17-A	0.0366178
GT17-A|AIX73115|P.spPSNIH2_Bacteria	A	GT17-A	0.0380862
GT17-A|AJB70896|E.hormaecheisubsphormaechei34983_Bacteria	A	GT17-A	0.0547066
GT17-A|AJK44938|B.glumaePG1_Bacteria	A	GT17-A	0.0393812
GT17-A|AJW97486|B.gladioliATCC10248_Bacteria	A	GT17-A	0.0254765
GT17-A|AJX15023|B.ubonensisMSMB22_Bacteria	A	GT17-A	0.0747761
GT17-A|AKM88044|E.cloacaeUW5_Bacteria	A	GT17-A	0.0289144
GT17-A|AMY65595|E.cloacaecolRS_Bacteria	A	GT17-A	0.0434471
GT17-A|ANH56575|H.siamensisMTCC10142_Fungi	A	GT17-A	0.0239554
GT17-A|ANH56577|H.siamensisMTCC10142_Fungi	A	GT17-A	0.0297874
GT17-A|ANH82280|N.ginsenosidivoransBS26_Bacteria	A	GT17-A	0.0420668
GT17-A|ANQ50167|F.spMY04_Bacteria	A	GT17-A	0.02994
GT17-A|ANS04308|u.Mediterraneanphage_	A	GT17-A	0.030735
GT17-A|ARD58980|K.radicincitansDSM16656_Bacteria	A	GT17-A	0.0451079
GT17-A|ARJ47387|C.PelagibacterspRS39_	A	GT17-A	0.0575868
GT17-A|ARJ48338|C.PelagibacterspRS39_	A	GT17-A	0.0607098
GT17-A|ASB74958|E.cloacaeAR_0050_Bacteria	A	GT17-A	0.032503
GT17-A|ASD63975|B.bacteriovorusSSB218315_Bacteria	A	GT17-A	0.0768401
GT17-A|ASF00710|u.virus_	A	GT17-A	0.0484898
GT17-A|ASP33400|L.spVG12_Bacteria	A	GT17-A	0.0280056
GT17-A|ATF85614|B.gladiolipvgladioliFDAARGOS_389_Bacteria	A	GT17-A	0.0260891
GT17-A|ATJ90964|A.tropicalisBDGP1_Bacteria	A	GT17-A	0.0387656
GT17-A|ATZ47088|B.cinereaB0510_Fungi	A	GT17-A	0.0423513
GT17-A|ATZ50658|B.cinereaB0510_Fungi	A	GT17-A	0.0463029
GT17-A|AUT19013|D.lakephycodnavirus1_	A	GT17-A	0.0247699
GT17-A|AVE74556|E.cloacaeAR_0060_Bacteria	A	GT17-A	0.0564255
GT17-A|AVV37911|P.vagansPV989_Bacteria	A	GT17-A	0.0445436
GT17-A|AWJ86844|A.spTSH58_Bacteria	A	GT17-A	0.0590609
GT17-A|AWJ92085|A.brasilenseSp245_Bacteria	A	GT17-A	0.0702799
GT17-A|AWP05216|S.maximus_Metazoa	A	GT17-A	0.0193966
GT17-A|AWW43989|P.spMWH-Creno-4B4_Bacteria	A	GT17-A	0.0608541
GT17-A|AWW49135|P.asymbioticusMG-25-Pas1-D2_Bacteria	A	GT17-A	0.0868385
GT17-A|BAD16823|O.sativaJaponicaGroup_Streptophyta	A	GT17-A	0.0415359
GT17-A|BAD16825|O.sativaJaponicaGroup_Streptophyta	A	GT17-A	0.0261029
GT17-A|BAF15001|O.sativaJaponicaGroup_Streptophyta	A	GT17-A	0.0897824
GT17-A|BAH99952|A.pasteurianusIFO3283-01_Bacteria	A	GT17-A	0.0414367
GT17-A|BAJ89731|H.vulgaresubspvulgare_Streptophyta	A	GT17-A	0.0416686
GT17-A|BAJ93487|H.vulgaresubspvulgare_Streptophyta	A	GT17-A	0.0266393
GT17-A|BAJ97241|H.vulgaresubspvulgare_Streptophyta	A	GT17-A	0.0689012
GT17-A|BAJ97661|H.vulgaresubspvulgare_Streptophyta	A	GT17-A	0.0241905
GT17-A|BAL84356|S.ruminantiumsubsplactilyticaTAM6421_Bacteria	A	GT17-A	0.0467365
GT17-A|BAT22053|Y.lakephycodnavirus1_	A	GT17-A	0.0483032
GT17-A|BAT22435|Y.lakephycodnavirus2_	A	GT17-A	0.0524098
GT17-A|BAT22486|Y.lakephycodnavirus2_	A	GT17-A	0.0695338
GT17-A|BAT73427|V.angularisvarangularis_Streptophyta	A	GT17-A	0.0410085
GT17-A|BAT76327|V.angularisvarangularis_Streptophyta	A	GT17-A	0.057648
GT17-A|BAT86550|V.angularisvarangularis_Streptophyta	A	GT17-A	0.0589452
GT17-A|BAU00944|V.angularisvarangularis_Streptophyta	A	GT17-A	0.031285
GT17-A|BAX09104|C.japonica_Streptophyta	A	GT17-A	0.0391238
GT17-A|CAE79544|B.bacteriovorusHD100_Bacteria	A	GT17-A	0.0376131
GT17-A|CAF33485|C.sativus_Streptophyta	A	GT17-A	0.0316827
GT17-A|CAH65165|G.gallus_Metazoa	A	GT17-A	0.0861212
GT17-A|CAI70376|P.tremulaxPopulusalba_Streptophyta	A	GT17-A	0.0305926
GT17-A|CAN62998|V.vinifera_Streptophyta	A	GT17-A	0.0335123
GT17-A|CAP69317|P.anserinaSmat_Fungi	A	GT17-A	0.0310074
GT17-A|CBD28605|Z.maysB73_Streptophyta	A	GT17-A	0.0439299
GT17-A|CBD28619|B.napus_Streptophyta	A	GT17-A	0.0353877
GT17-A|CBD28620|B.napus_Streptophyta	A	GT17-A	0.0460214
GT17-A|CBD28621|B.napus_Streptophyta	A	GT17-A	0.0333378
GT17-A|CBD28623|G.max_Streptophyta	A	GT17-A	0.0267327
GT17-A|CBD28625|T.aestivum_Streptophyta	A	GT17-A	0.0362818
GT17-A|CCD53210|B.cinereaT4_Fungi	A	GT17-A	0.0421444
GT17-A|CEF88474|F.graminearumPH-1_Fungi	A	GT17-A	0.0591308
GT17-A|CEI68537|F.venenatumA35_Fungi	A	GT17-A	0.0403226
GT17-A|CUU24697|E.gerundensisEM595_Bacteria	A	GT17-A	0.0391586
GT17-A|EGX47403|A.oligosporaATCC24927_Fungi	A	GT17-A	0.0592689
GT17-A|EGX53179|A.oligosporaATCC24927_Fungi	A	GT17-A	0.0275539
GT17-A|SAM82150|U.bromivoraUB2112_Fungi	A	GT17-A	0.0447241
GT17-A|SAY48400|K.rhaeticusiGEM_Bacteria	A	GT17-A	0.0887267
GT17-A|SMF79982|C.PelagibacterspHIMB1321_	A	GT17-A	0.0437257
GT17-A|SMR48122|Z.triticiST99CH_1E4_Fungi	A	GT17-A	0.0218113
GT17-A|SMR58745|Z.triticiST99CH_1E4_Fungi	A	GT17-A	0.0199465
GT17-A|SMR61744|Z.triticiST99CH_3D1_Fungi	A	GT17-A	0.0355813
GT17-A|SMY27959|Z.triticiST99CH_1A5_Fungi	A	GT17-A	0.0541556
GT17-A|SPT18766|T.aestivum_Streptophyta	A	GT17-A	0.0271766
GT17-A|XP_327741|N.crassaOR74A_Fungi	A	GT17-A	0.0453279
GT17-A|XP_362071|M.oryzae70-15_Fungi	A	GT17-A	0.0373192
GT2-A|AAK88833|A.fabrumstrC58_Bacteria	A	GT2-A	0.0440873
GT2-A|AAO76755|B.thetaiotaomicronVPI-5482_Bacteria	A	GT2-A	0.0265719
GT2-A|AAO77974|B.thetaiotaomicronVPI-5482_Bacteria	A	GT2-A	0.0267033
GT2-A|AAS11946|T.denticolaATCC35405_Bacteria	A	GT2-A	0.0279085
GT2-A|ABD25171|N.aromaticivoransDSM12444_Bacteria	A	GT2-A	0.0308904
GT2-A|ABD68521|R.ferrireducensT118DSM15236_Bacteria	A	GT2-A	0.0356995
GT2-A|ABD99794|L.salivariusUCC118_Bacteria	A	GT2-A	0.0749761
GT2-A|ABL00357|P.propionicusDSM2379_Bacteria	A	GT2-A	0.0660214
GT2-A|ABQ28422|G.uraniireducensRf4_Bacteria	A	GT2-A	0.0235085
GT2-A|ABQ83611|L.reuteriDSM20016_Bacteria	A	GT2-A	0.0517144
GT2-A|ABQ92577|R.spRS-1_Bacteria	A	GT2-A	0.0719473
GT2-A|ABR43169|P.distasonisATCC8503_Bacteria	A	GT2-A	0.0741948
GT2-A|ABS69452|X.autotrophicusPy2_Bacteria	A	GT2-A	0.0568286
GT2-A|ABW67774|D.oleovoransHxd3_Bacteria	A	GT2-A	0.0650792
GT2-A|ABW68271|D.oleovoransHxd3_Bacteria	A	GT2-A	0.0417601
GT2-A|ABX03468|H.aurantiacusDSM785_Bacteria	A	GT2-A	0.0327483
GT2-A|ABZ94441|L.biflexaserovarPatocstrainPatoc1Ames_Bacteria	A	GT2-A	0.0509874
GT2-A|ACB82960|M.populiBJ001_Bacteria	A	GT2-A	0.0565854
GT2-A|ACB94005|B.indicasubspindicaATCC9039_Bacteria	A	GT2-A	0.0487829
GT2-A|ACF12859|C.thalassiumATCC35110_Bacteria	A	GT2-A	0.0370694
GT2-A|ACF13874|C.thalassiumATCC35110_Bacteria	A	GT2-A	0.0436111
GT2-A|ACF46721|P.aestuariiDSM271_Bacteria	A	GT2-A	0.0546131
GT2-A|ACO32631|A.capsulatumATCC51196_Bacteria	A	GT2-A	0.0340391
GT2-A|ACR14493|T.turneraeT7901_Bacteria	A	GT2-A	0.0386208
GT2-A|ACX75633|F.succinogenessubspsuccinogenesS85_Bacteria	A	GT2-A	0.0402653
GT2-A|ADB39842|S.lingualeDSM74_Bacteria	A	GT2-A	0.024553
GT2-A|ADB48532|C.woeseiDSM14684_Bacteria	A	GT2-A	0.0270003
GT2-A|ADC45953|M.ruminantiumM1_Archaea	A	GT2-A	0.0410372
GT2-A|ADC61194|A.vinosumDSM180_Bacteria	A	GT2-A	0.0434075
GT2-A|ADD69543|D.acetiphilusDSM12809_Bacteria	A	GT2-A	0.0299456
GT2-A|ADE04584|H.volcaniiDS2_Archaea	A	GT2-A	0.0468907
GT2-A|ADG86891|T.bisporaDSM43833_Bacteria	A	GT2-A	0.0375221
GT2-A|ADM71597|P.polymyxaE681_Bacteria	A	GT2-A	0.0283983
GT2-A|ADQ16410|L.byssophilaDSM17132_Bacteria	A	GT2-A	0.0442561
GT2-A|ADQ18761|L.byssophilaDSM17132_Bacteria	A	GT2-A	0.0385431
GT2-A|ADV44420|B.helcogenesP36-108_Bacteria	A	GT2-A	0.0409038
GT2-A|ADV51369|C.algicolaDSM14237_Bacteria	A	GT2-A	0.0349266
GT2-A|ADY61541|R.brasiliensisDSM5305_Bacteria	A	GT2-A	0.0486766
GT2-A|AEA00744|A.urinaeACS-120-V-Col10a_Bacteria	A	GT2-A	0.0310519
GT2-A|AEA44154|F.taffensisDSM16823_Bacteria	A	GT2-A	0.0310711
GT2-A|AEA52560|L.caseiLC2W_Bacteria	A	GT2-A	0.0671157
GT2-A|AEF81816|T.azotonutriciumZAS-9_Bacteria	A	GT2-A	0.0344869
GT2-A|AEF82355|T.azotonutriciumZAS-9_Bacteria	A	GT2-A	0.101327
GT2-A|AEH07977|F.symbiontofDatiscaglomerata4085684_Bacteria	A	GT2-A	0.0186075
GT2-A|AEV95488|P.clausseniiATCCBAA-344_Bacteria	A	GT2-A	0.0436324
GT2-A|AEX06749|K.michiganensisKCTC1686_Bacteria	A	GT2-A	0.0947064
GT2-A|AEX15242|K.pneumoniaesubsppneumoniaeKp13_Bacteria	A	GT2-A	0.0549433
GT2-A|AFK03487|E.oligotrophicaDSM17448_Bacteria	A	GT2-A	0.039504
GT2-A|AFL89606|T.roseusDSM18391_Bacteria	A	GT2-A	0.025584
GT2-A|AFO88126|P.inhibens210_Bacteria	A	GT2-A	0.0330367
GT2-A|AFS47848|a.proteobacteriumHIMB5_	A	GT2-A	0.0378291
GT2-A|AFT96880|A.macleodiistrBalearicSeaAD45_Bacteria	A	GT2-A	0.0376252
GT2-A|AFY60486|S.spPCC6312_Bacteria	A	GT2-A	0.0505059
GT2-A|AFY84665|O.acuminataPCC6304_Bacteria	A	GT2-A	0.0670582
GT2-A|AFZ35840|S.cyanosphaeraPCC7437_Bacteria	A	GT2-A	0.0287537
GT2-A|AGB27957|P.dentalisDSM3688_Bacteria	A	GT2-A	0.036809
GT2-A|AGG32881|b.proteobacteriumCB_Streptophyta	A	GT2-A	0.0369861
GT2-A|AGI10319|X.citrisubspcitriAw12879_Bacteria	A	GT2-A	0.0347077
GT2-A|AGO03639|L.paracasei54_Bacteria	A	GT2-A	0.0397124
GT2-A|AGP35382|S.cellulosumSo0157-2_Bacteria	A	GT2-A	0.0586843
GT2-A|AHB41128|c.divisionSR1bacteriumRAAC1_SR1_1_	A	GT2-A	0.0519842
GT2-A|AHE61806|E.albertiiKF1_Bacteria	A	GT2-A	0.0310436
GT2-A|AHF15582|N.soliDSM19437_Bacteria	A	GT2-A	0.0391046
GT2-A|AHJ97042|H.swuensisDY53_Bacteria	A	GT2-A	0.0351636
GT2-A|AHW56363|S.lavendulaesubsplavendulaeBCRC12163_Bacteria	A	GT2-A	0.0363091
GT2-A|AHX13676|D.jiangningensisSBZ3-12_Bacteria	A	GT2-A	0.0416916
GT2-A|AIE93951|u.marinegroupIIIIIeuryarchaeoteAD1000_41_D11_	A	GT2-A	0.0279406
GT2-A|AIF41325|D.nishinomiyaensisM25_Bacteria	A	GT2-A	0.063429
GT2-A|AIG62381|E.coliU8-41_Bacteria	A	GT2-A	0.0333451
GT2-A|AIG62408|E.coli4370-53_Bacteria	A	GT2-A	0.0343013
GT2-A|AIJ09549|E.anguillarumET080813_Bacteria	A	GT2-A	0.0423666
GT2-A|AIL47087|E.anophelisNUHP1_Bacteria	A	GT2-A	0.0284244
GT2-A|AIM59703|C.lyticaHI1_Bacteria	A	GT2-A	0.0496444
GT2-A|AIU69544|T.eurythermalisA501_Archaea	A	GT2-A	0.0351019
GT2-A|AJA06660|C.SaccharibacteriaoraltaxonTM7x_	A	GT2-A	0.0250526
GT2-A|AJA06663|C.SaccharibacteriaoraltaxonTM7x_	A	GT2-A	0.0242794
GT2-A|AJA50757|C.pasteurianumDSM525ATCC6013_Bacteria	A	GT2-A	0.0710322
GT2-A|AJE45893|C.indicusP73_Bacteria	A	GT2-A	0.0365836
GT2-A|AJQ26587|P.fermentansJBW45_Bacteria	A	GT2-A	0.0360876
GT2-A|AKB30474|M.siciliaeT4M_Archaea	A	GT2-A	0.0583733
GT2-A|AKD24656|P.duraquaeMWH-MoK4_Bacteria	A	GT2-A	0.0217039
GT2-A|AKE79700|S.suisYS148_seq_Bacteria	A	GT2-A	0.0295449
GT2-A|AKF11034|S.amylolyticusDSM53668_Bacteria	A	GT2-A	0.0168636
GT2-A|AKH32869|c.divisionSR1bacteriumAalborg_AAW-1_	A	GT2-A	0.0627518
GT2-A|AKH32949|c.divisionSR1bacteriumAalborg_AAW-1_	A	GT2-A	0.0439401
GT2-A|AKJ29893|P.brachysporumDSM7029_Bacteria	A	GT2-A	0.121322
GT2-A|AKM81447|c.divisionTM6bacteriumGW2011_GWF2_28_16_	A	GT2-A	0.0447911
GT2-A|AKM83715|C.WoesebacteriabacteriumGW2011_GWF1_31_35_	A	GT2-A	0.0436222
GT2-A|ALC04639|C.desertiGIMN1010_Bacteria	A	GT2-A	0.0477374
GT2-A|ALD03522|A.spTTH0-4_Bacteria	A	GT2-A	0.0358683
GT2-A|ALN43942|C.jejunisubspjejuniRM3429_Bacteria	A	GT2-A	0.0258911
GT2-A|ALN93107|L.gummosus3211_Bacteria	A	GT2-A	0.0254525
GT2-A|ALV42876|P.sulfonivoransAr51_Bacteria	A	GT2-A	0.0450328
GT2-A|ALW87096|H.sedentariusDG5B_Bacteria	A	GT2-A	0.0384481
GT2-A|ALX49249|L.amyloliquefaciensLAM0015_Bacteria	A	GT2-A	0.104925
GT2-A|AMN68896|P.spP11G5_Bacteria	A	GT2-A	0.0465398
GT2-A|AMV16751|P.spSH-PL14_Bacteria	A	GT2-A	0.0329105
GT2-A|AMV32098|P.spSH-Sr6A_Bacteria	A	GT2-A	0.0412179
GT2-A|AMW31576|A.platensisYZ_Bacteria	A	GT2-A	0.0495205
GT2-A|ANA80076|P.glucanolyticus5162_Bacteria	A	GT2-A	0.0538703
GT2-A|ANA80510|P.glucanolyticus5162_Bacteria	A	GT2-A	0.0441026
GT2-A|ANB58906|A.spB2M1_Bacteria	A	GT2-A	0.0355013
GT2-A|AND21799|B.doreiCL03T12C01_Bacteria	A	GT2-A	0.0549778
GT2-A|AND42266|B.oceanisediminis2691_Bacteria	A	GT2-A	0.0246478
GT2-A|ANE47635|P.swuensisDY6_Bacteria	A	GT2-A	0.0345228
GT2-A|ANP28471|D.vaginalisAD1-86_Bacteria	A	GT2-A	0.0723923
GT2-A|ANP73906|C.arcticumPAMC27867_Bacteria	A	GT2-A	0.072416
GT2-A|ANT63382|Y.spCCB-MM3_Bacteria	A	GT2-A	0.0441521
GT2-A|ANU10112|P.antarcticusDSM14505_Bacteria	A	GT2-A	0.091812
GT2-A|ANU64362|P.spYL27_Bacteria	A	GT2-A	0.0352394
GT2-A|ANU64363|P.spYL27_Bacteria	A	GT2-A	0.0302262
GT2-A|AQZ97743|C.kerstersii8943_Bacteria	A	GT2-A	0.0457102
GT2-A|ARC37634|P.yeeiFDAARGOS_252_Bacteria	A	GT2-A	0.033518
GT2-A|ARE22167|L.lactissubspcremorisJM3_Bacteria	A	GT2-A	0.0332402
GT2-A|ARF08777|C.CTV1_Virus	A	GT2-A	0.0278923
GT2-A|ARI77876|H.mangroviKTB131_Bacteria	A	GT2-A	0.0381916
GT2-A|ARJ58027|S.suis3366_Bacteria	A	GT2-A	0.0452432
GT2-A|ARM75314|A.manzaensisYN-25_Archaea	A	GT2-A	0.0318766
GT2-A|ARN63886|L.mesenteroidessubspmesenteroidesBD1710_Bacteria	A	GT2-A	0.0431281
GT2-A|ARN73861|O.sagamiensisNBRC107125_Bacteria	A	GT2-A	0.0994851
GT2-A|ARN81085|M.bryophilaS285_Bacteria	A	GT2-A	0.0625147
GT2-A|ARO11616|P.freudenreichiiPUF1_Bacteria	A	GT2-A	0.0495267
GT2-A|ARR49853|P.damselaesubspdamselaeKC-Na-1_Bacteria	A	GT2-A	0.0481961
GT2-A|ARU16702|C.marinusE4A9_Bacteria	A	GT2-A	0.0345945
GT2-A|ARU49467|S.spSL2-1_Bacteria	A	GT2-A	0.0724602
GT2-A|ARV11100|G.spSZ-19_Bacteria	A	GT2-A	0.0405604
GT2-A|ARY92011|L.caseiLC5_Bacteria	A	GT2-A	0.0633722
GT2-A|ASB48309|A.saponilacusDSM24412_Bacteria	A	GT2-A	0.0573441
GT2-A|ASG23413|N.amazonenseCBAmc_Bacteria	A	GT2-A	0.0427486
GT2-A|ASJ76670|G.antarcticusIMCC3135_Bacteria	A	GT2-A	0.0292473
GT2-A|ASR69471|L.mesenteroidesWiKim33_Bacteria	A	GT2-A	0.0267717
GT2-A|ATI44032|C.manganoxidansDY25_Bacteria	A	GT2-A	0.0627524
GT2-A|AUC75716|O.spBg11-27_Bacteria	A	GT2-A	0.0666014
GT2-A|AUG54617|T.marinaCSC3H3_Bacteria	A	GT2-A	0.0563294
GT2-A|AUQ82108|P.inhibensP57_Bacteria	A	GT2-A	0.0429541
GT2-A|AUU83943|L.spLSNIH1_Bacteria	A	GT2-A	0.0530382
GT2-A|AUV18335|A.spASNIH7_Bacteria	A	GT2-A	0.0245682
GT2-A|AVF15875|E.cloacaeAR_0072_Bacteria	A	GT2-A	0.0431906
GT2-A|AVR46892|G.spSH35_Bacteria	A	GT2-A	0.0411112
GT2-A|AVX44949|C.concisusP2CDO4_Bacteria	A	GT2-A	0.0376198
GT2-A|AWB49014|G.spHYN0069_Bacteria	A	GT2-A	0.0213211
GT2-A|AWB50627|G.spHYN0069_Bacteria	A	GT2-A	0.0573538
GT2-A|AWB87888|M.spCGMCC116372_Bacteria	A	GT2-A	0.0379927
GT2-A|AWF80101|M.spA4B17_Bacteria	A	GT2-A	0.0272953
GT2-A|AWF96587|W.cibariaM2_Bacteria	A	GT2-A	0.0380181
GT2-A|AWO95417|B.diazoefficiensXF7_Bacteria	A	GT2-A	0.0342529
GT2-A|AXA85178|L.sp83-4_Bacteria	A	GT2-A	0.0455325
GT2-A|AXB83794|C.butyricumS-45-5_Bacteria	A	GT2-A	0.0367767
GT2-A|AXB85431|C.butyricumS-45-5_Bacteria	A	GT2-A	0.0215272
GT2-A|AXH63489|P.spWCHPr000369_Bacteria	A	GT2-A	0.0430618
GT2-A|AXI54662|S.spJL08_Bacteria	A	GT2-A	0.0837677
GT2-A|AXJ11238|A.spPM3_Bacteria	A	GT2-A	0.0319812
GT2-A|BAC09870|T.elongatusBP-1_Bacteria	A	GT2-A	0.0366395
GT2-A|BAG02777|M.aeruginosaNIES-843_Bacteria	A	GT2-A	0.0983999
GT2-A|BAK18181|S.silvestrisStLB046_Bacteria	A	GT2-A	0.0450051
GT2-A|BAR35045|u.MediterraneanphageuvMED_	A	GT2-A	0.0339157
GT2-A|BAU30943|M.alkaliphilaJAMAC0309_Bacteria	A	GT2-A	0.0351089
GT2-A|BAU40741|L.spO-77_Bacteria	A	GT2-A	0.0716957
GT2-A|BAU48123|S.variabilisskN76_Bacteria	A	GT2-A	0.0225843
GT2-A|BAV09710|F.lacunaeNBRC104114_Bacteria	A	GT2-A	0.0420476
GT2-A|BAV10236|F.lacunaeNBRC104114_Bacteria	A	GT2-A	0.0395888
GT2-A|BAY18536|A.circularisNIES-21_Bacteria	A	GT2-A	0.0951952
GT2-A|BAY49931|S.spHK-05NIES-2130_Bacteria	A	GT2-A	0.042854
GT2-A|BAZ65640|F.spNIES-4106_Bacteria	A	GT2-A	0.0349581
GT2-A|BAZ80593|S.kisselevianaNIES-73_Bacteria	A	GT2-A	0.0444058
GT2-A|BBA32760|M.marinumS8_Bacteria	A	GT2-A	0.0412003
GT2-A|BBC22528|P.spABRG5-3_Bacteria	A	GT2-A	0.0408232
GT2-A|BBD73496|S.acidiphilusHS-1_Archaea	A	GT2-A	0.0334322
GT2-A|BBD73904|S.acidiphilusHS-1_Archaea	A	GT2-A	0.0521612
GT2-A|BBD77740|H.thermoluteolusTH-1_Bacteria	A	GT2-A	0.0745451
GT2-A|BBD80380|R.bacteriumDysh456_Bacteria	A	GT2-A	0.0430294
GT2-A|CAL95876|A.spBH72_Bacteria	A	GT2-A	0.0279636
GT2-A|CAN96857|S.cellulosumSoce56_Bacteria	A	GT2-A	0.0533657
GT2-A|CAO99137|P.freudenreichiisubspshermaniiTL0176_Bacteria	A	GT2-A	0.0400948
GT2-A|CAZ90348|T.arsenitoxydans3As_Bacteria	A	GT2-A	0.0234192
GT2-A|CBG69263|S.scabiei8722_Bacteria	A	GT2-A	0.125052
GT2-A|CBK43108|N.defluvii_Bacteria	A	GT2-A	0.07607
GT2-A|CBK93134|E.rectaleM1041_Bacteria	A	GT2-A	0.0661596
GT2-A|CBL07979|R.intestinalisM501_Bacteria	A	GT2-A	0.141616
GT2-A|CBL21497|R.spSR15_Bacteria	A	GT2-A	0.0514411
GT2-A|CBL45026|g.proteobacteriumHdN1_	A	GT2-A	0.0519147
GT2-A|CBW26417|H.marinusSJ_Bacteria	A	GT2-A	0.051036
GT2-A|CCB68863|F.branchiophilumFL-15_Bacteria	A	GT2-A	0.0553106
GT2-A|CCD48935|B.cinereaT4_Fungi	A	GT2-A	0.0463841
GT2-A|CCE25436|M.alcaliphilum20Z_Bacteria	A	GT2-A	0.0291231
GT2-A|CEN27315|L.pisciumMKFS47_Bacteria	A	GT2-A	0.0302855
GT2-A|CUS02568|A.Cfx-K_Bacteria	A	GT2-A	0.0398656
GT2-A|SCF28236|M.viridifaciensDSM43909_Bacteria	A	GT2-A	0.0204451
GT2-A|SDB22418|F.bacteriumMAR_2010_188_Bacteria	A	GT2-A	0.0437419
GT2-A|SDS71676|P.bacteriumGAS479_Bacteria	A	GT2-A	0.288376
GT2-A|SDS93633|A.derwentensisDSM43941_Bacteria	A	GT2-A	0.0418139
GT2-A|SDU00258|P.spHel1_33_78_Bacteria	A	GT2-A	0.0398773
GT2-A|SDU74712|J.alkaliphilaDSM45079_Bacteria	A	GT2-A	0.0677763
GT2-A|SET93880|C.sphenoidesJCM1415ATCC19403_Bacteria	A	GT2-A	0.0372135
GT2-A|SET94046|C.sphenoidesJCM1415ATCC19403_Bacteria	A	GT2-A	0.0590854
GT2-A|SHL53330|B.lablabiGAS499_Bacteria	A	GT2-A	0.0418681
GT2-A|SLM50208|N.japonica_Bacteria	A	GT2-A	0.0337129
GT2-A|SQH72246|P.crevioricanisNCTC12858_Bacteria	A	GT2-A	0.0402461
GT2-A|SQH77580|S.benthicaDB21MT-2_Bacteria	A	GT2-A	0.0400748
GT2-A|ZP_02868512|C.spiroformeDSM1552_Bacteria	A	GT2-A	0.034612
GT21-A|AAC48147|C.elegansBristolN2_Metazoa	A	GT21-A	0.0612462
GT21-A|AAC71156|C.elegansBristolN2_Metazoa	A	GT21-A	0.0293687
GT21-A|AAF46795|D.melanogaster_Fungi	A	GT21-A	0.0292197
GT21-A|AAH38711|H.sapiens_Metazoa	A	GT21-A	0.0391706
GT21-A|AAH95838|D.rerio_Metazoa	A	GT21-A	0.0330226
GT21-A|AAK29448|C.griseus_Metazoa	A	GT21-A	0.0280992
GT21-A|AAK31533|C.elegansBristolN2_Metazoa	A	GT21-A	0.0346609
GT21-A|AAK42379|S.solfataricusP2_Archaea	A	GT21-A	0.0617633
GT21-A|AAK73020|K.phaffiiGS115_Fungi	A	GT21-A	0.0807791
GT21-A|AAL32224|C.elegansBristolN2_Metazoa	A	GT21-A	0.0389079
GT21-A|AAL32225|C.elegansBristolN2_Metazoa	A	GT21-A	0.058074
GT21-A|AAL42806|A.fabrumstrC58_Bacteria	A	GT21-A	0.0621989
GT21-A|AAM15582|C.elegansBristolN2_Metazoa	A	GT21-A	0.0306022
GT21-A|AAR34027|G.sulfurreducensPCA_Bacteria	A	GT21-A	0.037489
GT21-A|AAS51433|E.gossypiiATCC10895_Fungi	A	GT21-A	0.0226597
GT21-A|AAT43750|P.torridusDSM9790_Archaea	A	GT21-A	0.0368459
GT21-A|AAU48598|B.malleiATCC23344_Bacteria	A	GT21-A	0.123272
GT21-A|AAW45093|C.neoformansvarneoformansJEC21_Fungi	A	GT21-A	0.0245535
GT21-A|AAW99047|M.xanthus_Bacteria	A	GT21-A	0.0467586
GT21-A|AAX55972|C.neoformansvargrubiiH99_Fungi	A	GT21-A	0.0347793
GT21-A|AAY79620|S.acidocaldariusDSM639_Archaea	A	GT21-A	0.0414155
GT21-A|AAZ64248|C.pinatubonensisJMP134_Bacteria	A	GT21-A	0.0186882
GT21-A|ABA22197|T.variabilisATCC29413_Bacteria	A	GT21-A	0.041456
GT21-A|ABA22198|T.variabilisATCC29413_Bacteria	A	GT21-A	0.0350308
GT21-A|ABA78305|R.sphaeroides241_Bacteria	A	GT21-A	0.0591874
GT21-A|ABB07879|B.latasp383_Bacteria	A	GT21-A	0.0548055
GT21-A|ABB10585|B.latasp383_Bacteria	A	GT21-A	0.0264074
GT21-A|ABB33033|G.metallireducensGS-15_Bacteria	A	GT21-A	0.0857731
GT21-A|ABC37406|B.thailandensisE264E264ATCC700388_Bacteria	A	GT21-A	0.0566437
GT21-A|ABC80671|A.dehalogenans2CP-C_Bacteria	A	GT21-A	0.0456621
GT21-A|ABE30900|P.xenovoransLB400_Bacteria	A	GT21-A	0.0614599
GT21-A|ABE30905|P.xenovoransLB400_Bacteria	A	GT21-A	0.0301411
GT21-A|ABF10279|C.metalliduransCH34_Bacteria	A	GT21-A	0.0317747
GT21-A|ABF39728|C.KoribacterversatilisEllin345_	A	GT21-A	0.0483748
GT21-A|ABF39729|C.KoribacterversatilisEllin345_	A	GT21-A	0.0401869
GT21-A|ABG53868|T.erythraeumIMS101_Bacteria	A	GT21-A	0.0459863
GT21-A|ABJ82392|C.SolibacterusitatusEllin6076_	A	GT21-A	0.0346143
GT21-A|ABJ82483|C.SolibacterusitatusEllin6076_	A	GT21-A	0.0340769
GT21-A|ABJ87374|C.SolibacterusitatusEllin6076_	A	GT21-A	0.0490521
GT21-A|ABK17937|S.fumaroxidansMPOB_Bacteria	A	GT21-A	0.0632432
GT21-A|ABK18796|S.fumaroxidansMPOB_Bacteria	A	GT21-A	0.028539
GT21-A|ABK98194|P.propionicusDSM2379_Bacteria	A	GT21-A	0.0323811
GT21-A|ABN82261|B.pseudomallei668_Bacteria	A	GT21-A	0.0540514
GT21-A|ABO54100|B.vietnamiensisG4_Bacteria	A	GT21-A	0.0375374
GT21-A|ABP69726|R.sphaeroidesATCC17025_Bacteria	A	GT21-A	0.0676628
GT21-A|ABP94965|M.sedulaDSM5348_Archaea	A	GT21-A	0.0983252
GT21-A|ABQ25237|G.uraniireducensRf4_Bacteria	A	GT21-A	0.0335436
GT21-A|ABS27814|A.spFw109-5_Bacteria	A	GT21-A	0.03058
GT21-A|ABW02073|C.maquilingensisIC-167_Archaea	A	GT21-A	0.019595
GT21-A|ABW30739|A.marinaMBIC11017_Bacteria	A	GT21-A	0.0641323
GT21-A|ABX15819|B.multivoransATCC17616_Bacteria	A	GT21-A	0.0370483
GT21-A|ABY31840|M.extorquensPA1_Bacteria	A	GT21-A	0.0383312
GT21-A|ACA20603|M.sp4-46_Bacteria	A	GT21-A	0.0193925
GT21-A|ACA20862|M.sp4-46_Bacteria	A	GT21-A	0.0597153
GT21-A|ACA90321|B.cenocepaciaMC0-3_Bacteria	A	GT21-A	0.0407123
GT21-A|ACB22984|M.radiotoleransJCM2831_Bacteria	A	GT21-A	0.0633529
GT21-A|ACB25839|M.radiotoleransJCM2831_Bacteria	A	GT21-A	0.0338081
GT21-A|ACB50102|C.spATCC51142_Bacteria	A	GT21-A	0.0436088
GT21-A|ACB63543|B.ambifariaMC40-6_Bacteria	A	GT21-A	0.0338616
GT21-A|ACB67526|B.ambifariaMC40-6_Bacteria	A	GT21-A	0.0379836
GT21-A|ACB78865|M.populiBJ001_Bacteria	A	GT21-A	0.0420245
GT21-A|ACB81802|M.populiBJ001_Bacteria	A	GT21-A	0.0438593
GT21-A|ACB94100|B.indicasubspindicaATCC9039_Bacteria	A	GT21-A	0.0190957
GT21-A|ACB94104|B.indicasubspindicaATCC9039_Bacteria	A	GT21-A	0.0340765
GT21-A|ACB97225|B.indicasubspindicaATCC9039_Bacteria	A	GT21-A	0.0376634
GT21-A|ACC70369|P.phymatumSTM815_Bacteria	A	GT21-A	0.133806
GT21-A|ACC76082|P.phymatumSTM815_Bacteria	A	GT21-A	0.0635407
GT21-A|ACC78851|N.punctiformePCC73102_Bacteria	A	GT21-A	0.0516157
GT21-A|ACD16595|P.phytofirmansPsJN_Bacteria	A	GT21-A	0.0567023
GT21-A|ACD16600|P.phytofirmansPsJN_Bacteria	A	GT21-A	0.0495709
GT21-A|ACD96886|G.lovleyiSZ_Bacteria	A	GT21-A	0.035222
GT21-A|ACG72178|A.spK_Bacteria	A	GT21-A	0.0901985
GT21-A|ACH40352|G.bemidjiensisBem_Bacteria	A	GT21-A	0.0473373
GT21-A|ACH84001|A.ferrooxidansATCC53993_Bacteria	A	GT21-A	0.0460828
GT21-A|ACI21069|T.yellowstoniiDSM11347_Bacteria	A	GT21-A	0.101778
GT21-A|ACK49112|M.silvestrisBL2_Bacteria	A	GT21-A	0.0320137
GT21-A|ACK50452|M.silvestrisBL2_Bacteria	A	GT21-A	0.0279173
GT21-A|ACK51648|M.silvestrisBL2_Bacteria	A	GT21-A	0.0392625
GT21-A|ACK51945|M.silvestrisBL2_Bacteria	A	GT21-A	0.0325956
GT21-A|ACK64830|C.spPCC8801_Bacteria	A	GT21-A	0.0552416
GT21-A|ACK71958|C.spPCC7424_Bacteria	A	GT21-A	0.0337625
GT21-A|ACK81648|M.extorquensCM4_Bacteria	A	GT21-A	0.0314944
GT21-A|ACK84582|M.extorquensCM4_Bacteria	A	GT21-A	0.0324786
GT21-A|ACL43972|C.spPCC7425_Bacteria	A	GT21-A	0.0340019
GT21-A|ACL47365|C.spPCC7425_Bacteria	A	GT21-A	0.0240178
GT21-A|ACL61893|M.nodulansORS2060_Bacteria	A	GT21-A	0.0352863
GT21-A|ACL62097|M.nodulansORS2060_Bacteria	A	GT21-A	0.039156
GT21-A|ACM00323|R.sphaeroidesKD131_Bacteria	A	GT21-A	0.0352133
GT21-A|ACM22000|G.daltoniiFRC-32_Bacteria	A	GT21-A	0.0376985
GT21-A|ACO31903|A.capsulatumATCC51196_Bacteria	A	GT21-A	0.0426455
GT21-A|ACO33464|A.capsulatumATCC51196_Bacteria	A	GT21-A	0.0350206
GT21-A|ACO33872|A.capsulatumATCC51196_Bacteria	A	GT21-A	0.042056
GT21-A|ACO78268|A.vinelandiiDJATCCBAA-1303_Bacteria	A	GT21-A	0.0447118
GT21-A|ACP22903|S.frediiNGR234_Bacteria	A	GT21-A	0.0416932
GT21-A|ACP36918|S.islandicusM1425_Archaea	A	GT21-A	0.0494679
GT21-A|ACR12102|T.turneraeT7901_Bacteria	A	GT21-A	0.0837208
GT21-A|ACR28175|B.glumaeBGR1_Bacteria	A	GT21-A	0.0295976
GT21-A|ACR30826|B.glumaeBGR1_Bacteria	A	GT21-A	0.0381604
GT21-A|ACS38482|M.extorquensAM1_Bacteria	A	GT21-A	0.0518422
GT21-A|ACT16955|G.spM21_Bacteria	A	GT21-A	0.056431
GT21-A|ADB19284|P.staleyiDSM6068_Bacteria	A	GT21-A	0.0362093
GT21-A|ADB95134|C.AtelocyanobacteriumthalassaisolateALOHA_	A	GT21-A	0.0383256
GT21-A|ADE86971|R.capsulatusSB1003_Bacteria	A	GT21-A	0.0324806
GT21-A|ADG15694|B.spCCGE1002_Bacteria	A	GT21-A	0.0317234
GT21-A|ADG15700|B.spCCGE1002_Bacteria	A	GT21-A	0.033718
GT21-A|ADG67314|P.limnophilaDSM3776_Bacteria	A	GT21-A	0.0365144
GT21-A|ADI65427|N.azollae0708_Bacteria	A	GT21-A	0.0475029
GT21-A|ADJ22304|H.denitrificansATCC51888_Bacteria	A	GT21-A	0.0513961
GT21-A|ADJ22309|H.denitrificansATCC51888_Bacteria	A	GT21-A	0.0478821
GT21-A|ADJ24846|H.denitrificansATCC51888_Bacteria	A	GT21-A	0.0676954
GT21-A|ADN16387|C.spPCC7822_Bacteria	A	GT21-A	0.0382009
GT21-A|ADN49482|V.distributaDSM14429_Archaea	A	GT21-A	0.0447246
GT21-A|ADN57710|B.spCCGE1003_Bacteria	A	GT21-A	0.0520763
GT21-A|ADO42754|K.vulgareY25_Bacteria	A	GT21-A	0.0704268
GT21-A|ADO73399|S.aurantiacaDW43-1_Bacteria	A	GT21-A	0.0486421
GT21-A|ADP72364|R.vannieliiATCC17100_Bacteria	A	GT21-A	0.0487141
GT21-A|ADV14990|M.ciceribiovarbiserrulaeWSM1271_Bacteria	A	GT21-A	0.0375147
GT21-A|ADV25270|C.gattiiWM276_Fungi	A	GT21-A	0.0289472
GT21-A|ADV62326|I.pallidaATCC43644_Bacteria	A	GT21-A	0.0590803
GT21-A|ADV83782|T.saanensisSP1PR4_Bacteria	A	GT21-A	0.0302472
GT21-A|ADV84804|T.saanensisSP1PR4_Bacteria	A	GT21-A	0.0336339
GT21-A|ADW14870|G.spM18_Bacteria	A	GT21-A	0.0335926
GT21-A|ADW67147|G.tundricolaMP5ACTX9_Bacteria	A	GT21-A	0.0317803
GT21-A|ADW68031|G.tundricolaMP5ACTX9_Bacteria	A	GT21-A	0.044567
GT21-A|ADW73958|R.spY9602_Bacteria	A	GT21-A	0.0501094
GT21-A|ADX55002|B.spCCGE1001_Bacteria	A	GT21-A	0.0828504
GT21-A|ADY01160|V.moutnovskia768-28_Archaea	A	GT21-A	0.0868937
GT21-A|ADY45213|A.suum_Metazoa	A	GT21-A	0.0384169
GT21-A|ADY64736|A.spH13-3_Bacteria	A	GT21-A	0.0407334
GT21-A|AEA59818|B.gladioliBSR3_Bacteria	A	GT21-A	0.0406184
GT21-A|AEA64183|B.gladioliBSR3_Bacteria	A	GT21-A	0.0246526
GT21-A|AEB08877|D.acetoxidansDSM11109_Bacteria	A	GT21-A	0.0627163
GT21-A|AEB08888|D.acetoxidansDSM11109_Bacteria	A	GT21-A	0.0521875
GT21-A|AEB95370|M.cuprinaAr-4_Archaea	A	GT21-A	0.0541937
GT21-A|AEE92912|A.hospitalisW1_Archaea	A	GT21-A	0.0353833
GT21-A|AEH90951|M.opportunistumWSM2075_Bacteria	A	GT21-A	0.0753383
GT21-A|AEI37207|Z.mobilissubsppomaceaeATCC29192_Bacteria	A	GT21-A	0.0346085
GT21-A|AEI68263|M.fulvusHW-1_Bacteria	A	GT21-A	0.0492857
GT21-A|AEI81105|C.necatorN-1_Bacteria	A	GT21-A	0.0230091
GT21-A|AEM47428|A.ferrivoransSS3_Bacteria	A	GT21-A	0.0522534
GT21-A|AEP11012|C.thermophilumB_Bacteria	A	GT21-A	0.0772524
GT21-A|AEP13249|C.thermophilumB_Bacteria	A	GT21-A	0.0418902
GT21-A|AEP13593|C.thermophilumB_Bacteria	A	GT21-A	0.0341699
GT21-A|AET39659|E.cymbalariaeDBVPG7215_Fungi	A	GT21-A	0.0238716
GT21-A|AEU34523|G.mallensisMP5ACTX8_Bacteria	A	GT21-A	0.0270447
GT21-A|AEU36014|G.mallensisMP5ACTX8_Bacteria	A	GT21-A	0.0331211
GT21-A|AEX51970|R.aquatilisCIP7865ATCC33071_Bacteria	A	GT21-A	0.0368165
GT21-A|AFC87529|F.aurantiaDSM6220_Bacteria	A	GT21-A	0.0421257
GT21-A|AFE04282|C.coralloidesDSM2259_Bacteria	A	GT21-A	0.0553755
GT21-A|AFE10602|C.coralloidesDSM2259_Bacteria	A	GT21-A	0.0553827
GT21-A|AFJ88847|B.spKJ006_Bacteria	A	GT21-A	0.0439723
GT21-A|AFL50803|S.frediiUSDA257_Bacteria	A	GT21-A	0.0452407
GT21-A|AFL86542|T.roseusDSM18391_Bacteria	A	GT21-A	0.0326081
GT21-A|AFL89780|T.roseusDSM18391_Bacteria	A	GT21-A	0.0913945
GT21-A|AFM23266|D.tiedjeiDSM6799_Bacteria	A	GT21-A	0.0347963
GT21-A|AFM78306|C.gigas_Metazoa	A	GT21-A	0.0407885
GT21-A|AFN56235|Z.mobilissubspmobilisATCC29191_Bacteria	A	GT21-A	0.059064
GT21-A|AFN73882|M.roseusP3M-2_Bacteria	A	GT21-A	0.042466
GT21-A|AFP03590|C.milii_Metazoa	A	GT21-A	0.0277674
GT21-A|AFQ48756|B.cepaciaGG4_Bacteria	A	GT21-A	0.0281067
GT21-A|AFQ49684|B.cepaciaGG4_Bacteria	A	GT21-A	0.0708625
GT21-A|AFS53096|L.ferriphilumML-04_Bacteria	A	GT21-A	0.0492057
GT21-A|AFT85645|P.phenoliruptrixBR3459a_Bacteria	A	GT21-A	0.0391872
GT21-A|AFW00308|G.oxydansH24_Bacteria	A	GT21-A	0.0437802
GT21-A|AFW95829|A.sp90_Bacteria	A	GT21-A	0.0356369
GT21-A|AFW95947|A.sp90_Bacteria	A	GT21-A	0.0417187
GT21-A|AFY34547|C.spPCC7507_Bacteria	A	GT21-A	0.0248681
GT21-A|AFY35890|C.spPCC7507_Bacteria	A	GT21-A	0.0390902
GT21-A|AFY41395|N.spPCC7107_Bacteria	A	GT21-A	0.0514324
GT21-A|AFY41396|N.spPCC7107_Bacteria	A	GT21-A	0.125494
GT21-A|AFY51110|N.spPCC7524_Bacteria	A	GT21-A	0.0577771
GT21-A|AFY51111|N.spPCC7524_Bacteria	A	GT21-A	0.0542716
GT21-A|AFY54732|R.spPCC7116_Bacteria	A	GT21-A	0.0435777
GT21-A|AFY61046|S.spPCC6312_Bacteria	A	GT21-A	0.0311111
GT21-A|AFY73313|S.spPCC7502_Bacteria	A	GT21-A	0.0229595
GT21-A|AFZ21565|M.spPCC7113_Bacteria	A	GT21-A	0.0521296
GT21-A|AFZ24749|C.stagnalePCC7417_Bacteria	A	GT21-A	0.0503561
GT21-A|AFZ30073|G.spPCC7428_Bacteria	A	GT21-A	0.0283693
GT21-A|AFZ55110|C.aponinumPCC10605_	A	GT21-A	0.0255616
GT21-A|AFZ58568|A.cylindricaPCC7122_Bacteria	A	GT21-A	0.0322143
GT21-A|AGA29387|S.acidiphilaDSM18658_Bacteria	A	GT21-A	0.0368347
GT21-A|AGB48243|M.australicumWSM2073_Bacteria	A	GT21-A	0.131406
GT21-A|AGC46535|M.stipitatusDSM14675_Bacteria	A	GT21-A	0.0325138
GT21-A|AGF51809|S.spPCC6803_Bacteria	A	GT21-A	0.0228324
GT21-A|AGF78522|D.sulfexigensDSM10523_Bacteria	A	GT21-A	0.0423834
GT21-A|AGH49567|S.spMM-1_Bacteria	A	GT21-A	0.04416
GT21-A|AGK46556|B.thailandensisMSMB121_Bacteria	A	GT21-A	0.0525649
GT21-A|AGK48015|B.thailandensisMSMB121_Bacteria	A	GT21-A	0.0528536
GT21-A|AGK56668|H.denitrificans1NES1_Bacteria	A	GT21-A	0.0276405
GT21-A|AGK56673|H.denitrificans1NES1_Bacteria	A	GT21-A	0.0335746
GT21-A|AGK59354|H.denitrificans1NES1_Bacteria	A	GT21-A	0.0468224
GT21-A|AGP42330|S.cellulosumSo0157-2_Bacteria	A	GT21-A	0.0195265
GT21-A|AGR72595|B.pseudomalleiMSHR305_Bacteria	A	GT21-A	0.0539592
GT21-A|AGW13039|D.gigasDSM1382ATCC19364_Bacteria	A	GT21-A	0.0504007
GT21-A|AHB89164|T.spNK55a_Bacteria	A	GT21-A	0.116102
GT21-A|AHC50710|S.acidocaldariusSUSAZ_Archaea	A	GT21-A	0.0388843
GT21-A|AHI26581|K.xylinusE25_Bacteria	A	GT21-A	0.0636918
GT21-A|AHI64118|B.thailandensisH0587_Bacteria	A	GT21-A	0.0297512
GT21-A|AHJ30934|N.spumigenaCCY9414_Bacteria	A	GT21-A	0.0508079
GT21-A|AHJ64318|G.bethesdensisCGDNIH3_Bacteria	A	GT21-A	0.0302458
GT21-A|AHJ69611|G.bethesdensisCGDNIH2_Bacteria	A	GT21-A	0.05334
GT21-A|AHK01662|A.tumefaciensLBA4213Ach5_Bacteria	A	GT21-A	0.0454016
GT21-A|AHK70620|G.oxydansDSM3504_Bacteria	A	GT21-A	0.041669
GT21-A|AHZ46170|u.bacterium12-5D_	A	GT21-A	0.0578165
GT21-A|AIA55933|A.caldusATCC51756_Bacteria	A	GT21-A	0.0657296
GT21-A|AID27896|M.huakuii7653R_Bacteria	A	GT21-A	0.0235047
GT21-A|AIE19560|D.thiodismutansMLF-1_Bacteria	A	GT21-A	0.0293219
GT21-A|AIE75968|S.spPCC6714_Bacteria	A	GT21-A	0.146296
GT21-A|AIF48057|D.japonicaA8_Bacteria	A	GT21-A	0.0414072
GT21-A|AIO03594|S.spPCC6906_Bacteria	A	GT21-A	0.0352121
GT21-A|AIO25168|B.cepaciaATCC25416_Bacteria	A	GT21-A	0.0457277
GT21-A|AIO28604|B.cepaciaATCC25416_Bacteria	A	GT21-A	0.0470134
GT21-A|AIO31229|B.cenocepaciaDDS22E-1_Bacteria	A	GT21-A	0.052472
GT21-A|AIO37026|B.cenocepaciaDDS22E-1_Bacteria	A	GT21-A	0.0623184
GT21-A|AIO42876|B.cenocepaciaDWS37E-2_Bacteria	A	GT21-A	0.0407256
GT21-A|AIO67705|B.oklahomensisEO147_Bacteria	A	GT21-A	0.0634098
GT21-A|AIO75470|B.multivoransDDS15A-1_Bacteria	A	GT21-A	0.0725992
GT21-A|AIP03576|B.pseudomalleiMSHR1655_Bacteria	A	GT21-A	0.0357305
GT21-A|AIP35993|P.xenovoransLB400_Bacteria	A	GT21-A	0.0971453
GT21-A|AIQ88946|M.oryzaeCBMB20_Bacteria	A	GT21-A	0.0381111
GT21-A|AIQ92166|M.oryzaeCBMB20_Bacteria	A	GT21-A	0.0527235
GT21-A|AJE02661|G.pickeringiiG13_Bacteria	A	GT21-A	0.029032
GT21-A|AJG24627|C.basilensis4G11_Bacteria	A	GT21-A	0.0447427
GT21-A|AJK45558|B.glumaePG1_Bacteria	A	GT21-A	0.0462959
GT21-A|AJK48545|B.glumaePG1_Bacteria	A	GT21-A	0.0603799
GT21-A|AJR25247|S.spYBL2_Bacteria	A	GT21-A	0.0412107
GT21-A|AJW95863|B.gladioliATCC10248_Bacteria	A	GT21-A	0.045779
GT21-A|AJW98934|B.gladioliATCC10248_Bacteria	A	GT21-A	0.0293645
GT21-A|AJX18008|B.ubonensisMSMB22_Bacteria	A	GT21-A	0.0636578
GT21-A|AJX32772|B.oklahomensisC6786_Bacteria	A	GT21-A	0.0363018
GT21-A|AJY12621|B.dolosaAU0158_Bacteria	A	GT21-A	0.0337394
GT21-A|AJY17690|B.multivoransATCCBAA-247_Bacteria	A	GT21-A	0.0336312
GT21-A|AJY21609|B.ambifariaAMMD_Bacteria	A	GT21-A	0.0418847
GT21-A|AJZ57598|P.fungorumATCCBAA-463_Bacteria	A	GT21-A	0.0326593
GT21-A|AJZ60161|P.fungorumATCCBAA-463_Bacteria	A	GT21-A	0.0322346
GT21-A|AKA49589|u.archaeonASS_A1_	A	GT21-A	0.046393
GT21-A|AKF06732|S.amylolyticusDSM53668_Bacteria	A	GT21-A	0.0503437
GT21-A|AKF10911|S.amylolyticusDSM53668_Bacteria	A	GT21-A	0.0220214
GT21-A|AKF82576|M.fulvus124B02_Bacteria	A	GT21-A	0.0186474
GT21-A|AKF85642|M.fulvus124B02_Bacteria	A	GT21-A	0.0379466
GT21-A|AKG23062|C.sp3363_Bacteria	A	GT21-A	0.0529802
GT21-A|AKJ02458|A.gephyraDSM2261_Bacteria	A	GT21-A	0.0352527
GT21-A|AKJ68129|P.thiooxydansDSM25325_Bacteria	A	GT21-A	0.0271287
GT21-A|AKM00772|B.pyrrociniaDSM10685_Bacteria	A	GT21-A	0.0482444
GT21-A|AKM03148|B.pyrrociniaDSM10685_Bacteria	A	GT21-A	0.0406268
GT21-A|AKM38476|B.contaminansMS14_Bacteria	A	GT21-A	0.0480969
GT21-A|AKM40176|B.contaminansMS14_Bacteria	A	GT21-A	0.0986035
GT21-A|AKU91992|V.incomptusDSM27710_Bacteria	A	GT21-A	0.0432523
GT21-A|AKV02904|L.luteolaDSM27648_Bacteria	A	GT21-A	0.0286789
GT21-A|ALB39419|A.spwa102_Bacteria	A	GT21-A	0.0321202
GT21-A|ALB41379|A.spwa102_Bacteria	A	GT21-A	0.0253344
GT21-A|ALC41196|D.busckii_Fungi	A	GT21-A	0.0426754
GT21-A|ALD92658|C.gilardiiCR3_Bacteria	A	GT21-A	0.0456946
GT21-A|ALP63058|P.caribensisMWAP64_Bacteria	A	GT21-A	0.0438558
GT21-A|ALV30490|P.phragmitetus31801_Bacteria	A	GT21-A	0.036481
GT21-A|ALV55067|B.cenocepaciaST32_Bacteria	A	GT21-A	0.0655717
GT21-A|ALX12509|B.cepaciaJBK9_Bacteria	A	GT21-A	0.0431765
GT21-A|ALX15056|B.cepaciaJBK9_Bacteria	A	GT21-A	0.028046
GT21-A|AMD21259|E.sinecaudumATCC58844_Fungi	A	GT21-A	0.0344459
GT21-A|AMD89420|D.fairfieldensisCCUG45958_Bacteria	A	GT21-A	0.0636712
GT21-A|AME27394|B.spPAMC26561_Bacteria	A	GT21-A	0.0507825
GT21-A|AME27396|B.spPAMC26561_Bacteria	A	GT21-A	0.0560048
GT21-A|AMN42200|R.spZ2-YC6860_Bacteria	A	GT21-A	0.0431091
GT21-A|AMR81803|C.nantongensisX1_Bacteria	A	GT21-A	0.0509433
GT21-A|AMU07467|B.cenocepacia842_Bacteria	A	GT21-A	0.0504203
GT21-A|AMV21210|P.spSH-PL14_Bacteria	A	GT21-A	0.0511759
GT21-A|AMV21879|P.spSH-PL14_Bacteria	A	GT21-A	0.0424391
GT21-A|AMV38846|P.spSH-PL62_Bacteria	A	GT21-A	0.0886352
GT21-A|AMX96683|M.ciceriCC1192_Bacteria	A	GT21-A	0.0270646
GT21-A|AMX98729|M.ciceribiovarbiserrulaeWSM1284_Bacteria	A	GT21-A	0.0374504
GT21-A|ANA13008|A.oryzifermentansSLV-7_Bacteria	A	GT21-A	0.0230554
GT21-A|ANA39609|G.anodireducensSD-1_Bacteria	A	GT21-A	0.0277853
GT21-A|ANB72524|B.spOLGA172_Bacteria	A	GT21-A	0.0243676
GT21-A|ANB72529|B.spOLGA172_Bacteria	A	GT21-A	0.0301138
GT21-A|ANB75278|B.spOLGA172_Bacteria	A	GT21-A	0.0301712
GT21-A|ANH04071|S.spHZN7_Bacteria	A	GT21-A	0.0406031
GT21-A|ANH56530|H.siamensisMTCC10142_Fungi	A	GT21-A	0.0354679
GT21-A|ANI76707|S.spEP60837_Bacteria	A	GT21-A	0.0412722
GT21-A|ANN61085|M.lotiNZP2037_Bacteria	A	GT21-A	0.0242336
GT21-A|ANT49879|M.amorphaeCCNWGS0123_Bacteria	A	GT21-A	0.0355205
GT21-A|ANT60705|Y.spCCB-MM3_Bacteria	A	GT21-A	0.046667
GT21-A|ARD84514|F.acidiphilumY_Archaea	A	GT21-A	0.060975
GT21-A|ARJ67955|M.spME-1_Bacteria	A	GT21-A	0.0587701
GT21-A|ARM77024|A.manzaensisYN-25_Archaea	A	GT21-A	0.0292347
GT21-A|ARN57639|P.bacteriumST-PulAB-D4_Bacteria	A	GT21-A	0.0596127
GT21-A|ARN81311|M.bryophilaS285_Bacteria	A	GT21-A	0.0326358
GT21-A|ARN81612|M.bryophilaS285_Bacteria	A	GT21-A	0.064715
GT21-A|ARN83668|M.bryophilaS285_Bacteria	A	GT21-A	0.0329814
GT21-A|ARO14690|K.robustumSPU_B003_Bacteria	A	GT21-A	0.039696
GT21-A|ARO54513|M.zatmaniiPSBB041_Bacteria	A	GT21-A	0.0621022
GT21-A|ARQ00756|P.sinuspersiciRIPI110_Bacteria	A	GT21-A	0.040116
GT21-A|ARQ02295|P.sinuspersiciRIPI110_Bacteria	A	GT21-A	0.0408148
GT21-A|ARV57938|N.cyanobacteriumHT-58-2_Bacteria	A	GT21-A	0.0336883
GT21-A|ARV58122|N.cyanobacteriumHT-58-2_Bacteria	A	GT21-A	0.0270156
GT21-A|ARW09883|A.ascendensSRCM101447_Bacteria	A	GT21-A	0.0618751
GT21-A|ARW17088|K.europaeusSRCM101446_Bacteria	A	GT21-A	0.05382
GT21-A|ASC05127|A.pasteurianussubsppasteurianusSRCM101468_Bacteria	A	GT21-A	0.0449339
GT21-A|ASG23769|N.amazonenseCBAmc_Bacteria	A	GT21-A	0.0302301
GT21-A|ASI13991|C.MicrarchaeotaarchaeonMia14_	A	GT21-A	0.0344627
GT21-A|ASL41925|B.spAD24_Bacteria	A	GT21-A	0.0272336
GT21-A|ASL41930|B.spAD24_Bacteria	A	GT21-A	0.0399654
GT21-A|ATF85032|B.gladiolipvgladioliFDAARGOS_389_Bacteria	A	GT21-A	0.067425
GT21-A|ATF90207|B.gladiolipvgladioliFDAARGOS_389_Bacteria	A	GT21-A	0.02533
GT21-A|ATI83318|S.yanoikuyaeS72_Bacteria	A	GT21-A	0.0359897
GT21-A|ATJ89672|A.tropicalisBDGP1_Bacteria	A	GT21-A	0.0522471
GT21-A|ATN35343|R.spACO-34A_Bacteria	A	GT21-A	0.0503441
GT21-A|ATP21623|S.yanoikuyaeSHJ_Bacteria	A	GT21-A	0.031665
GT21-A|AUB39163|N.flagelliformeCCNUN1_Bacteria	A	GT21-A	0.0430624
GT21-A|AUC11196|R.spY9_Bacteria	A	GT21-A	0.0361079
GT21-A|AUT01140|N.spCENA543_Bacteria	A	GT21-A	0.0348602
GT21-A|AUT03710|N.spCENA543_Bacteria	A	GT21-A	0.0757359
GT21-A|AUT03711|N.spCENA543_Bacteria	A	GT21-A	0.0621781
GT21-A|AUT59420|P.terraeDSM17804_Bacteria	A	GT21-A	0.0931876
GT21-A|AUT62805|P.terraeDSM17804_Bacteria	A	GT21-A	0.0457249
GT21-A|AUT68204|P.hospitaDSM17164_Bacteria	A	GT21-A	0.051798
GT21-A|AUT70769|P.hospitaDSM17164_Bacteria	A	GT21-A	0.0278079
GT21-A|AUT75766|P.hospitaDSM17164_Bacteria	A	GT21-A	0.0520238
GT21-A|AUX49099|S.cellulosumSoce26_Bacteria	A	GT21-A	0.0418465
GT21-A|AUX79190|S.frediiNXT3_Bacteria	A	GT21-A	0.0364851
GT21-A|AVA37349|C.metalliduransNi-2_Bacteria	A	GT21-A	0.0929734
GT21-A|AVF34361|R.spERMR105_Bacteria	A	GT21-A	0.0436053
GT21-A|AVH41974|A.tumefaciens1D1609_Bacteria	A	GT21-A	0.0387743
GT21-A|AVH65652|N.spPeltigeramembranaceacyanobiontN6_Bacteria	A	GT21-A	0.0319231
GT21-A|AVH67143|N.spPeltigeramembranaceacyanobiontN6_Bacteria	A	GT21-A	0.032683
GT21-A|AVH69698|N.spLobariapulmonaria5183cyanobiont_Bacteria	A	GT21-A	0.0309762
GT21-A|AWB19540|M.spPR1016A_Bacteria	A	GT21-A	0.0452192
GT21-A|AWB25425|M.spPR1016A_Bacteria	A	GT21-A	0.0200299
GT21-A|AWB49377|G.spHYN0069_Bacteria	A	GT21-A	0.0471844
GT21-A|AWD23636|R.sphaeroidesorg2181_Bacteria	A	GT21-A	0.0457658
GT21-A|AWI61703|S.frediiCCBAU45436_Bacteria	A	GT21-A	0.0357371
GT21-A|AWI82745|Y.pacificaYSBP01_Bacteria	A	GT21-A	0.0394937
GT21-A|AWI87414|M.spDM1_Bacteria	A	GT21-A	0.0251924
GT21-A|AWI90146|M.spDM1_Bacteria	A	GT21-A	0.055749
GT21-A|AWM29646|S.frediiCCBAU25509_Bacteria	A	GT21-A	0.0689053
GT21-A|AWN14531|S.spLB1_Bacteria	A	GT21-A	0.0331051
GT21-A|AWN36289|M.sp17Sr1-43_Bacteria	A	GT21-A	0.0558635
GT21-A|AWN38532|M.sp17Sr1-43_Bacteria	A	GT21-A	0.0390497
GT21-A|AWN42242|M.sp17SD2-17_Bacteria	A	GT21-A	0.0329216
GT21-A|AWN44276|M.sp17SD2-17_Bacteria	A	GT21-A	0.0280705
GT21-A|AWN44934|M.sp17Sr1-28_Bacteria	A	GT21-A	0.0361637
GT21-A|AWN47911|M.sp17Sr1-28_Bacteria	A	GT21-A	0.0840191
GT21-A|AWN53357|M.sp17Sr1-1_Bacteria	A	GT21-A	0.0380906
GT21-A|AWN53386|M.sp17Sr1-1_Bacteria	A	GT21-A	0.0257158
GT21-A|AWP22847|A.spSPIII_3_Bacteria	A	GT21-A	0.0448219
GT21-A|AWR93254|A.brierleyiDSM1651_Archaea	A	GT21-A	0.0387753
GT21-A|AWR96483|A.sulfidivoransJP7_Archaea	A	GT21-A	0.0675771
GT21-A|AWR98753|M.hakonensisHO1-1_Archaea	A	GT21-A	0.0426111
GT21-A|AWT60123|O.bacteriumTARA_B100001123_Bacteria	A	GT21-A	0.0217036
GT21-A|AWV00796|B.spJP2-270_Bacteria	A	GT21-A	0.0571888
GT21-A|AWV02401|B.spJP2-270_Bacteria	A	GT21-A	0.0434157
GT21-A|AXC10390|A.bacteriumSBC82_Bacteria	A	GT21-A	0.0365128
GT21-A|AXC10542|A.bacteriumSBC82_Bacteria	A	GT21-A	0.0408371
GT21-A|AXC13258|A.bacteriumSBC82_Bacteria	A	GT21-A	0.0386137
GT21-A|AXE94657|P.terricolamHS1_Bacteria	A	GT21-A	0.0320244
GT21-A|AXE94661|P.terricolamHS1_Bacteria	A	GT21-A	0.0294605
GT21-A|AXF12671|P.graminisPHS1_Bacteria	A	GT21-A	0.0298201
GT21-A|AXF12675|P.graminisPHS1_Bacteria	A	GT21-A	0.0293527
GT21-A|AXF14475|P.caledonicaPHRS4_Bacteria	A	GT21-A	0.0401279
GT21-A|AXF14479|P.caledonicaPHRS4_Bacteria	A	GT21-A	0.0260353
GT21-A|AXF16108|P.caledonicaPHRS4_Bacteria	A	GT21-A	0.17916
GT21-A|AXF20101|B.pyrrociniamHSR5_Bacteria	A	GT21-A	0.0288205
GT21-A|AXF22620|B.pyrrociniamHSR5_Bacteria	A	GT21-A	0.025875
GT21-A|AXK63338|B.spIDO3_Bacteria	A	GT21-A	0.0367805
GT21-A|AXK64984|B.spIDO3_Bacteria	A	GT21-A	0.0594705
GT21-A|BAB52059|M.japonicumMAFF303099_Bacteria	A	GT21-A	0.0311532
GT21-A|BAB67401|S.tokodaiistr7_Archaea	A	GT21-A	0.0484156
GT21-A|BAB77041|N.spPCC7120_Bacteria	A	GT21-A	0.0559495
GT21-A|BAB85841|L.kluyveriIFO1685_Fungi	A	GT21-A	0.019371
GT21-A|BAB85842|K.lactisIFO1090_Fungi	A	GT21-A	0.0483555
GT21-A|BAD72889|D.hanseniiNBRC0855_Fungi	A	GT21-A	0.0550598
GT21-A|BAE52288|M.magneticumAMB-1_Bacteria	A	GT21-A	0.0414337
GT21-A|BAE63744|A.oryzaeRIB40_Fungi	A	GT21-A	0.0427238
GT21-A|BAH73813|D.magneticusRS-1_Bacteria	A	GT21-A	0.0260822
GT21-A|BAJ81423|A.multivorumAIU301_Bacteria	A	GT21-A	0.0736329
GT21-A|BAK83805|K.medellinensisNBRC3288_Bacteria	A	GT21-A	0.0315411
GT21-A|BAM03665|P.mikurensisNBRC102666_Bacteria	A	GT21-A	0.0301643
GT21-A|BAN24689|B.insecticolaRPE64_Bacteria	A	GT21-A	0.0237538
GT21-A|BAO39058|K.marxianusDMKU3-1042_Fungi	A	GT21-A	0.0419945
GT21-A|BAO87409|B.spRPE67_Bacteria	A	GT21-A	0.0372248
GT21-A|BAO90329|B.spRPE67_Bacteria	A	GT21-A	0.0567863
GT21-A|BAP17791|c.endosymbiontofEpithemiaturgidaisolateETSBLakeYunoko_Bacteria	A	GT21-A	0.0453057
GT21-A|BAP87667|B.bacteriumGJ-E10_Bacteria	A	GT21-A	0.0308646
GT21-A|BAQ43541|M.aquaticumMA-22A_Bacteria	A	GT21-A	0.0678159
GT21-A|BAQ46344|M.aquaticumMA-22A_Bacteria	A	GT21-A	0.0446084
GT21-A|BAQ63768|G.spNIES-3709_Bacteria	A	GT21-A	0.0716586
GT21-A|BAS54215|L.boryanaIAMM-101_Bacteria	A	GT21-A	0.0369299
GT21-A|BAT18521|A.bogorensisNBRC16594_Bacteria	A	GT21-A	0.0371133
GT21-A|BAT52657|N.spNIES-3756_Bacteria	A	GT21-A	0.0247422
GT21-A|BAT52658|N.spNIES-3756_Bacteria	A	GT21-A	0.0414481
GT21-A|BAT53824|N.spNIES-3756_Bacteria	A	GT21-A	0.0275379
GT21-A|BAT59701|V.gotjawalensisGJW-30_Bacteria	A	GT21-A	0.0953727
GT21-A|BAU06329|F.spNIES-3754_Bacteria	A	GT21-A	0.0423633
GT21-A|BAU07440|F.spNIES-3754_Bacteria	A	GT21-A	0.0327374
GT21-A|BAU08857|F.spNIES-3754_Bacteria	A	GT21-A	0.0570267
GT21-A|BAU13625|L.spNIES-3755_Bacteria	A	GT21-A	0.0355368
GT21-A|BAU14143|L.spNIES-3755_Bacteria	A	GT21-A	0.0603071
GT21-A|BAU89341|M.populiP-1M_Bacteria	A	GT21-A	0.0512909
GT21-A|BAU92352|M.populiP-1M_Bacteria	A	GT21-A	0.0309994
GT21-A|BAV49963|M.lotiTONO_Bacteria	A	GT21-A	0.0559752
GT21-A|BAV63782|S.cloacaeJCM10874_Bacteria	A	GT21-A	0.053284
GT21-A|BAV92266|C.DesulfovibriotrichonymphaeRs-N31_	A	GT21-A	0.0447138
GT21-A|BAW80390|C.NitrosoglobusterraeTAO100_	A	GT21-A	0.022825
GT21-A|BAX60277|B.stabilisFERMP-21014_Bacteria	A	GT21-A	0.0504659
GT21-A|BAX60890|B.stabilisFERMP-21014_Bacteria	A	GT21-A	0.0501206
GT21-A|BAY09470|C.spNIES-2098_Bacteria	A	GT21-A	0.0952124
GT21-A|BAY09471|C.spNIES-2098_Bacteria	A	GT21-A	0.0514529
GT21-A|BAY10670|C.spNIES-2098_Bacteria	A	GT21-A	0.0261758
GT21-A|BAY19029|A.circularisNIES-21_Bacteria	A	GT21-A	0.108565
GT21-A|BAY19030|A.circularisNIES-21_Bacteria	A	GT21-A	0.0381743
GT21-A|BAY20501|C.spNIES-2100_Bacteria	A	GT21-A	0.0329267
GT21-A|BAY20502|C.spNIES-2100_Bacteria	A	GT21-A	0.0237519
GT21-A|BAY21065|C.spNIES-2100_Bacteria	A	GT21-A	0.0459378
GT21-A|BAY29091|N.carneumNIES-2107_Bacteria	A	GT21-A	0.0545816
GT21-A|BAY29092|N.carneumNIES-2107_Bacteria	A	GT21-A	0.0480826
GT21-A|BAY30931|N.carneumNIES-2107_Bacteria	A	GT21-A	0.0356725
GT21-A|BAY47052|S.spHK-05NIES-2130_Bacteria	A	GT21-A	0.0297824
GT21-A|BAY47053|S.spHK-05NIES-2130_Bacteria	A	GT21-A	0.0336719
GT21-A|BAY48506|S.spHK-05NIES-2130_Bacteria	A	GT21-A	0.0358278
GT21-A|BAY52048|T.vulcanusNIES-2134_Bacteria	A	GT21-A	0.0386686
GT21-A|BAY60217|C.brevissimaNIES-22_Bacteria	A	GT21-A	0.0967229
GT21-A|BAY63010|C.brevissimaNIES-22_Bacteria	A	GT21-A	0.0733123
GT21-A|BAY63011|C.brevissimaNIES-22_Bacteria	A	GT21-A	0.0326199
GT21-A|BAY70942|T.variabilisNIES-23_Bacteria	A	GT21-A	0.0270128
GT21-A|BAY75442|N.linckiaNIES-25_Bacteria	A	GT21-A	0.0361664
GT21-A|BAY83983|C.parasiticaNIES-267_Bacteria	A	GT21-A	0.0700006
GT21-A|BAY89194|F.diplosiphonNIES-3275_Bacteria	A	GT21-A	0.0779679
GT21-A|BAY90111|F.diplosiphonNIES-3275_Bacteria	A	GT21-A	0.0351916
GT21-A|BAY90112|F.diplosiphonNIES-3275_Bacteria	A	GT21-A	0.0976379
GT21-A|BAY98772|T.tenuisPCC7101NIES-37_Bacteria	A	GT21-A	0.0340915
GT21-A|BAZ00028|T.tenuisPCC7101NIES-37_Bacteria	A	GT21-A	0.0500484
GT21-A|BAZ00029|T.tenuisPCC7101NIES-37_Bacteria	A	GT21-A	0.0374495
GT21-A|BAZ06450|C.spNIES-3974_Bacteria	A	GT21-A	0.0415063
GT21-A|BAZ17839|C.spNIES-4071_Bacteria	A	GT21-A	0.0538329
GT21-A|BAZ22820|S.spNIES-4073_Bacteria	A	GT21-A	0.0348339
GT21-A|BAZ24051|S.spNIES-4073_Bacteria	A	GT21-A	0.0287859
GT21-A|BAZ24052|S.spNIES-4073_Bacteria	A	GT21-A	0.0283375
GT21-A|BAZ30486|C.spNIES-4074_Bacteria	A	GT21-A	0.106529
GT21-A|BAZ32971|C.spNIES-4074_Bacteria	A	GT21-A	0.0290251
GT21-A|BAZ39261|C.spNIES-4101_Bacteria	A	GT21-A	0.0519281
GT21-A|BAZ49775|N.spNIES-4103_Bacteria	A	GT21-A	0.0267488
GT21-A|BAZ51631|N.spNIES-4103_Bacteria	A	GT21-A	0.0478785
GT21-A|BAZ66006|F.spNIES-4106_Bacteria	A	GT21-A	0.0215275
GT21-A|BAZ68897|F.spNIES-4106_Bacteria	A	GT21-A	0.0568923
GT21-A|BAZ83250|S.kisselevianaNIES-73_Bacteria	A	GT21-A	0.0271397
GT21-A|BAZ87466|D.compactumNIES-806_Bacteria	A	GT21-A	0.0369237
GT21-A|BBA32032|M.marinumS8_Bacteria	A	GT21-A	0.0438381
GT21-A|BBA38099|B.contaminansCH-1_Bacteria	A	GT21-A	0.0585962
GT21-A|BBA41599|B.contaminansCH-1_Bacteria	A	GT21-A	0.0365949
GT21-A|BBA69233|G.sulfurreducensYM18_Bacteria	A	GT21-A	0.0380131
GT21-A|BBA79463|c.endosymbiontofRhopalodiagibberula_Bacteria	A	GT21-A	0.0305375
GT21-A|BBC79727|A.orientalisFAN1_Bacteria	A	GT21-A	0.0277496
GT21-A|BBC99436|S.spYG1_Bacteria	A	GT21-A	0.0283828
GT21-A|BBD62322|N.spHK-01NIES-2109_Bacteria	A	GT21-A	0.0422994
GT21-A|BBD63904|N.communeHK-02NIES-4070_Bacteria	A	GT21-A	0.0353453
GT21-A|BBD66953|N.communeHK-02NIES-4070_Bacteria	A	GT21-A	0.0555712
GT21-A|BBD73018|S.acidiphilusHS-1_Archaea	A	GT21-A	0.0325685
GT21-A|BBE70713|P.spSM30_Bacteria	A	GT21-A	0.0499971
GT21-A|BBE72434|P.spSM30_Bacteria	A	GT21-A	0.0274652
GT21-A|BBF64037|A.ferriduransJCM18981_Bacteria	A	GT21-A	0.0438344
GT21-A|CAB03296|C.elegansBristolN2_Metazoa	A	GT21-A	0.0162872
GT21-A|CAD76378|R.balticaSH1_Bacteria	A	GT21-A	0.0519157
GT21-A|CAD76383|R.balticaSH1_Bacteria	A	GT21-A	0.0322523
GT21-A|CAG87444|D.hanseniiCBS767_Fungi	A	GT21-A	0.0540658
GT21-A|CAJ72742|C.Kueneniastuttgartiensis_	A	GT21-A	0.0568964
GT21-A|CAJ96953|C.necatorH16_Bacteria	A	GT21-A	0.141272
GT21-A|CAL00272|A.nigerCBS51388_Fungi	A	GT21-A	0.0482659
GT21-A|CAN99411|S.cellulosumSoce56_Bacteria	A	GT21-A	0.0216424
GT21-A|CAP54662|G.diazotrophicusPA15_Bacteria	A	GT21-A	0.0338793
GT21-A|CAQ72533|C.taiwanensisLMG19424_Bacteria	A	GT21-A	0.0238363
GT21-A|CAR24424|L.thermotoleransCBS6340_Fungi	A	GT21-A	0.0285143
GT21-A|CAX22341|M.extorquensDM4_Bacteria	A	GT21-A	0.071881
GT21-A|CAX25889|M.extorquensDM4_Bacteria	A	GT21-A	0.0321928
GT21-A|CAX42070|C.dubliniensisCD36_Fungi	A	GT21-A	0.0307522
GT21-A|CBW76883|P.rhizoxinicaHKI454_Bacteria	A	GT21-A	0.0419073
GT21-A|CBY01677|L.maculansJN3_Fungi	A	GT21-A	0.0354059
GT21-A|CCB66150|H.spMC1_Bacteria	A	GT21-A	0.0378637
GT21-A|CCB66974|H.spMC1_Bacteria	A	GT21-A	0.05791
GT21-A|CCB67500|H.spMC1_Bacteria	A	GT21-A	0.0580766
GT21-A|CCD48356|B.cinereaT4_Fungi	A	GT21-A	0.0645493
GT21-A|CCE44329|C.parapsilosisCDC317_Fungi	A	GT21-A	0.0324583
GT21-A|CCF01279|S.frediiHH103_Bacteria	A	GT21-A	0.0584075
GT21-A|CCF18987|R.spNT-26_Bacteria	A	GT21-A	0.0430401
GT21-A|CCG23724|C.orthopsilosisCo90-125_Fungi	A	GT21-A	0.0780317
GT21-A|CCJ06198|M.spSC2_Bacteria	A	GT21-A	0.0713224
GT21-A|CCJ06651|M.spSC2_Bacteria	A	GT21-A	0.0329546
GT21-A|CEF88776|F.graminearumPH-1_Fungi	A	GT21-A	0.0357928
GT21-A|CEG58999|L.falloniiLLAP-10_Bacteria	A	GT21-A	0.046597
GT21-A|CEI69456|F.venenatumA35_Fungi	A	GT21-A	0.0711077
GT21-A|CUW41419|M.spXM-1_Bacteria	A	GT21-A	0.0376316
GT21-A|EAA60599|A.nidulansFGSCA4_Fungi	A	GT21-A	0.0196507
GT21-A|EGX43375|A.oligosporaATCC24927_Fungi	A	GT21-A	0.0201353
GT21-A|SAY49642|K.rhaeticusiGEM_Bacteria	A	GT21-A	0.0227466
GT21-A|SDE70207|T.roseusGAS232_Bacteria	A	GT21-A	0.0315741
GT21-A|SDF78336|T.roseusGAS232_Bacteria	A	GT21-A	0.0440376
GT21-A|SFV72714|D.piger_Bacteria	A	GT21-A	0.0593135
GT21-A|SGZ50214|C.intermediaCBS141442_Fungi	A	GT21-A	0.0294057
GT21-A|SGZ51757|C.intermediaPYCC4715_Fungi	A	GT21-A	0.0623064
GT21-A|SIM41026|C.divulgatumS5TJCM30642VKMB-2941_Archaea	A	GT21-A	0.0218991
GT21-A|SIM54973|C.divulgatumS5TJCM30642VKMB-2941_Archaea	A	GT21-A	0.0244147
GT21-A|SMH67749|A.ferrivorans_Bacteria	A	GT21-A	0.0226158
GT21-A|SNB46517|G.spDSM9736_Bacteria	A	GT21-A	0.0331109
GT21-A|SON56279|H.diazotrophicustypestrainE19_Bacteria	A	GT21-A	0.0468781
GT24-A|AAA34725|S.cerevisiaeS288c_Fungi	A	GT24-A	0.0413413
GT24-A|AAF26036|A.thaliana_Streptophyta	A	GT24-A	0.0382828
GT24-A|AAF49220|D.melanogaster_Fungi	A	GT24-A	0.0363037
GT24-A|AAF66232|H.sapiens_Metazoa	A	GT24-A	0.0307939
GT24-A|AAF67072|R.norvegicus_Metazoa	A	GT24-A	0.0425542
GT24-A|AAF99954|C.elegansBristolN2_Metazoa	A	GT24-A	0.0516302
GT24-A|AAH68283|M.musculus_Metazoa	A	GT24-A	0.045419
GT24-A|AAH91892|D.rerio_Metazoa	A	GT24-A	0.0183332
GT24-A|AAI25833|D.rerio_Metazoa	A	GT24-A	0.0241395
GT24-A|AAL99322|D.discoideumAX4_Mycetozoa	A	GT24-A	0.0365743
GT24-A|AAS52284|E.gossypiiATCC10895_Fungi	A	GT24-A	0.0284365
GT24-A|AAW41515|C.neoformansvarneoformansJEC21_Fungi	A	GT24-A	0.0403667
GT24-A|AAX30816|S.japonicum_Metazoa	A	GT24-A	0.0568075
GT24-A|AAX80632|T.bruceibruceiTREU927_Kinetoplastida	A	GT24-A	0.0286141
GT24-A|AAZ09668|L.majorstrainFriedlin_Kinetoplastida	A	GT24-A	0.0269235
GT24-A|ABN66217|S.stipitisCBS6054_Fungi	A	GT24-A	0.0679369
GT24-A|ABO94076|O.lucimarinusCCE9901_Chlorophyta	A	GT24-A	0.0521726
GT24-A|ACM84155|H.sapiens_Metazoa	A	GT24-A	0.0892134
GT24-A|ACM85494|H.sapiens_Metazoa	A	GT24-A	0.0665027
GT24-A|ACO68905|M.commodaspRCC299_Chlorophyta	A	GT24-A	0.0312753
GT24-A|ADV20593|C.gattiiWM276_Fungi	A	GT24-A	0.0370556
GT24-A|ADY40389|A.suum_Metazoa	A	GT24-A	0.0395202
GT24-A|AEE35175|A.thaliana_Streptophyta	A	GT24-A	0.0629286
GT24-A|AEN04478|P.xylostellaGeneva88_Metazoa	A	GT24-A	0.0538785
GT24-A|AEO60260|T.thermophilaATCC42464_Fungi	A	GT24-A	0.0347096
GT24-A|AEO67685|T.terrestrisNRRL8126_Fungi	A	GT24-A	0.0416847
GT24-A|AES09259|M.putoriusfuro_Metazoa	A	GT24-A	0.0581017
GT24-A|AES09260|M.putoriusfuro_Metazoa	A	GT24-A	0.0666572
GT24-A|AES09265|M.putoriusfuro_Metazoa	A	GT24-A	0.0640795
GT24-A|AET39847|E.cymbalariaeDBVPG7215_Fungi	A	GT24-A	0.0443784
GT24-A|AEY60126|A.cerana_Metazoa	A	GT24-A	0.0385422
GT24-A|AFE69702|M.mulatta_Metazoa	A	GT24-A	0.0298531
GT24-A|AFP00025|C.milii_Metazoa	A	GT24-A	0.0204356
GT24-A|AFP63734|M.domesticaALHF_Metazoa	A	GT24-A	0.059145
GT24-A|AFR93153|C.neoformansvargrubiiH99_Fungi	A	GT24-A	0.0272318
GT24-A|AGO12027|S.spAshbyaaceri_Fungi	A	GT24-A	0.0239184
GT24-A|AHH42333|I.punctatus_Metazoa	A	GT24-A	0.0421042
GT24-A|AIG55512|T.clavataATCC34112_Oomycetes	A	GT24-A	0.0657955
GT24-A|AIG56125|A.hypogynaATCC48635_Oomycetes	A	GT24-A	0.0338468
GT24-A|AIO00161|L.panamensisMHOMPA94PSC-1_Kinetoplastida	A	GT24-A	0.0998078
GT24-A|AIZ94008|C.sinensis_Streptophyta	A	GT24-A	0.0390872
GT24-A|AJA90807|C.sinensis_Streptophyta	A	GT24-A	0.074865
GT24-A|AJT76135|S.cerevisiaeYJM450_Fungi	A	GT24-A	0.0378202
GT24-A|AJT78595|S.cerevisiaeYJM541_Fungi	A	GT24-A	0.0824761
GT24-A|AJT93230|S.cerevisiaeYJM1273_Fungi	A	GT24-A	0.0387325
GT24-A|ALC43831|D.busckii_Fungi	A	GT24-A	0.033496
GT24-A|AMD21055|E.sinecaudumATCC58844_Fungi	A	GT24-A	0.0280775
GT24-A|ANB13251|S.lignohabitansCBS10342_Fungi	A	GT24-A	0.0223979
GT24-A|ANH56544|H.siamensisMTCC10142_Fungi	A	GT24-A	0.0505486
GT24-A|AQZ09155|Z.parabailiiATCC60483_Fungi	A	GT24-A	0.0284058
GT24-A|AQZ13397|Z.parabailiiATCC60483_Fungi	A	GT24-A	0.0585117
GT24-A|ATZ47226|B.cinereaB0510_Fungi	A	GT24-A	0.0296787
GT24-A|AWP13176|S.maximus_Metazoa	A	GT24-A	0.0310752
GT24-A|AWP16294|S.maximus_Metazoa	A	GT24-A	0.0365916
GT24-A|AWU78226|P.kudriavzeviiCBS573_Fungi	A	GT24-A	0.0921041
GT24-A|AXA50352|M.restrictaKCTC27527_Fungi	A	GT24-A	0.0901522
GT24-A|BAD28382|O.sativaJaponicaGroup_Streptophyta	A	GT24-A	0.0373876
GT24-A|BAE65008|A.oryzaeRIB40_Fungi	A	GT24-A	0.0462958
GT24-A|BAM19916|P.xuthus_Metazoa	A	GT24-A	0.0394391
GT24-A|BAM82283|C.merolaestrain10D_Bangiophyceae	A	GT24-A	0.0244789
GT24-A|BAP72230|K.marxianusNBRC1777_Fungi	A	GT24-A	0.0498368
GT24-A|BAT86765|V.angularisvarangularis_Streptophyta	A	GT24-A	0.0444037
GT24-A|CAB03874|C.elegansBristolN2_Metazoa	A	GT24-A	0.0471183
GT24-A|CAC18923|C.albicans_Fungi	A	GT24-A	0.0576183
GT24-A|CAC37384|S.pombe972h-_Fungi	A	GT24-A	0.0783094
GT24-A|CAD60785|P.anserinaSmat_Fungi	A	GT24-A	0.0475136
GT24-A|CAD67998|Y.lipolytica_Fungi	A	GT24-A	0.0310292
GT24-A|CAD88492|T.cruziCLBRENER_Kinetoplastida	A	GT24-A	0.028786
GT24-A|CAG58843|C.glabrataCBS138_Fungi	A	GT24-A	0.0414252
GT24-A|CAG90037|D.hanseniiCBS767_Fungi	A	GT24-A	0.173886
GT24-A|CAG97896|K.lactisNRRLY-1140_Fungi	A	GT24-A	0.0364765
GT24-A|CAH89941|P.abelii_Metazoa	A	GT24-A	0.0295912
GT24-A|CAK39488|A.nigerCBS51388_Fungi	A	GT24-A	0.0286552
GT24-A|CAL50062|O.tauriOTTH0595_Chlorophyta	A	GT24-A	0.0584658
GT24-A|CAM40065|L.braziliensisMHOMBR75M2904_Kinetoplastida	A	GT24-A	0.0244624
GT24-A|CAM69787|L.infantumJPCM5_Kinetoplastida	A	GT24-A	0.0371687
GT24-A|CAP81259|P.rubensWisconsin54-1255_Fungi	A	GT24-A	0.0243703
GT24-A|CAR22365|L.thermotoleransCBS6340_Fungi	A	GT24-A	0.022847
GT24-A|CAR27691|Z.rouxiiCBS732_Fungi	A	GT24-A	0.0245573
GT24-A|CAY70989|K.phaffiiGS115_Fungi	A	GT24-A	0.0375705
GT24-A|CAZ29799|S.mansoniPuertoRico_Metazoa	A	GT24-A	0.0877352
GT24-A|CBH10173|T.bruceigambienseDAL972Dal927clone1MHOMCI86DAL972_Kinetoplastida	A	GT24-A	0.0538539
GT24-A|CBX94261|L.maculansJN3_Fungi	A	GT24-A	0.0326915
GT24-A|CBZ23817|L.mexicanaMHOMGT2001U1103_Kinetoplastida	A	GT24-A	0.0478314
GT24-A|CCA14500|A.laibachiiNc14_Oomycetes	A	GT24-A	0.0664818
GT24-A|CCA74280|S.indicaDSM11827_Fungi	A	GT24-A	0.0397305
GT24-A|CCC47222|T.vivaxY486_Kinetoplastida	A	GT24-A	0.0514229
GT24-A|CCC70300|N.castelliiCBS4309typestrainCBS4309_Fungi	A	GT24-A	0.042583
GT24-A|CCC89848|T.congolenseIL3000_Kinetoplastida	A	GT24-A	0.0533015
GT24-A|CCD25201|N.dairenensisCBS421typestrainCBS421_Fungi	A	GT24-A	0.0401265
GT24-A|CCE40308|C.parapsilosisCDC317_Fungi	A	GT24-A	0.0387193
GT24-A|CCE64479|T.phaffiiCBS4417_Fungi	A	GT24-A	0.064
GT24-A|CCE83152|M.farinosaCBS7064_Fungi	A	GT24-A	0.0574235
GT24-A|CCE94253|T.delbrueckiitypestrainCBS1146_Fungi	A	GT24-A	0.0728416
GT24-A|CCF58393|K.africanaCBS2517_Fungi	A	GT24-A	0.145459
GT24-A|CCG22175|C.orthopsilosisCo90-125_Fungi	A	GT24-A	0.0503586
GT24-A|CCH58251|T.blattaeCBS6284typestrainCBS6284_Fungi	A	GT24-A	0.0405672
GT24-A|CCK70314|K.naganishiiCBS8797typestrainCBS8797_Fungi	A	GT24-A	0.0354691
GT24-A|CEF85276|F.graminearumPH-1_Fungi	A	GT24-A	0.0239479
GT24-A|CEI40105|F.venenatumA35_Fungi	A	GT24-A	0.0304649
GT24-A|EAA60425|A.nidulansFGSCA4_Fungi	A	GT24-A	0.0236942
GT24-A|EAL01129|C.albicansSC5314_Fungi	A	GT24-A	0.0290787
GT24-A|EGS19438|C.thermophilumvarthermophilumDSM1495_Fungi	A	GT24-A	0.0595987
GT24-A|EGX46010|A.oligosporaATCC24927_Fungi	A	GT24-A	0.0502627
GT24-A|SAM79866|U.bromivoraUB2112_Fungi	A	GT24-A	0.0458901
GT24-A|SGZ56809|C.intermediaPYCC4715_Fungi	A	GT24-A	0.0447156
GT24-A|SGZ57603|C.intermediaCBS141442_Fungi	A	GT24-A	0.0259592
GT24-A|SHO77403|M.sympodialisATCC42132_Fungi	A	GT24-A	0.0361917
GT24-A|SJX61596|S.reilianumfspreilianumSRS1_H2-8_Fungi	A	GT24-A	0.0735575
GT24-A|SMQ51945|Z.triticiST99CH_3D7_Fungi	A	GT24-A	0.0492127
GT24-A|SOP78798|K.phaffiiCBS7435_Fungi	A	GT24-A	0.0328933
GT24-A|XP_331125|N.crassaOR74A_Fungi	A	GT24-A	0.0346247
GT24-A|XP_360967|M.oryzae70-15_Fungi	A	GT24-A	0.0166049
GT24-A|XP_395660|A.melliferaDH4_Metazoa	A	GT24-A	0.0412383
GT24-A|XP_619288|M.musculus_Metazoa	A	GT24-A	0.0402598
GT25-A|AAK08089|C.jejuni8F169_Bacteria	A	GT25-A	0.0245138
GT25-A|AAK08966|C.jejuniNCTC11351_Bacteria	A	GT25-A	0.0543677
GT25-A|AAK87569|A.fabrumstrC58_Bacteria	A	GT25-A	0.0387643
GT25-A|AAL25629|E.ictaluri93-146_Bacteria	A	GT25-A	0.0233525
GT25-A|AAL43049|A.fabrumstrC58_Bacteria	A	GT25-A	0.0470362
GT25-A|AAL51599|B.melitensisbv1str16M_Bacteria	A	GT25-A	0.0515223
GT25-A|AAL52783|B.melitensisbv1str16M_Bacteria	A	GT25-A	0.0282455
GT25-A|AAN29544|B.suis1330_Bacteria	A	GT25-A	0.0355976
GT25-A|AAO76756|B.thetaiotaomicronVPI-5482_Bacteria	A	GT25-A	0.0416801
GT25-A|AAS99068|C.jejuniTGH9011_Bacteria	A	GT25-A	0.0517203
GT25-A|ABB28014|C.chlorochromatiiCaD3_Bacteria	A	GT25-A	0.0306046
GT25-A|ABC83814|A.dehalogenans2CP-C_Bacteria	A	GT25-A	0.0460702
GT25-A|ABF93251|C.jejuniZX_Bacteria	A	GT25-A	0.0520258
GT25-A|ABG62771|C.spBNC1_Bacteria	A	GT25-A	0.0287564
GT25-A|ABG63506|C.spBNC1_Bacteria	A	GT25-A	0.0282405
GT25-A|ABG63508|C.spBNC1_Bacteria	A	GT25-A	0.0290971
GT25-A|ABK39263|A.hydrophilasubsphydrophilaATCC7966_Bacteria	A	GT25-A	0.0650732
GT25-A|ABL02620|C.RuthiamagnificastrCmCalyptogenamagnifica_	A	GT25-A	0.0261063
GT25-A|ABN74074|A.pleuropneumoniaeserovar5bstrL20_Bacteria	A	GT25-A	0.0265014
GT25-A|ABN74122|A.pleuropneumoniaeserovar5bstrL20_Bacteria	A	GT25-A	0.0437054
GT25-A|ABR73901|A.succinogenes130Z_Bacteria	A	GT25-A	0.0431409
GT25-A|ABR74693|A.succinogenes130Z_Bacteria	A	GT25-A	0.0378523
GT25-A|ABR74735|A.succinogenes130Z_Bacteria	A	GT25-A	0.0241846
GT25-A|ABS24593|A.spFw109-5_Bacteria	A	GT25-A	0.0503123
GT25-A|ABS90266|A.baumanniiATCC17978_Bacteria	A	GT25-A	0.035221
GT25-A|ABX62661|B.canisATCC23365_Bacteria	A	GT25-A	0.0559374
GT25-A|ABY69558|A.pleuropneumoniaeserovar3strJL03_Bacteria	A	GT25-A	0.0668461
GT25-A|ABZ79878|C.jejuniRM3435_Bacteria	A	GT25-A	0.0314336
GT25-A|ACA14476|A.hydrophilaAH-3_Bacteria	A	GT25-A	0.0403711
GT25-A|ACB66165|B.ambifariaMC40-6_Bacteria	A	GT25-A	0.0190975
GT25-A|ACE61828|A.pleuropneumoniaeserovar7strAP76_Bacteria	A	GT25-A	0.0359895
GT25-A|ACE83929|C.japonicusUeda107_Bacteria	A	GT25-A	0.0232072
GT25-A|ACG75369|A.spK_Bacteria	A	GT25-A	0.0393268
GT25-A|ACH65063|A.fischeriMJ11_Bacteria	A	GT25-A	0.0653358
GT25-A|ACJ41972|A.baumanniiAB0057_Bacteria	A	GT25-A	0.0349417
GT25-A|ACL67510|A.dehalogenans2CP-1_Bacteria	A	GT25-A	0.0801689
GT25-A|ACL81526|B.contaminansMS14_Bacteria	A	GT25-A	0.0642435
[truncated: 26,965 more rows]

## Sheet: Supp Fig 9
Fold	Fam	UMAP projection 1	UMAP projection 2
non protein kinase fold	non protein kinase fold	22.6819	5.6566
non protein kinase fold	non protein kinase fold	26.206	6.75241
non protein kinase fold	non protein kinase fold	20.3843	4.50203
non protein kinase fold	non protein kinase fold	28.5426	5.74523
non protein kinase fold	non protein kinase fold	26.2322	6.5335
non protein kinase fold	non protein kinase fold	24.8057	7.01977
non protein kinase fold	non protein kinase fold	23.8958	5.42793
non protein kinase fold	non protein kinase fold	22.3035	6.02644
non protein kinase fold	non protein kinase fold	24.0382	5.70492
non protein kinase fold	non protein kinase fold	28.451	5.74497
non protein kinase fold	non protein kinase fold	24.9009	5.61056
non protein kinase fold	non protein kinase fold	28.4761	5.65178
non protein kinase fold	non protein kinase fold	23.0704	9.13775
non protein kinase fold	non protein kinase fold	23.9135	5.49767
non protein kinase fold	non protein kinase fold	20.4069	4.52502
non protein kinase fold	non protein kinase fold	23.2725	5.73582
non protein kinase fold	non protein kinase fold	26.555	6.01766
non protein kinase fold	non protein kinase fold	22.6645	5.89743
non protein kinase fold	non protein kinase fold	27.2732	6.53996
non protein kinase fold	non protein kinase fold	23.0574	5.56101
non protein kinase fold	non protein kinase fold	24.851	6.85818
non protein kinase fold	non protein kinase fold	24.8719	6.43621
non protein kinase fold	non protein kinase fold	25.7599	5.42464
non protein kinase fold	non protein kinase fold	24.9757	5.77893
non protein kinase fold	non protein kinase fold	24.4859	5.90924
non protein kinase fold	non protein kinase fold	26.0799	6.71894
non protein kinase fold	non protein kinase fold	22.7086	5.96044
non protein kinase fold	non protein kinase fold	24.8925	6.10757
non protein kinase fold	non protein kinase fold	28.4374	5.7446
non protein kinase fold	non protein kinase fold	25.396	6.32777
non protein kinase fold	non protein kinase fold	23.1012	5.64713
non protein kinase fold	non protein kinase fold	27.8652	7.75018
non protein kinase fold	non protein kinase fold	24.8943	7.18034
non protein kinase fold	non protein kinase fold	23.2141	5.79865
non protein kinase fold	non protein kinase fold	23.0797	6.34388
non protein kinase fold	non protein kinase fold	25.5739	5.46988
non protein kinase fold	non protein kinase fold	20.3802	4.45607
non protein kinase fold	non protein kinase fold	22.7423	5.82902
non protein kinase fold	non protein kinase fold	26.4683	6.02559
non protein kinase fold	non protein kinase fold	25.0749	5.28411
non protein kinase fold	non protein kinase fold	23.5485	5.83291
non protein kinase fold	non protein kinase fold	26.7756	6.68678
non protein kinase fold	non protein kinase fold	23.071	6.24171
non protein kinase fold	non protein kinase fold	26.4707	6.22715
non protein kinase fold	non protein kinase fold	22.0174	5.70295
non protein kinase fold	non protein kinase fold	25.623	6.33828
non protein kinase fold	non protein kinase fold	24.2106	6.55358
non protein kinase fold	non protein kinase fold	25.1011	6.88399
non protein kinase fold	non protein kinase fold	23.3315	9.56727
non protein kinase fold	non protein kinase fold	27.8529	7.76025
non protein kinase fold	non protein kinase fold	28.4899	5.65277
non protein kinase fold	non protein kinase fold	22.8804	6.004
non protein kinase fold	non protein kinase fold	28.4623	5.78501
non protein kinase fold	non protein kinase fold	25.8356	6.75592
non protein kinase fold	non protein kinase fold	27.603	7.24049
non protein kinase fold	non protein kinase fold	23.1785	5.56447
non protein kinase fold	non protein kinase fold	22.8401	5.98782
non protein kinase fold	non protein kinase fold	24.9619	6.31626
non protein kinase fold	non protein kinase fold	22.7863	5.86499
non protein kinase fold	non protein kinase fold	20.3997	4.511
non protein kinase fold	non protein kinase fold	22.1587	5.50397
non protein kinase fold	non protein kinase fold	24.1285	6.1686
non protein kinase fold	non protein kinase fold	27.5987	7.26107
non protein kinase fold	non protein kinase fold	23.7257	5.75909
non protein kinase fold	non protein kinase fold	22.8248	6.11319
non protein kinase fold	non protein kinase fold	23.3147	9.63499
non protein kinase fold	non protein kinase fold	-11.5162	-1.57234
non protein kinase fold	non protein kinase fold	22.1692	6.17563
non protein kinase fold	non protein kinase fold	27.2282	6.78844
non protein kinase fold	non protein kinase fold	23.1948	9.48212
non protein kinase fold	non protein kinase fold	23.9198	5.36157
non protein kinase fold	non protein kinase fold	26.7027	6.53908
non protein kinase fold	non protein kinase fold	27.243	6.72593
non protein kinase fold	non protein kinase fold	24.0334	6.3608
non protein kinase fold	non protein kinase fold	22.3702	6.14682
non protein kinase fold	non protein kinase fold	24.3346	6.40761
non protein kinase fold	non protein kinase fold	28.405	5.77852
non protein kinase fold	non protein kinase fold	25.6512	5.4425
non protein kinase fold	non protein kinase fold	24.0444	5.46116
non protein kinase fold	non protein kinase fold	23.1175	9.44224
non protein kinase fold	non protein kinase fold	22.3454	5.53032
non protein kinase fold	non protein kinase fold	26.305	5.88344
non protein kinase fold	non protein kinase fold	25.78	5.91553
non protein kinase fold	non protein kinase fold	27.8147	7.78679
non protein kinase fold	non protein kinase fold	24.7417	6.6339
non protein kinase fold	non protein kinase fold	23.6623	5.9612
non protein kinase fold	non protein kinase fold	27.0748	6.58631
non protein kinase fold	non protein kinase fold	22.9065	6.04903
non protein kinase fold	non protein kinase fold	23.4684	9.43271
non protein kinase fold	non protein kinase fold	26.0211	6.34517
non protein kinase fold	non protein kinase fold	24.6209	6.77486
non protein kinase fold	non protein kinase fold	23.5183	6.31093
non protein kinase fold	non protein kinase fold	27.0331	5.96937
non protein kinase fold	non protein kinase fold	23.8743	6.25293
non protein kinase fold	non protein kinase fold	28.4051	5.77556
non protein kinase fold	non protein kinase fold	25.6523	6.34958
non protein kinase fold	non protein kinase fold	27.5766	5.99286
non protein kinase fold	non protein kinase fold	26.1146	6.19313
non protein kinase fold	non protein kinase fold	24.4179	5.29693
non protein kinase fold	non protein kinase fold	23.7275	6.61918
non protein kinase fold	non protein kinase fold	22.0983	5.85147
non protein kinase fold	non protein kinase fold	26.3164	6.00283
non protein kinase fold	non protein kinase fold	25.2098	6.90365
non protein kinase fold	non protein kinase fold	23.6409	6.39151
non protein kinase fold	non protein kinase fold	23.6272	6.45663
non protein kinase fold	non protein kinase fold	24.9137	5.86658
non protein kinase fold	non protein kinase fold	23.5959	4.98535
non protein kinase fold	non protein kinase fold	25.0151	5.79429
non protein kinase fold	non protein kinase fold	23.513	6.80942
non protein kinase fold	non protein kinase fold	24.9302	6.18539
non protein kinase fold	non protein kinase fold	21.9801	5.92727
non protein kinase fold	non protein kinase fold	22.9135	6.20128
non protein kinase fold	non protein kinase fold	25.6328	5.4683
non protein kinase fold	non protein kinase fold	23.3795	9.54612
non protein kinase fold	non protein kinase fold	26.3983	5.97786
non protein kinase fold	non protein kinase fold	23.2658	9.57917
non protein kinase fold	non protein kinase fold	28.4384	5.74671
non protein kinase fold	non protein kinase fold	22.7965	5.85389
non protein kinase fold	non protein kinase fold	26.5873	6.34175
non protein kinase fold	non protein kinase fold	22.1409	5.54783
non protein kinase fold	non protein kinase fold	20.5011	4.63633
non protein kinase fold	non protein kinase fold	25.709	6.77556
non protein kinase fold	non protein kinase fold	27.7453	7.46866
non protein kinase fold	non protein kinase fold	25.6546	6.32414
non protein kinase fold	non protein kinase fold	20.4669	4.54564
non protein kinase fold	non protein kinase fold	25.0637	6.97611
non protein kinase fold	non protein kinase fold	24.1184	5.73233
non protein kinase fold	non protein kinase fold	24.0799	5.37583
non protein kinase fold	non protein kinase fold	23.7931	5.28548
non protein kinase fold	non protein kinase fold	24.4328	6.2357
non protein kinase fold	non protein kinase fold	22.1792	5.50501
non protein kinase fold	non protein kinase fold	23.8786	5.77864
non protein kinase fold	non protein kinase fold	27.9048	7.7403
non protein kinase fold	non protein kinase fold	25.6861	6.54667
non protein kinase fold	non protein kinase fold	25.0781	6.54995
non protein kinase fold	non protein kinase fold	23.1156	5.74416
non protein kinase fold	non protein kinase fold	24.2094	5.9582
non protein kinase fold	non protein kinase fold	20.3294	4.59369
non protein kinase fold	non protein kinase fold	27.7782	6.10307
non protein kinase fold	non protein kinase fold	20.4456	4.55033
non protein kinase fold	non protein kinase fold	28.4583	5.72915
non protein kinase fold	non protein kinase fold	24.472	6.04243
non protein kinase fold	non protein kinase fold	25.0608	6.91348
non protein kinase fold	non protein kinase fold	-11.5393	-1.46212
non protein kinase fold	non protein kinase fold	25.0931	6.21337
non protein kinase fold	non protein kinase fold	22.2829	5.65962
non protein kinase fold	non protein kinase fold	20.5316	4.73976
non protein kinase fold	non protein kinase fold	23.9837	6.71904
non protein kinase fold	non protein kinase fold	24.0178	6.27822
non protein kinase fold	non protein kinase fold	23.5684	5.3916
non protein kinase fold	non protein kinase fold	23.4825	9.34608
non protein kinase fold	non protein kinase fold	20.6178	4.8393
non protein kinase fold	non protein kinase fold	26.4699	6.85201
non protein kinase fold	non protein kinase fold	25.4648	6.33506
non protein kinase fold	non protein kinase fold	27.2035	6.13341
non protein kinase fold	non protein kinase fold	25.0923	5.33849
non protein kinase fold	non protein kinase fold	24.0429	5.70388
non protein kinase fold	non protein kinase fold	23.6353	5.06425
non protein kinase fold	non protein kinase fold	23.1145	5.63385
non protein kinase fold	non protein kinase fold	24.1667	5.38898
non protein kinase fold	non protein kinase fold	23.2499	6.19698
non protein kinase fold	non protein kinase fold	24.665	6.8065
non protein kinase fold	non protein kinase fold	22.8586	5.52037
non protein kinase fold	non protein kinase fold	23.5062	6.3545
non protein kinase fold	non protein kinase fold	28.4001	5.7138
non protein kinase fold	non protein kinase fold	20.7516	4.88913
non protein kinase fold	non protein kinase fold	22.6294	5.64429
non protein kinase fold	non protein kinase fold	22.0828	5.61363
non protein kinase fold	non protein kinase fold	28.3718	5.71932
non protein kinase fold	non protein kinase fold	26.8669	6.20651
non protein kinase fold	non protein kinase fold	25.2874	5.63408
non protein kinase fold	non protein kinase fold	25.0154	5.39215
non protein kinase fold	non protein kinase fold	26.3228	6.46934
non protein kinase fold	non protein kinase fold	22.7643	5.92806
non protein kinase fold	non protein kinase fold	28.4066	5.74657
non protein kinase fold	non protein kinase fold	23.7509	5.91214
non protein kinase fold	non protein kinase fold	23.0188	5.95467
non protein kinase fold	non protein kinase fold	20.7766	4.93487
non protein kinase fold	non protein kinase fold	25.6233	5.46328
non protein kinase fold	non protein kinase fold	25.1642	5.713
non protein kinase fold	non protein kinase fold	23.2871	9.59773
non protein kinase fold	non protein kinase fold	26.111	6.23218
non protein kinase fold	non protein kinase fold	22.1849	5.52171
non protein kinase fold	non protein kinase fold	26.8231	6.36066
non protein kinase fold	non protein kinase fold	28.3674	5.7377
non protein kinase fold	non protein kinase fold	24.9322	6.07339
non protein kinase fold	non protein kinase fold	20.3543	4.542
non protein kinase fold	non protein kinase fold	23.3085	6.35998
non protein kinase fold	non protein kinase fold	25.1061	6.82492
non protein kinase fold	non protein kinase fold	24.3135	6.10469
non protein kinase fold	non protein kinase fold	27.3421	6.94315
non protein kinase fold	non protein kinase fold	23.7024	5.11662
non protein kinase fold	non protein kinase fold	24.5279	5.71151
non protein kinase fold	non protein kinase fold	27.548	7.19641
non protein kinase fold	non protein kinase fold	28.327	5.75176
non protein kinase fold	non protein kinase fold	25.1479	5.64861
non protein kinase fold	non protein kinase fold	25.4143	6.74739
non protein kinase fold	non protein kinase fold	25.6924	6.34686
non protein kinase fold	non protein kinase fold	28.3548	5.66835
non protein kinase fold	non protein kinase fold	23.4397	5.62207
non protein kinase fold	non protein kinase fold	27.5937	7.26773
non protein kinase fold	non protein kinase fold	23.1741	9.43667
non protein kinase fold	non protein kinase fold	24.9575	5.52108
non protein kinase fold	non protein kinase fold	20.7397	4.97073
non protein kinase fold	non protein kinase fold	26.4821	6.73426
non protein kinase fold	non protein kinase fold	27.0713	6.63605
non protein kinase fold	non protein kinase fold	26.5283	6.25076
non protein kinase fold	non protein kinase fold	26.5409	6.08831
non protein kinase fold	non protein kinase fold	24.0068	5.58447
non protein kinase fold	non protein kinase fold	24.355	6.35788
non protein kinase fold	non protein kinase fold	22.5689	5.70209
non protein kinase fold	non protein kinase fold	24.2776	5.92154
non protein kinase fold	non protein kinase fold	24.2991	5.97157
non protein kinase fold	non protein kinase fold	23.6778	5.23865
non protein kinase fold	non protein kinase fold	20.406	4.551
non protein kinase fold	non protein kinase fold	23.3421	9.60712
non protein kinase fold	non protein kinase fold	27.5851	7.27895
non protein kinase fold	non protein kinase fold	24.6966	6.84943
non protein kinase fold	non protein kinase fold	23.3017	9.49489
non protein kinase fold	non protein kinase fold	24.0136	5.68585
non protein kinase fold	non protein kinase fold	22.0685	5.55784
non protein kinase fold	non protein kinase fold	20.5609	4.82701
non protein kinase fold	non protein kinase fold	25.4206	6.12244
non protein kinase fold	non protein kinase fold	22.5138	5.80967
non protein kinase fold	non protein kinase fold	24.7878	5.48174
non protein kinase fold	non protein kinase fold	20.8969	5.08096
non protein kinase fold	non protein kinase fold	27.8403	7.74667
non protein kinase fold	non protein kinase fold	27.6159	7.33556
non protein kinase fold	non protein kinase fold	22.6406	5.85501
non protein kinase fold	non protein kinase fold	25.2112	6.05137
non protein kinase fold	non protein kinase fold	23.2763	9.54314
non protein kinase fold	non protein kinase fold	23.2125	5.73691
non protein kinase fold	non protein kinase fold	20.3774	4.63187
non protein kinase fold	non protein kinase fold	25.1491	6.72233
non protein kinase fold	non protein kinase fold	25.201	7.10265
non protein kinase fold	non protein kinase fold	23.0708	5.74214
non protein kinase fold	non protein kinase fold	28.5138	5.65201
non protein kinase fold	non protein kinase fold	27.52	7.18471
non protein kinase fold	non protein kinase fold	23.4752	5.23041
non protein kinase fold	non protein kinase fold	28.4255	5.72964
non protein kinase fold	non protein kinase fold	25.8052	5.47723
non protein kinase fold	non protein kinase fold	23.8007	5.27344
non protein kinase fold	non protein kinase fold	23.3886	5.48615
non protein kinase fold	non protein kinase fold	27.5679	7.38621
non protein kinase fold	non protein kinase fold	20.4975	4.74946
non protein kinase fold	non protein kinase fold	23.2504	6.3627
non protein kinase fold	non protein kinase fold	25.1765	5.44717
non protein kinase fold	non protein kinase fold	27.2242	6.55741
non protein kinase fold	non protein kinase fold	26.0974	6.11076
non protein kinase fold	non protein kinase fold	24.6479	5.51661
non protein kinase fold	non protein kinase fold	26.1711	6.56431
non protein kinase fold	non protein kinase fold	24.1079	5.2611
non protein kinase fold	non protein kinase fold	23.8292	5.2123
non protein kinase fold	non protein kinase fold	24.3227	6.36027
non protein kinase fold	non protein kinase fold	28.4196	5.70882
non protein kinase fold	non protein kinase fold	20.519	4.66399
non protein kinase fold	non protein kinase fold	23.3848	5.53702
non protein kinase fold	non protein kinase fold	23.9372	5.52686
non protein kinase fold	non protein kinase fold	26.2037	6.32384
non protein kinase fold	non protein kinase fold	25.9757	5.8254
non protein kinase fold	non protein kinase fold	28.0473	5.75295
non protein kinase fold	non protein kinase fold	22.6695	5.87915
non protein kinase fold	non protein kinase fold	23.2494	6.37213
non protein kinase fold	non protein kinase fold	25.7939	5.61176
non protein kinase fold	non protein kinase fold	27.5691	7.25661
non protein kinase fold	non protein kinase fold	27.8406	7.74917
non protein kinase fold	non protein kinase fold	25.3716	6.31358
non protein kinase fold	non protein kinase fold	27.4846	7.10532
non protein kinase fold	non protein kinase fold	22.6998	5.83308
non protein kinase fold	non protein kinase fold	24.975	5.58791
non protein kinase fold	non protein kinase fold	25.1378	6.33676
non protein kinase fold	non protein kinase fold	25.3684	6.62058
non protein kinase fold	non protein kinase fold	26.7148	6.23113
non protein kinase fold	non protein kinase fold	25.3883	6.47728
non protein kinase fold	non protein kinase fold	26.7021	6.59074
non protein kinase fold	non protein kinase fold	25.8253	5.53475
non protein kinase fold	non protein kinase fold	22.6634	5.9032
non protein kinase fold	non protein kinase fold	23.3111	9.57604
non protein kinase fold	non protein kinase fold	23.2806	9.56462
non protein kinase fold	non protein kinase fold	26.911	6.51314
non protein kinase fold	non protein kinase fold	23.7821	6.11959
non protein kinase fold	non protein kinase fold	22.1127	5.43226
non protein kinase fold	non protein kinase fold	23.7139	5.34635
non protein kinase fold	non protein kinase fold	20.4412	4.55462
non protein kinase fold	non protein kinase fold	23.8995	6.2448
non protein kinase fold	non protein kinase fold	23.6653	5.50704
non protein kinase fold	non protein kinase fold	24.0846	5.88096
non protein kinase fold	non protein kinase fold	24.8103	5.90538
non protein kinase fold	non protein kinase fold	25.3079	7.07729
non protein kinase fold	non protein kinase fold	23.486	5.69033
non protein kinase fold	non protein kinase fold	21.7735	5.54362
non protein kinase fold	non protein kinase fold	23.59	6.41145
non protein kinase fold	non protein kinase fold	23.3247	6.15161
non protein kinase fold	non protein kinase fold	22.2073	5.46845
non protein kinase fold	non protein kinase fold	26.3331	6.23704
non protein kinase fold	non protein kinase fold	23.6448	5.03841
non protein kinase fold	non protein kinase fold	20.8282	5.05517
non protein kinase fold	non protein kinase fold	24.8644	5.46156
non protein kinase fold	non protein kinase fold	22.0225	5.90778
non protein kinase fold	non protein kinase fold	27.5758	7.27425
non protein kinase fold	non protein kinase fold	23.6302	5.77023
non protein kinase fold	non protein kinase fold	26.3308	6.4207
non protein kinase fold	non protein kinase fold	27.1735	6.41474
non protein kinase fold	non protein kinase fold	25.0493	5.4232
non protein kinase fold	non protein kinase fold	23.2574	6.34145
non protein kinase fold	non protein kinase fold	25.8103	6.31482
non protein kinase fold	non protein kinase fold	26.3915	6.65485
non protein kinase fold	non protein kinase fold	27.8814	7.66162
non protein kinase fold	non protein kinase fold	25.0908	6.81822
non protein kinase fold	non protein kinase fold	28.3844	5.66706
non protein kinase fold	non protein kinase fold	-11.6771	-1.70071
non protein kinase fold	non protein kinase fold	23.5101	5.23576
non protein kinase fold	non protein kinase fold	20.4237	4.57766
non protein kinase fold	non protein kinase fold	26.6239	6.60941
non protein kinase fold	non protein kinase fold	22.9028	5.49287
non protein kinase fold	non protein kinase fold	27.2673	6.77382
non protein kinase fold	non protein kinase fold	22.9464	5.8492
non protein kinase fold	non protein kinase fold	26.1868	6.7244
non protein kinase fold	non protein kinase fold	23.2655	9.56291
non protein kinase fold	non protein kinase fold	23.7779	6.47132
non protein kinase fold	non protein kinase fold	28.4038	5.67867
non protein kinase fold	non protein kinase fold	23.8581	6.37278
non protein kinase fold	non protein kinase fold	22.6939	5.8938
non protein kinase fold	non protein kinase fold	20.349	4.5416
non protein kinase fold	non protein kinase fold	22.9395	5.76913
non protein kinase fold	non protein kinase fold	24.6299	6.71577
non protein kinase fold	non protein kinase fold	20.4595	4.579
non protein kinase fold	non protein kinase fold	28.4342	5.68767
non protein kinase fold	non protein kinase fold	25.0418	6.52908
non protein kinase fold	non protein kinase fold	24.5772	6.54286
non protein kinase fold	non protein kinase fold	20.3902	4.56852
non protein kinase fold	non protein kinase fold	23.2177	9.47224
non protein kinase fold	non protein kinase fold	26.2859	5.96783
non protein kinase fold	non protein kinase fold	24.7835	5.69493
non protein kinase fold	non protein kinase fold	28.4435	5.74109
non protein kinase fold	non protein kinase fold	23.0577	5.53817
non protein kinase fold	non protein kinase fold	24.1692	5.29743
non protein kinase fold	non protein kinase fold	25.0017	6.6028
non protein kinase fold	non protein kinase fold	25.0211	6.55664
non protein kinase fold	non protein kinase fold	24.7853	6.27782
non protein kinase fold	non protein kinase fold	23.4964	6.22429
non protein kinase fold	non protein kinase fold	24.5853	5.80029
non protein kinase fold	non protein kinase fold	23.3088	9.55046
non protein kinase fold	non protein kinase fold	24.1065	5.61656
non protein kinase fold	non protein kinase fold	22.4396	5.93942
non protein kinase fold	non protein kinase fold	23.6896	5.86753
non protein kinase fold	non protein kinase fold	25.4791	5.40235
non protein kinase fold	non protein kinase fold	25.3314	5.68615
non protein kinase fold	non protein kinase fold	22.9551	5.65831
non protein kinase fold	non protein kinase fold	23.2562	5.34532
non protein kinase fold	non protein kinase fold	22.9409	6.29102
non protein kinase fold	non protein kinase fold	23.3403	6.41079
non protein kinase fold	non protein kinase fold	24.4266	5.27109
non protein kinase fold	non protein kinase fold	25.8226	5.47378
non protein kinase fold	non protein kinase fold	22.7197	5.92682
non protein kinase fold	non protein kinase fold	23.6575	5.84943
non protein kinase fold	non protein kinase fold	23.3301	9.4928
non protein kinase fold	non protein kinase fold	23.9357	5.55116
non protein kinase fold	non protein kinase fold	23.298	9.55553
non protein kinase fold	non protein kinase fold	25.5654	6.8739
non protein kinase fold	non protein kinase fold	22.506	5.61025
non protein kinase fold	non protein kinase fold	27.5485	7.2283
non protein kinase fold	non protein kinase fold	24.9419	5.9212
non protein kinase fold	non protein kinase fold	22.4835	5.85644
non protein kinase fold	non protein kinase fold	23.7998	5.80046
non protein kinase fold	non protein kinase fold	20.8023	5.12604
non protein kinase fold	non protein kinase fold	24.2226	5.8995
non protein kinase fold	non protein kinase fold	25.6781	5.70769
non protein kinase fold	non protein kinase fold	23.0856	5.49487
non protein kinase fold	non protein kinase fold	26.998	6.5271
non protein kinase fold	non protein kinase fold	25.835	6.47146
non protein kinase fold	non protein kinase fold	22.3373	5.90602
non protein kinase fold	non protein kinase fold	20.8348	5.09021
non protein kinase fold	non protein kinase fold	27.8365	7.73929
non protein kinase fold	non protein kinase fold	24.76	6.72014
non protein kinase fold	non protein kinase fold	23.2833	9.54654
non protein kinase fold	non protein kinase fold	25.1024	6.09661
non protein kinase fold	non protein kinase fold	23.1741	9.41161
non protein kinase fold	non protein kinase fold	23.6185	5.46612
non protein kinase fold	non protein kinase fold	22.9787	6.14597
non protein kinase fold	non protein kinase fold	23.0088	5.39879
non protein kinase fold	non protein kinase fold	28.4403	5.65177
non protein kinase fold	non protein kinase fold	27.5267	7.20922
non protein kinase fold	non protein kinase fold	26.6537	6.59691
non protein kinase fold	non protein kinase fold	28.3116	5.56301
non protein kinase fold	non protein kinase fold	28.4655	5.64575
non protein kinase fold	non protein kinase fold	20.5188	4.93373
non protein kinase fold	non protein kinase fold	20.5745	4.99004
non protein kinase fold	non protein kinase fold	25.0027	5.55322
non protein kinase fold	non protein kinase fold	28.4353	5.60237
non protein kinase fold	non protein kinase fold	24.9937	6.96318
non protein kinase fold	non protein kinase fold	23.3013	9.19934
non protein kinase fold	non protein kinase fold	28.2518	5.59231
non protein kinase fold	non protein kinase fold	28.1778	5.70855
non protein kinase fold	non protein kinase fold	27.8334	7.71262
non protein kinase fold	non protein kinase fold	23.6458	5.10959
non protein kinase fold	non protein kinase fold	22.2052	5.48507
non protein kinase fold	non protein kinase fold	26.3177	6.88222
non protein kinase fold	non protein kinase fold	26.4299	6.67659
non protein kinase fold	non protein kinase fold	25.9755	5.65407
non protein kinase fold	non protein kinase fold	24.8148	5.6313
non protein kinase fold	non protein kinase fold	22.4512	5.92457
non protein kinase fold	non protein kinase fold	23.9733	6.09648
non protein kinase fold	non protein kinase fold	24.6429	6.73478
non protein kinase fold	non protein kinase fold	23.2959	9.55799
non protein kinase fold	non protein kinase fold	23.3768	9.51442
non protein kinase fold	non protein kinase fold	24.2433	6.76061
non protein kinase fold	non protein kinase fold	24.2343	5.89496
non protein kinase fold	non protein kinase fold	24.0322	5.55237
non protein kinase fold	non protein kinase fold	27.034	6.17438
non protein kinase fold	non protein kinase fold	23.5425	5.3949
non protein kinase fold	non protein kinase fold	23.8599	6.72703
non protein kinase fold	non protein kinase fold	24.5956	6.46691
non protein kinase fold	non protein kinase fold	22.1116	5.68981
non protein kinase fold	non protein kinase fold	24.0777	5.45509
non protein kinase fold	non protein kinase fold	23.2657	9.53928
non protein kinase fold	non protein kinase fold	23.4167	9.37469
non protein kinase fold	non protein kinase fold	24.4777	6.90768
non protein kinase fold	non protein kinase fold	23.5077	6.42839
non protein kinase fold	non protein kinase fold	27.121	6.74848
non protein kinase fold	non protein kinase fold	24.4249	5.41939
non protein kinase fold	non protein kinase fold	24.7267	6.36002
non protein kinase fold	non protein kinase fold	22.5751	5.97583
non protein kinase fold	non protein kinase fold	23.1829	6.43953
non protein kinase fold	non protein kinase fold	25.4478	6.71488
non protein kinase fold	non protein kinase fold	23.3042	6.36764
non protein kinase fold	non protein kinase fold	26.5702	6.18541
non protein kinase fold	non protein kinase fold	25.2234	5.94695
non protein kinase fold	non protein kinase fold	24.0051	5.60164
non protein kinase fold	non protein kinase fold	25.1516	5.44037
non protein kinase fold	non protein kinase fold	24.9807	6.66417
non protein kinase fold	non protein kinase fold	28.4585	5.64707
non protein kinase fold	non protein kinase fold	24.7155	5.77795
non protein kinase fold	non protein kinase fold	20.4581	4.5817
non protein kinase fold	non protein kinase fold	20.3449	4.61758
non protein kinase fold	non protein kinase fold	24.6013	5.30138
non protein kinase fold	non protein kinase fold	23.3287	9.55469
non protein kinase fold	non protein kinase fold	27.824	7.71912
non protein kinase fold	non protein kinase fold	22.6915	6.01115
non protein kinase fold	non protein kinase fold	28.4382	5.66686
non protein kinase fold	non protein kinase fold	23.8721	6.5107
non protein kinase fold	non protein kinase fold	26.624	6.86451
non protein kinase fold	non protein kinase fold	26.3023	5.93307
non protein kinase fold	non protein kinase fold	23.5628	6.46446
non protein kinase fold	non protein kinase fold	24.3781	6.40638
non protein kinase fold	non protein kinase fold	23.4372	5.66044
non protein kinase fold	non protein kinase fold	22.1265	5.7331
non protein kinase fold	non protein kinase fold	20.3544	4.6721
non protein kinase fold	non protein kinase fold	25.3458	5.83323
non protein kinase fold	non protein kinase fold	20.5887	4.66043
non protein kinase fold	non protein kinase fold	24.9944	6.48687
non protein kinase fold	non protein kinase fold	25.6536	6.11364
non protein kinase fold	non protein kinase fold	27.4293	7.06824
non protein kinase fold	non protein kinase fold	24.7976	6.32023
non protein kinase fold	non protein kinase fold	23.7072	5.74435
non protein kinase fold	non protein kinase fold	23.6385	5.32575
non protein kinase fold	non protein kinase fold	20.3983	4.51258
non protein kinase fold	non protein kinase fold	22.2417	5.67226
non protein kinase fold	non protein kinase fold	24.1198	6.55553
non protein kinase fold	non protein kinase fold	23.3543	5.88004
non protein kinase fold	non protein kinase fold	26.3968	6.01967
non protein kinase fold	non protein kinase fold	25.8105	5.92811
non protein kinase fold	non protein kinase fold	20.2706	4.94172
non protein kinase fold	non protein kinase fold	24.8432	6.51514
non protein kinase fold	non protein kinase fold	24.4502	5.99731
non protein kinase fold	non protein kinase fold	20.4037	4.58555
non protein kinase fold	non protein kinase fold	25.5927	5.68507
non protein kinase fold	non protein kinase fold	25.872	6.62193
non protein kinase fold	non protein kinase fold	26.6768	6.13877
non protein kinase fold	non protein kinase fold	25.3468	5.61552
non protein kinase fold	non protein kinase fold	27.8645	7.70543
non protein kinase fold	non protein kinase fold	27.7829	5.72816
non protein kinase fold	non protein kinase fold	26.1851	5.91458
non protein kinase fold	non protein kinase fold	23.1104	6.14663
non protein kinase fold	non protein kinase fold	23.4449	9.46711
non protein kinase fold	non protein kinase fold	25.6544	5.91435
non protein kinase fold	non protein kinase fold	27.0526	6.45531
non protein kinase fold	non protein kinase fold	23.2825	9.52787
non protein kinase fold	non protein kinase fold	22.9642	5.94334
non protein kinase fold	non protein kinase fold	25.7165	6.50411
non protein kinase fold	non protein kinase fold	23.3818	5.94992
non protein kinase fold	non protein kinase fold	27.8303	7.7247
non protein kinase fold	non protein kinase fold	27.207	6.70741
non protein kinase fold	non protein kinase fold	22.6882	6.0676
non protein kinase fold	non protein kinase fold	25.8676	5.50873
non protein kinase fold	non protein kinase fold	20.4709	4.62833
non protein kinase fold	non protein kinase fold	25.1131	5.72467
non protein kinase fold	non protein kinase fold	26.9904	6.37384
non protein kinase fold	non protein kinase fold	23.5325	5.27452
non protein kinase fold	non protein kinase fold	26.5178	6.56223
non protein kinase fold	non protein kinase fold	23.4625	5.45005
non protein kinase fold	non protein kinase fold	26.4689	6.35668
non protein kinase fold	non protein kinase fold	24.4835	6.68788
non protein kinase fold	non protein kinase fold	25.4103	6.31476
non protein kinase fold	non protein kinase fold	20.4767	4.75074
non protein kinase fold	non protein kinase fold	24.4145	5.55724
non protein kinase fold	non protein kinase fold	22.785	5.82298
non protein kinase fold	non protein kinase fold	24.0225	5.51735
non protein kinase fold	non protein kinase fold	26.5495	6.36478
non protein kinase fold	non protein kinase fold	23.3555	9.42843
non protein kinase fold	non protein kinase fold	23.918	6.15721
non protein kinase fold	non protein kinase fold	24.4078	5.69532
non protein kinase fold	non protein kinase fold	20.3788	4.60064
non protein kinase fold	non protein kinase fold	23.7535	5.71299
non protein kinase fold	non protein kinase fold	26.9541	6.56342
non protein kinase fold	non protein kinase fold	25.5633	5.62368
non protein kinase fold	non protein kinase fold	25.2024	5.65622
non protein kinase fold	non protein kinase fold	25.9483	6.55029
non protein kinase fold	non protein kinase fold	23.2736	8.74958
non protein kinase fold	non protein kinase fold	24.6234	6.04351
non protein kinase fold	non protein kinase fold	26.0852	5.94745
non protein kinase fold	non protein kinase fold	27.2213	6.31474
non protein kinase fold	non protein kinase fold	23.1245	9.24701
non protein kinase fold	non protein kinase fold	27.3495	6.96103
non protein kinase fold	non protein kinase fold	23.975	5.53033
non protein kinase fold	non protein kinase fold	23.7929	5.09664
non protein kinase fold	non protein kinase fold	23.6703	5.2518
non protein kinase fold	non protein kinase fold	23.3676	9.54268
non protein kinase fold	non protein kinase fold	24.8718	6.76105
non protein kinase fold	non protein kinase fold	24.7701	5.39093
non protein kinase fold	non protein kinase fold	22.1712	5.73352
non protein kinase fold	non protein kinase fold	24.9644	6.17589
non protein kinase fold	non protein kinase fold	25.4835	6.24574
non protein kinase fold	non protein kinase fold	20.3999	4.59759
non protein kinase fold	non protein kinase fold	25.1956	5.50739
non protein kinase fold	non protein kinase fold	23.3656	5.57159
non protein kinase fold	non protein kinase fold	23.6549	5.4062
non protein kinase fold	non protein kinase fold	23.1835	5.25637
non protein kinase fold	non protein kinase fold	26.8204	6.56933
non protein kinase fold	non protein kinase fold	27.1195	6.40745
non protein kinase fold	non protein kinase fold	23.3504	9.39898
non protein kinase fold	non protein kinase fold	23.6384	6.4977
non protein kinase fold	non protein kinase fold	26.2308	6.81105
non protein kinase fold	non protein kinase fold	24.1157	6.51514
non protein kinase fold	non protein kinase fold	23.2805	9.55447
non protein kinase fold	non protein kinase fold	26.6691	6.61914
non protein kinase fold	non protein kinase fold	23.5364	5.66692
non protein kinase fold	non protein kinase fold	22.1173	5.72833
non protein kinase fold	non protein kinase fold	24.3251	5.72225
non protein kinase fold	non protein kinase fold	25.8026	5.50888
non protein kinase fold	non protein kinase fold	23.6639	5.09516
non protein kinase fold	non protein kinase fold	25.2767	6.80024
non protein kinase fold	non protein kinase fold	20.5072	4.72555
non protein kinase fold	non protein kinase fold	26.5067	6.50292
non protein kinase fold	non protein kinase fold	25.1035	6.82295
non protein kinase fold	non protein kinase fold	24.9468	5.61724
non protein kinase fold	non protein kinase fold	22.1969	5.54529
non protein kinase fold	non protein kinase fold	22.9605	5.99816
non protein kinase fold	non protein kinase fold	23.4115	9.54134
non protein kinase fold	non protein kinase fold	22.7771	6.08723
non protein kinase fold	non protein kinase fold	27.6616	7.38782
non protein kinase fold	non protein kinase fold	24.8986	5.90943
non protein kinase fold	non protein kinase fold	23.1163	5.74552
non protein kinase fold	non protein kinase fold	22.1679	5.55688
non protein kinase fold	non protein kinase fold	23.6569	5.11433
non protein kinase fold	non protein kinase fold	22.4299	5.85621
non protein kinase fold	non protein kinase fold	23.4764	9.43231
non protein kinase fold	non protein kinase fold	25.571	5.46151
non protein kinase fold	non protein kinase fold	24.0355	5.85238
non protein kinase fold	non protein kinase fold	23.6509	5.33863
non protein kinase fold	non protein kinase fold	27.5394	7.24513
non protein kinase fold	non protein kinase fold	24.6038	6.38133
non protein kinase fold	non protein kinase fold	27.27	6.77767
non protein kinase fold	non protein kinase fold	22.9856	6.2991
non protein kinase fold	non protein kinase fold	24.5537	6.40919
non protein kinase fold	non protein kinase fold	24.6874	6.88741
non protein kinase fold	non protein kinase fold	25.1308	5.42981
non protein kinase fold	non protein kinase fold	22.3944	5.97399
non protein kinase fold	non protein kinase fold	23.7272	6.4858
non protein kinase fold	non protein kinase fold	23.0598	6.05552
non protein kinase fold	non protein kinase fold	24.9529	6.89771
non protein kinase fold	non protein kinase fold	23.5294	6.27937
non protein kinase fold	non protein kinase fold	24.8143	6.65012
non protein kinase fold	non protein kinase fold	24.7653	6.60824
non protein kinase fold	non protein kinase fold	20.478	4.67489
non protein kinase fold	non protein kinase fold	20.434	4.83108
non protein kinase fold	non protein kinase fold	23.3792	9.51419
non protein kinase fold	non protein kinase fold	23.0938	5.47769
non protein kinase fold	non protein kinase fold	20.2645	4.58562
non protein kinase fold	non protein kinase fold	23.1773	6.16291
non protein kinase fold	non protein kinase fold	23.1108	9.26491
non protein kinase fold	non protein kinase fold	25.9748	6.8295
non protein kinase fold	non protein kinase fold	23.3714	9.53825
non protein kinase fold	non protein kinase fold	28.3985	5.67575
non protein kinase fold	non protein kinase fold	24.9584	5.6657
non protein kinase fold	non protein kinase fold	23.2347	6.37505
non protein kinase fold	non protein kinase fold	28.499	5.74667
non protein kinase fold	non protein kinase fold	23.4335	6.38395
non protein kinase fold	non protein kinase fold	21.7359	5.52632
non protein kinase fold	non protein kinase fold	27.5823	7.29327
non protein kinase fold	non protein kinase fold	22.1837	5.5554
non protein kinase fold	non protein kinase fold	27.8141	7.70296
non protein kinase fold	non protein kinase fold	20.8444	5.04945
non protein kinase fold	non protein kinase fold	24.5636	6.68409
non protein kinase fold	non protein kinase fold	26.4126	6.59629
non protein kinase fold	non protein kinase fold	26.2069	6.51353
non protein kinase fold	non protein kinase fold	24.5798	5.2552
non protein kinase fold	non protein kinase fold	24.4705	5.36343
non protein kinase fold	non protein kinase fold	28.3958	5.6677
non protein kinase fold	non protein kinase fold	28.4134	5.71185
non protein kinase fold	non protein kinase fold	27.7985	7.75599
non protein kinase fold	non protein kinase fold	25.7562	5.53013
non protein kinase fold	non protein kinase fold	26.7187	6.53918
non protein kinase fold	non protein kinase fold	27.4826	7.16561
non protein kinase fold	non protein kinase fold	22.7245	5.91858
non protein kinase fold	non protein kinase fold	28.3914	5.66287
non protein kinase fold	non protein kinase fold	23.295	5.96828
non protein kinase fold	non protein kinase fold	25.5703	6.38197
non protein kinase fold	non protein kinase fold	23.496	5.29158
non protein kinase fold	non protein kinase fold	27.7884	7.65033
non protein kinase fold	non protein kinase fold	27.5274	7.2166
non protein kinase fold	non protein kinase fold	24.3266	6.37301
non protein kinase fold	non protein kinase fold	23.3735	5.89032
non protein kinase fold	non protein kinase fold	25.7087	5.51477
non protein kinase fold	non protein kinase fold	23.004	9.09063
non protein kinase fold	non protein kinase fold	23.2058	6.34713
non protein kinase fold	non protein kinase fold	24.8754	5.65297
non protein kinase fold	non protein kinase fold	28.4443	5.65387
non protein kinase fold	non protein kinase fold	24.721	5.34736
non protein kinase fold	non protein kinase fold	23.3797	9.45591
non protein kinase fold	non protein kinase fold	20.3122	4.53297
non protein kinase fold	non protein kinase fold	22.0874	5.72623
non protein kinase fold	non protein kinase fold	20.4661	4.69082
non protein kinase fold	non protein kinase fold	22.9784	6.19761
non protein kinase fold	non protein kinase fold	26.2171	6.5942
non protein kinase fold	non protein kinase fold	20.5692	4.77529
non protein kinase fold	non protein kinase fold	23.6678	5.06147
non protein kinase fold	non protein kinase fold	26.8619	6.69079
non protein kinase fold	non protein kinase fold	24.2705	5.28787
non protein kinase fold	non protein kinase fold	20.3441	4.62303
non protein kinase fold	non protein kinase fold	25.833	5.60181
non protein kinase fold	non protein kinase fold	24.7391	6.69788
non protein kinase fold	non protein kinase fold	25.5307	5.45624
non protein kinase fold	non protein kinase fold	23.6879	5.08089
non protein kinase fold	non protein kinase fold	23.1556	8.89531
non protein kinase fold	non protein kinase fold	24.8568	7.03427
non protein kinase fold	non protein kinase fold	25.3184	5.93551
non protein kinase fold	non protein kinase fold	25.1798	5.88085
non protein kinase fold	non protein kinase fold	28.471	5.67384
non protein kinase fold	non protein kinase fold	24.6726	6.76361
non protein kinase fold	non protein kinase fold	24.687	5.75146
non protein kinase fold	non protein kinase fold	25.6306	5.47214
non protein kinase fold	non protein kinase fold	24.7941	5.40321
non protein kinase fold	non protein kinase fold	20.4921	4.58823
non protein kinase fold	non protein kinase fold	24.2597	6.26453
non protein kinase fold	non protein kinase fold	24.7023	6.14056
non protein kinase fold	non protein kinase fold	26.2164	6.03419
non protein kinase fold	non protein kinase fold	22.6859	5.95232
non protein kinase fold	non protein kinase fold	24.3012	5.90925
non protein kinase fold	non protein kinase fold	22.4345	6.33835
non protein kinase fold	non protein kinase fold	25.2254	7.1228
non protein kinase fold	non protein kinase fold	24.0065	5.74928
non protein kinase fold	non protein kinase fold	24.3901	5.35749
non protein kinase fold	non protein kinase fold	25.3336	6.56873
non protein kinase fold	non protein kinase fold	23.7097	6.01668
non protein kinase fold	non protein kinase fold	25.2882	6.36383
non protein kinase fold	non protein kinase fold	20.3604	4.60056
non protein kinase fold	non protein kinase fold	23.4502	5.39056
non protein kinase fold	non protein kinase fold	24.814	6.06356
non protein kinase fold	non protein kinase fold	25.3064	5.89707
non protein kinase fold	non protein kinase fold	23.111	6.15184
non protein kinase fold	non protein kinase fold	24.4462	6.93291
non protein kinase fold	non protein kinase fold	23.534	6.47643
non protein kinase fold	non protein kinase fold	26.2258	6.74953
non protein kinase fold	non protein kinase fold	22.7324	6.01873
non protein kinase fold	non protein kinase fold	23.2998	9.5131
non protein kinase fold	non protein kinase fold	24.2779	5.24121
non protein kinase fold	non protein kinase fold	23.5074	5.25295
non protein kinase fold	non protein kinase fold	20.4335	4.6218
non protein kinase fold	non protein kinase fold	22.6403	5.99696
non protein kinase fold	non protein kinase fold	23.9659	5.61795
non protein kinase fold	non protein kinase fold	22.0372	5.86031
non protein kinase fold	non protein kinase fold	28.3844	5.65766
non protein kinase fold	non protein kinase fold	23.2154	9.46616
non protein kinase fold	non protein kinase fold	23.2921	9.55097
non protein kinase fold	non protein kinase fold	23.9335	5.05496
non protein kinase fold	non protein kinase fold	25.1036	5.51572
non protein kinase fold	non protein kinase fold	26.6806	6.61151
non protein kinase fold	non protein kinase fold	24.4336	6.50151
non protein kinase fold	non protein kinase fold	22.7878	6.08396
non protein kinase fold	non protein kinase fold	24.2563	5.61068
non protein kinase fold	non protein kinase fold	24.8739	5.44799
non protein kinase fold	non protein kinase fold	27.2903	6.82158
non protein kinase fold	non protein kinase fold	27.6855	7.52787
non protein kinase fold	non protein kinase fold	26.2103	6.03184
non protein kinase fold	non protein kinase fold	28.4019	5.64351
non protein kinase fold	non protein kinase fold	23.2126	6.41435
non protein kinase fold	non protein kinase fold	28.4038	5.66459
non protein kinase fold	non protein kinase fold	20.9236	5.10682
non protein kinase fold	non protein kinase fold	26.1838	6.5663
non protein kinase fold	non protein kinase fold	23.2567	6.30109
non protein kinase fold	non protein kinase fold	27.8206	7.71974
non protein kinase fold	non protein kinase fold	20.4642	4.59808
non protein kinase fold	non protein kinase fold	27.9642	5.85593
non protein kinase fold	non protein kinase fold	23.5475	9.10983
non protein kinase fold	non protein kinase fold	23.9103	6.09625
non protein kinase fold	non protein kinase fold	22.7653	6.03592
non protein kinase fold	non protein kinase fold	24.8443	6.43075
non protein kinase fold	non protein kinase fold	28.3794	5.53646
non protein kinase fold	non protein kinase fold	23.1987	9.51167
non protein kinase fold	non protein kinase fold	23.4601	5.6041
non protein kinase fold	non protein kinase fold	28.4399	5.64379
non protein kinase fold	non protein kinase fold	23.37	5.49931
non protein kinase fold	non protein kinase fold	23.9761	5.22663
non protein kinase fold	non protein kinase fold	23.4047	9.4964
non protein kinase fold	non protein kinase fold	25.7787	6.59618
non protein kinase fold	non protein kinase fold	20.4769	4.6346
non protein kinase fold	non protein kinase fold	25.6337	6.26146
non protein kinase fold	non protein kinase fold	25.6693	5.40945
non protein kinase fold	non protein kinase fold	23.3339	9.51948
non protein kinase fold	non protein kinase fold	22.5964	6.08614
non protein kinase fold	non protein kinase fold	25.924	6.15478
non protein kinase fold	non protein kinase fold	22.0809	5.74361
non protein kinase fold	non protein kinase fold	21.955	6.05611
non protein kinase fold	non protein kinase fold	26.4215	6.77409
non protein kinase fold	non protein kinase fold	26.4824	6.60246
non protein kinase fold	non protein kinase fold	26.2842	6.7288
non protein kinase fold	non protein kinase fold	22.7342	5.74191
non protein kinase fold	non protein kinase fold	-11.5	-1.61443
non protein kinase fold	non protein kinase fold	27.2253	6.97099
non protein kinase fold	non protein kinase fold	23.4181	5.55626
non protein kinase fold	non protein kinase fold	26.7458	6.60029
non protein kinase fold	non protein kinase fold	24.009	6.31751
non protein kinase fold	non protein kinase fold	24.7843	5.45149
non protein kinase fold	non protein kinase fold	23.3471	9.43928
non protein kinase fold	non protein kinase fold	27.3789	7.09165
non protein kinase fold	non protein kinase fold	23.5389	5.236
non protein kinase fold	non protein kinase fold	22.2445	5.54352
non protein kinase fold	non protein kinase fold	25.6997	6.81831
non protein kinase fold	non protein kinase fold	28.4288	5.6636
non protein kinase fold	non protein kinase fold	24.6718	5.51527
non protein kinase fold	non protein kinase fold	22.0509	5.68646
non protein kinase fold	non protein kinase fold	20.4838	5.23046
non protein kinase fold	non protein kinase fold	24.7756	6.32881
non protein kinase fold	non protein kinase fold	25.5747	5.42442
non protein kinase fold	non protein kinase fold	23.2307	5.60389
non protein kinase fold	non protein kinase fold	23.4137	6.4663
non protein kinase fold	non protein kinase fold	23.9301	5.16948
non protein kinase fold	non protein kinase fold	25.0347	6.58245
non protein kinase fold	non protein kinase fold	22.1439	5.6135
non protein kinase fold	non protein kinase fold	27.4065	7.10964
non protein kinase fold	non protein kinase fold	21.992	5.69817
non protein kinase fold	non protein kinase fold	25.2029	5.36719
non protein kinase fold	non protein kinase fold	22.8241	5.92593
non protein kinase fold	non protein kinase fold	25.9843	6.16248
non protein kinase fold	non protein kinase fold	25.2697	6.42485
non protein kinase fold	non protein kinase fold	23.5518	6.42213
non protein kinase fold	non protein kinase fold	23.6736	6.04528
non protein kinase fold	non protein kinase fold	27.8632	5.8031
non protein kinase fold	non protein kinase fold	24.3369	6.4828
non protein kinase fold	non protein kinase fold	23.2254	5.52844
non protein kinase fold	non protein kinase fold	28.3572	5.60864
non protein kinase fold	non protein kinase fold	24.1355	5.30812
non protein kinase fold	non protein kinase fold	26.0325	5.91697
non protein kinase fold	non protein kinase fold	23.9867	5.55845
non protein kinase fold	non protein kinase fold	24.001	5.44999
non protein kinase fold	non protein kinase fold	28.377	5.64462
non protein kinase fold	non protein kinase fold	21.1586	5.24972
non protein kinase fold	non protein kinase fold	22.0507	5.77737
non protein kinase fold	non protein kinase fold	26.0458	6.3029
non protein kinase fold	non protein kinase fold	28.3135	5.57043
non protein kinase fold	non protein kinase fold	23.5964	5.98006
non protein kinase fold	non protein kinase fold	23.8386	4.9932
non protein kinase fold	non protein kinase fold	25.7156	6.60737
non protein kinase fold	non protein kinase fold	20.5527	4.8755
non protein kinase fold	non protein kinase fold	23.6062	6.50783
non protein kinase fold	non protein kinase fold	23.287	9.58229
non protein kinase fold	non protein kinase fold	25.0709	5.41414
non protein kinase fold	non protein kinase fold	26.4365	6.06471
non protein kinase fold	non protein kinase fold	25.6346	6.62817
non protein kinase fold	non protein kinase fold	-10.1737	-0.908411
non protein kinase fold	non protein kinase fold	25.1748	7.04253
non protein kinase fold	non protein kinase fold	24.8265	5.43916
non protein kinase fold	non protein kinase fold	20.39	4.59939
non protein kinase fold	non protein kinase fold	24.5723	5.33185
non protein kinase fold	non protein kinase fold	24.5189	5.30701
non protein kinase fold	non protein kinase fold	22.6741	5.96592
non protein kinase fold	non protein kinase fold	23.9558	5.88394
non protein kinase fold	non protein kinase fold	27.4879	7.22281
non protein kinase fold	non protein kinase fold	23.7693	5.34858
non protein kinase fold	non protein kinase fold	26.6403	6.09708
non protein kinase fold	non protein kinase fold	20.3604	4.60399
non protein kinase fold	non protein kinase fold	28.362	5.63923
non protein kinase fold	non protein kinase fold	23.2861	6.49837
non protein kinase fold	non protein kinase fold	23.2276	5.73904
non protein kinase fold	non protein kinase fold	26.4125	6.09585
non protein kinase fold	non protein kinase fold	27.3585	7.07552
non protein kinase fold	non protein kinase fold	24.4999	5.73656
non protein kinase fold	non protein kinase fold	20.2977	4.60456
non protein kinase fold	non protein kinase fold	23.1985	9.51965
non protein kinase fold	non protein kinase fold	28.153	5.59795
non protein kinase fold	non protein kinase fold	20.4623	4.63256
non protein kinase fold	non protein kinase fold	23.7107	5.58727
non protein kinase fold	non protein kinase fold	20.4707	4.59571
non protein kinase fold	non protein kinase fold	26.3816	6.19764
non protein kinase fold	non protein kinase fold	24.0238	5.3462
non protein kinase fold	non protein kinase fold	24.2859	5.76656
non protein kinase fold	non protein kinase fold	24.14	5.80294
non protein kinase fold	non protein kinase fold	24.063	5.69991
non protein kinase fold	non protein kinase fold	27.4284	7.17273
non protein kinase fold	non protein kinase fold	20.4345	4.65088
non protein kinase fold	non protein kinase fold	26.8558	6.48987
non protein kinase fold	non protein kinase fold	22.7148	6.14759
non protein kinase fold	non protein kinase fold	28.3365	5.60373
non protein kinase fold	non protein kinase fold	28.3704	5.60219
non protein kinase fold	non protein kinase fold	23.2844	6.41264
non protein kinase fold	non protein kinase fold	25.2006	5.92058
non protein kinase fold	non protein kinase fold	24.2879	5.47373
non protein kinase fold	non protein kinase fold	27.8902	7.72735
non protein kinase fold	non protein kinase fold	24.1298	5.39562
non protein kinase fold	non protein kinase fold	25.2501	5.50964
non protein kinase fold	non protein kinase fold	28.4117	5.5606
non protein kinase fold	non protein kinase fold	22.2961	5.83362
non protein kinase fold	non protein kinase fold	23.8959	5.71566
non protein kinase fold	non protein kinase fold	25.8699	6.20214
non protein kinase fold	non protein kinase fold	24.6212	5.48667
non protein kinase fold	non protein kinase fold	25.3565	6.5896
non protein kinase fold	non protein kinase fold	25.1326	6.27779
[truncated: 10,435 more rows]

## Sheet: Supp Fig 10
Cluster	Dataset type	Cluster-specific RE
[truncated: 224,028+ more rows]
